# Supplementary material for: Characterization of SALL2 Gene Isoforms and Targets Across Cell Types Reveals Highly Conserved Networks
Source: Front Genet. 2021 Feb 22;12:613808. doi: 10.3389/fgene.2021.613808 (PMC7937961; doi:10.3389/fgene.2021.613808)
Supplement: Supplementary Table 1 — List of oligos used for human E1A Cas9 targeting, SALL2 related DNA sequencing, and qPCR of specific genes. [file Table_1.xlsx]

## Sheet: Hoja1
CRISPR
Exon	Cas9 target sequence	Strand	Orientacion
E1A	CACCGGATTCGTGCGCCATGGTTG	sense	F
	AAACCAACCATGGCGCACGAATCC	antisense	R
Sequencing
Exon	sequence	Tm	fragment size
SeqE1_F	TACTCCCTGCATCTCAACTCC	56	300
SeqE1A_F	AAGCGAGTTCACGGAATAGG	55	300
KOE1_F	CGCTGCTTTCGCCGAGACAT	61	100
KOE1A_F	TCTCGGATTCGTGCGCCATGG	62	110
E1_R	AAGGGGGAGACGAGACCAG	58	106
E1A_R	AGAGGCTGCCGCAGACCCA	64	115
qPCR
PODXL_F	CAGACCGTGGTCGTCAAAGA	59.97	205
PODXL_R	GCAGGAATGATGCCATGCAG	59.97	205
NRARP_F	TTTGAGTCTCGCAACCAGCA	60.18	257
NRARP_R	GAACACCAGCAACAGCGAAC	60.32	257
PPIB	TTGTGGCCTTAGCTACAGGA	58.35	138
PPIB	GCTCACCGTAGATGCTCTTT	57.7	138
hSal2E1A_F	AATCCGAGAGGAGCTCTCGT	56.7	164
hSal2E1A_R	AGGGTCAGTAGAACATGCGT	55.4	164
hSal2E1_F	AGCGGAAACCCCAACAGTTA	56.1	164
hSal2E1_R	AGGGTCAGTAGAACATGCGT	56.4	164
hSal2_Total_F	TATGTGCTAGAGCCCTTGGG	60.23	190
hSal2_Total_R	GCACTCGGAGACAGATGACA	59.99	190
