# Supplementary material for: Characterization of SALL2 Gene Isoforms and Targets Across Cell Types Reveals Highly Conserved Networks
Source: Front Genet. 2021 Feb 22;12:613808. doi: 10.3389/fgene.2021.613808 (PMC7937961; doi:10.3389/fgene.2021.613808)
Supplement: Supplementary Table 3 — Short_E1A (GSE105193) and MGG8TPC (GSE54047) ChIP-seq annotations with R package ChIPseeker, including overlap and GO terms for each experiment. [file Table_3.xlsx]

## Sheet: short_E1A_annotation
""	seqnames	start	end	width	strand	annotation	geneChr	geneStart	geneEnd	geneLength	geneStrand	geneId	transcriptId	distanceToTSS	ENSEMBL	SYMBOL	GENENAME
1	chr1	48402985	48403345	361	*	Intron (uc021ong.1/388630, intron 2 of 6)	1	48226200	48462562	236363	2	388630	uc021ong.1	59217	ENSG00000269113	TRABD2B	TraB domain containing 2B
2	chr3	53174638	53174998	361	*	Distal Intergenic	3	53122501	53164470	41970	2	91869	uc003dgj.3	-10168	ENSG00000163933	RFT1	RFT1 homolog
3	chrX	152779105	152779465	361	*	Distal Intergenic	23	152713123	152760983	47861	2	55559	uc004fhp.3	-18122	ENSG00000213397	HAUS7	HAUS augmin like complex subunit 7
4	chr17	7110275	7110635	361	*	Promoter (1-2kb)	17	7093210	7108449	15240	2	1742	uc010vtn.2	-1826	ENSG00000132535	DLG4	discs large MAGUK scaffold protein 4
5	chr17	45358047	45358407	361	*	Intron (uc002ili.1/3690, intron 2 of 8)	17	45331208	45421658	90451	1	3690	uc010wkr.1	26839	ENSG00000259207	ITGB3	integrin subunit beta 3
6	chr17	41990113	41990473	361	*	Distal Intergenic	17	41952727	41987068	34342	2	4355	uc010wip.1	-3045	ENSG00000108852	MPP2	membrane palmitoylated protein 2
7	chr21	33246347	33246707	361	*	Promoter (<=1kb)	21	33245628	33376377	130750	1	30811	uc002yph.3	719	ENSG00000142149	HUNK	hormonally up-regulated Neu-associated kinase
8	chr2	121130588	121130948	361	*	Distal Intergenic	2	121103719	121109383	5665	1	3625	uc002tmn.2	26869	ENSG00000163083	INHBB	inhibin subunit beta B
9	chr6	16970119	16970479	361	*	Distal Intergenic	6	17102489	17131603	29115	1	401236	uc021ymc.1	-132010	ENSG00000230873	STMND1	stathmin domain containing 1
10	chr12	120729322	120729682	361	*	Distal Intergenic	12	120740124	120751045	10922	1	23409	uc001tyc.3	-10442	ENSG00000089163	SIRT4	sirtuin 4
11	chr19	16242660	16243020	361	*	Promoter (1-2kb)	19	16244838	16269377	24540	1	84941	uc002ndp.4	-1818	ENSG00000196684	HSH2D	hematopoietic SH2 domain containing
12	chr19	40137378	40137738	361	*	Distal Intergenic	19	40129325	40133041	3717	1	100129935	uc002omc.1	8053	ENSG00000268153	LOC100129935	galectin 14 pseudogene
13	chr1	1296389	1296749	361	*	Promoter (<=1kb)	1	1288071	1297157	9087	2	54587	uc001afa.3	408	ENSG00000162576	MXRA8	matrix remodeling associated 8
14	chr19	44149159	44149519	361	*	Downstream (<1kb)	19	44126522	44143991	17470	2	199731	uc002oxc.1	-5168	ENSG00000105767	CADM4	cell adhesion molecule 4
15	chr21	43678454	43678814	361	*	Intron (uc002zam.3/9619, intron 4 of 16)	21	43705990	43715445	9456	1	9619	uc010gpb.2	-27176	ENSG00000160179	ABCG1	ATP binding cassette subfamily G member 1
16	chr1	2861647	2862007	361	*	Distal Intergenic	1	2938046	2939467	1422	1	140625	uc001ajz.3	-76039	ENSG00000169717	ACTRT2	actin related protein T2
17	chr7	100298875	100299235	361	*	Distal Intergenic	7	100303676	100305123	1448	1	10248	uc003uwh.4	-4441	ENSG00000172336	POP7	POP7 homolog, ribonuclease P/MRP subunit
18	chr9	137838420	137838780	361	*	Distal Intergenic	9	137801431	137809806	8376	2	2219	uc004cfi.3	-28614	ENSG00000085265	FCN1	ficolin 1
19	chr9	98330275	98330635	361	*	Distal Intergenic	9	98247967	98279247	31281	2	5727	uc010mrw.1	-51028	ENSG00000185920	PTCH1	patched 1
20	chr7	693929	694289	361	*	Intron (uc031swi.1/5575, intron 3 of 9)	7	588834	731428	142595	2	5575	uc031swi.1	37139	ENSG00000188191	PRKAR1B	protein kinase cAMP-dependent type I regulatory subunit beta
21	chr3	127609619	127609979	361	*	Distal Intergenic	3	127634318	127706514	72197	1	166348	uc003ejy.4	-24339	ENSG00000187715	KBTBD12	kelch repeat and BTB domain containing 12
22	chr1	161084978	161085338	361	*	Promoter (2-3kb)	1	161087862	161090984	3123	1	4817	uc001fxv.2	-2524	ENSG00000158793	NIT1	nitrilase 1
23	chr7	605983	606343	361	*	Intron (uc031swi.1/5575, intron 8 of 9)	7	618893	641221	22329	2	5575	uc003six.1	34878	ENSG00000188191	PRKAR1B	protein kinase cAMP-dependent type I regulatory subunit beta
24	chr5	124886154	124886514	361	*	Distal Intergenic	5	123982372	124084500	102129	2	57507	uc003ktt.1	-801654	ENSG00000168916	ZNF608	zinc finger protein 608
25	chr19	41221799	41222159	361	*	Promoter (<=1kb)	19	41197434	41222790	25357	2	79934	uc002oor.2	631	ENSG00000123815	COQ8B	coenzyme Q8B
26	chr19	16242140	16242500	361	*	Promoter (2-3kb)	19	16244838	16269377	24540	1	84941	uc002ndp.4	-2338	ENSG00000196684	HSH2D	hematopoietic SH2 domain containing
27	chr19	36052231	36052591	361	*	Promoter (1-2kb)	19	36041095	36054560	13466	2	495	uc002oal.1	1969	ENSG00000105675	ATP4A	ATPase H+/K+ transporting subunit alpha
28	chr8	36958098	36958458	361	*	Distal Intergenic	8	36641842	36793643	151802	1	157855	uc010lvw.3	316256	ENSG00000215262	KCNU1	potassium calcium-activated channel subfamily U member 1
29	chr12	121432756	121433116	361	*	Intron (uc021rex.1/6927, intron 1 of 2)	12	121416549	121440314	23766	1	6927	uc021rfc.1	16207	ENSG00000135100	HNF1A	HNF1 homeobox A
30	chr19	41221360	41221720	361	*	Promoter (<=1kb)	19	41197434	41221011	23578	2	79934	uc002ooq.2	-349	ENSG00000123815	COQ8B	coenzyme Q8B
31	chr6	158071042	158071402	361	*	Intron (uc003qqs.3/79683, intron 7 of 8)	6	158066769	158094977	28209	1	79683	uc010kjn.3	4273	ENSG00000175048	ZDHHC14	zinc finger DHHC-type containing 14
32	chr19	41128522	41128882	361	*	Exon (uc002oog.1/8425, exon 27 of 34)	19	41120017	41135725	15709	1	8425	uc010xvp.1	8505	ENSG00000090006	LTBP4	latent transforming growth factor beta binding protein 4
33	chr5	124677328	124677688	361	*	Distal Intergenic	5	123982372	124084500	102129	2	57507	uc003ktt.1	-592828	ENSG00000168916	ZNF608	zinc finger protein 608
34	chr19	49043103	49043463	361	*	Distal Intergenic	19	49055429	49102684	47256	1	6820	uc002pjl.3	-11966	ENSG00000088002	SULT2B1	sulfotransferase family 2B member 1
35	chr4	1515965	1516325	361	*	Distal Intergenic	4	1385340	1389782	4443	1	285464	uc003gdf.2	130625	ENSG00000163945	CRIPAK	cysteine rich PAK1 inhibitor
36	chr3	65433975	65434335	361	*	Intron (uc003dmm.3/9223, intron 6 of 24)	3	65364936	65387379	22444	2	9223	uc010hnx.1	-46596	ENSG00000151276	MAGI1	membrane associated guanylate kinase, WW and PDZ domain containing 1
37	chr1	227619815	227620175	361	*	Distal Intergenic	1	227177566	227505826	328261	2	8476	uc010pvs.2	-113989	ENSG00000143776	CDC42BPA	CDC42 binding protein kinase alpha
38	chr11	62240049	62240409	361	*	Intron (uc001ntk.2/79026, intron 5 of 5)	11	62186507	62190678	4172	1	7356	uc001ntj.3	53542	ENSG00000149021	SCGB1A1	secretoglobin family 1A member 1
39	chr14	24423173	24423533	361	*	Promoter (<=1kb)	14	24407940	24423392	15453	2	55449	uc001wky.3	0	ENSG00000215256	DHRS4-AS1	DHRS4 antisense RNA 1
40	chr1	44679113	44679473	361	*	Promoter (<=1kb)	1	44679125	44681197	2073	1	55929	uc010okq.1	0	ENSG00000178028	DMAP1	DNA methyltransferase 1 associated protein 1
41	chr1	1531252	1531612	361	*	Downstream (1-2kb)	1	1533388	1535476	2089	2	643988	uc021oes.1	3864	ENSG00000228594	FNDC10	fibronectin type III domain containing 10
42	chr7	128527517	128527877	361	*	Intron (uc011kor.2/375616, intron 22 of 37)	7	128502505	128520977	18473	2	375616	uc003vob.1	-6540	ENSG00000135253	KCP	kielin cysteine rich BMP regulator
43	chr11	111944800	111945160	361	*	Promoter (<=1kb)	11	111934734	111944895	10162	2	120379	uc009yyl.3	0	ENSG00000150773	PIH1D2	PIH1 domain containing 2
44	chr22	35997296	35997656	361	*	Distal Intergenic	22	36002811	36013384	10574	2	4151	uc003anz.3	15728	ENSG00000198125	MB	myoglobin
45	chr7	64969183	64969543	361	*	Distal Intergenic	7	64838768	64865998	27231	1	168374	uc010kzu.3	130415	ENSG00000146757	ZNF92	zinc finger protein 92
46	chr1	154531116	154531476	361	*	Promoter (<=1kb)	1	154521051	154531120	10070	2	55585	uc001fff.1	0	ENSG00000160714	UBE2Q1	ubiquitin conjugating enzyme E2 Q1
47	chr3	58320695	58321055	361	*	Promoter (2-3kb)	3	58318617	58410878	92262	1	54899	uc011bfe.1	2078	ENSG00000168297	PXK	PX domain containing serine/threonine kinase like
48	chr19	34113087	34113447	361	*	Promoter (<=1kb)	19	34112861	34264414	151554	1	64377	uc002nut.4	226	ENSG00000124302	CHST8	carbohydrate sulfotransferase 8
49	chr22	36079815	36080175	361	*	Distal Intergenic	22	36113919	36125529	11611	1	80831	uc003aof.3	-33744	ENSG00000128313	APOL5	apolipoprotein L5
50	chrX	72783251	72783611	361	*	Promoter (<=1kb)	23	72782984	72906937	123954	1	53344	uc011mql.2	267	ENSG00000204116	CHIC1	cysteine rich hydrophobic domain 1
51	chr8	58122424	58122784	361	*	Distal Intergenic	8	58131648	58145388	13741	1	100507651	uc003xtf.3	-8864	ENSG00000253301	LINC01606	long intergenic non-protein coding RNA 1606
52	chr22	35653571	35653931	361	*	Promoter (<=1kb)	22	35653445	35691800	38356	1	10042	uc003anl.3	126	ENSG00000100281	HMGXB4	HMG-box containing 4
53	chrX	72782991	72783351	361	*	Promoter (<=1kb)	23	72782984	72906937	123954	1	53344	uc011mql.2	7	ENSG00000204116	CHIC1	cysteine rich hydrophobic domain 1
54	chr6	161795335	161795695	361	*	Intron (uc011egf.2/5071, intron 5 of 6)	6	161574378	161695107	120730	2	56895	uc011ege.1	-100228	ENSG00000026652	AGPAT4	1-acylglycerol-3-phosphate O-acyltransferase 4
55	chr17	5372481	5372841	361	*	Promoter (<=1kb)	17	5344232	5372380	28149	2	56919	uc010clf.3	-101	ENSG00000005100	DHX33	DEAH-box helicase 33
56	chr3	24537242	24537602	361	*	Promoter (<=1kb)	3	24193881	24536453	342573	2	7068	uc003cde.1	-789	ENSG00000151090	THRB	thyroid hormone receptor beta
57	chr17	79227498	79227858	361	*	Intron (uc002jzy.1/124565, intron 9 of 13)	17	79218804	79221435	2632	2	124565	uc031reu.1	-6063	ENSG00000157637	SLC38A10	solute carrier family 38 member 10
58	chr6	2634359	2634719	361	*	Promoter (<=1kb)	6	2622972	2635298	12327	2	154386	uc003mtw.2	579	ENSG00000164385	LINC01600	long intergenic non-protein coding RNA 1600
59	chr1	46640666	46641026	361	*	Promoter (<=1kb)	1	46640749	46651634	10886	1	10103	uc001cpd.3	0	ENSG00000117472	TSPAN1	tetraspanin 1
60	chr17	78484923	78485283	361	*	Distal Intergenic	17	78518625	78797422	278798	1	57521	uc002jys.3	-33342	ENSG00000141564	RPTOR	regulatory associated protein of MTOR complex 1
61	chr1	2086903	2087263	361	*	Intron (uc001aiq.3/5590, intron 9 of 17)	1	2076796	2116834	40039	1	5590	uc010nyx.2	10107	ENSG00000067606	PRKCZ	protein kinase C zeta
62	chr21	43712883	43713243	361	*	Intron (uc002zam.3/9619, intron 15 of 16)	21	43705990	43715445	9456	1	9619	uc010gpb.2	6893	ENSG00000160179	ABCG1	ATP binding cassette subfamily G member 1
63	chr17	76474318	76474678	361	*	Intron (uc010dhp.2/8632, intron 51 of 80)	17	76419778	76468856	49079	2	8632	uc002jvs.3	-5462	ENSG00000187775	DNAH17	dynein axonemal heavy chain 17
64	chr19	39291759	39292119	361	*	Downstream (<1kb)	19	39292311	39303740	11430	2	3960	uc002ojg.3	11621	ENSG00000171747	LGALS4	galectin 4
65	chr22	20850475	20850835	361	*	Promoter (<=1kb)	22	20795806	20850170	54365	2	84861	uc011ahr.2	-305	ENSG00000099910	KLHL22	kelch like family member 22
66	chr2	90392741	90393101	361	*	Intron (uc031rom.1/uc031rom.1, intron 40 of 41)	2	89111884	89111968	85	1	100616399	uc021vks.1	1280857	ENSG00000265510	MIR4436A	microRNA 4436a
67	chr19	44288110	44288470	361	*	Promoter (2-3kb)	19	44270685	44285409	14725	2	3783	uc002oxl.3	-2701	ENSG00000104783	KCNN4	potassium calcium-activated channel subfamily N member 4
68	chrX	152778636	152778996	361	*	Distal Intergenic	23	152713123	152760983	47861	2	55559	uc004fhp.3	-17653	ENSG00000213397	HAUS7	HAUS augmin like complex subunit 7
69	chr11	69871809	69872169	361	*	Distal Intergenic	11	69924408	70035652	111245	1	55107	uc001opj.3	-52239	ENSG00000131620	ANO1	anoctamin 1
70	chr16	90062333	90062693	361	*	Promoter (2-3kb)	16	90065014	90067195	2182	1	172	uc002fqd.1	-2321	ENSG00000223959	AFG3L1P	AFG3 like matrix AAA peptidase subunit 1, pseudogene
71	chr19	40137179	40137539	361	*	Distal Intergenic	19	40129325	40133041	3717	1	100129935	uc002omc.1	7854	ENSG00000268153	LOC100129935	galectin 14 pseudogene
72	chr5	169978819	169979179	361	*	Intron (uc003map.3/30820, intron 1 of 7)	5	169931048	170163636	232589	1	30820	uc010jjq.3	47771	ENSG00000182132	KCNIP1	potassium voltage-gated channel interacting protein 1
73	chr17	60869914	60870274	361	*	Intron (uc010ddr.3/162333, intron 2 of 10)	17	60778675	60884011	105337	2	162333	uc010ddr.3	13737	ENSG00000173838	MARCH10	membrane associated ring-CH-type finger 10
74	chr17	900367	900727	361	*	Promoter (<=1kb)	17	900357	905390	5034	1	29928	uc002fsc.3	10	ENSG00000177370	TIMM22	translocase of inner mitochondrial membrane 22
75	chr1	30811676	30812036	361	*	Distal Intergenic	1	31191619	31199593	7975	1	100129196	uc001bsb.1	-379583	ENSG00000186056	MATN1-AS1	MATN1 antisense RNA 1
76	chr13	111617782	111618142	361	*	Distal Intergenic	13	111545045	111567416	22372	2	55608	uc001vro.1	-50366	ENSG00000088448	ANKRD10	ankyrin repeat domain 10
77	chr19	38959003	38959363	361	*	Intron (uc002oit.3/6261, intron 25 of 105)	19	38986855	39056411	69557	1	6261	uc002oiv.2	-27492	ENSG00000196218	RYR1	ryanodine receptor 1
78	chr17	25293834	25294194	361	*	Distal Intergenic	17	25620936	25621022	87	2	100616277	uc021ttf.1	326828	ENSG00000263583	MIR4522	microRNA 4522
79	chr12	126162596	126162956	361	*	Distal Intergenic	12	126107042	126143589	36548	1	114795	uc001uhf.1	55554	ENSG00000139364	TMEM132B	transmembrane protein 132B
80	chr1	2585695	2586055	361	*	Intron (uc021oey.1/100287898, intron 4 of 6)	1	2522081	2564481	42401	2	79258	uc001ajy.2	-21214	ENSG00000142606	MMEL1	membrane metalloendopeptidase like 1
81	chr1	154531530	154531890	361	*	Promoter (<=1kb)	1	154521051	154531120	10070	2	55585	uc001fff.1	-410	ENSG00000160714	UBE2Q1	ubiquitin conjugating enzyme E2 Q1
82	chr5	3324128	3324488	361	*	Distal Intergenic	5	3417266	3536208	118943	2	285577	uc003jdd.3	211720	ENSG00000248118	LINC01019	long intergenic non-protein coding RNA 1019
83	chr18	60865726	60866086	361	*	Intron (uc002lit.1/596, intron 2 of 2)	18	60790579	60986613	196035	2	596	uc002lit.1	120527	ENSG00000171791	BCL2	BCL2, apoptosis regulator
84	chr9	88668158	88668518	361	*	Intron (uc004aol.3/51280, intron 3 of 9)	9	88641058	88714510	73453	2	51280	uc004aol.3	45992	ENSG00000135052	GOLM1	golgi membrane protein 1
85	chrX	152778864	152779224	361	*	Distal Intergenic	23	152713123	152760983	47861	2	55559	uc004fhp.3	-17881	ENSG00000213397	HAUS7	HAUS augmin like complex subunit 7
86	chr19	36051886	36052246	361	*	Promoter (2-3kb)	19	36041095	36054560	13466	2	495	uc002oal.1	2314	ENSG00000105675	ATP4A	ATPase H+/K+ transporting subunit alpha
87	chr22	39097109	39097469	361	*	Promoter (<=1kb)	22	39081548	39096459	14912	2	9929	uc003awf.3	-650	ENSG00000100221	JOSD1	Josephin domain containing 1
88	chr6	31703065	31703425	361	*	Promoter (<=1kb)	6	31698358	31704341	5984	2	1192	uc003nwr.3	916	ENSG00000213719	CLIC1	chloride intracellular channel 1
89	chr19	37804070	37804430	361	*	Promoter (<=1kb)	19	37803739	37855357	51619	1	284459	uc002ofx.4	331	ENSG00000181666	HKR1	HKR1, GLI-Kruppel zinc finger family member
90	chr1	40723445	40723805	361	*	Promoter (<=1kb)	1	40723722	40759856	36135	1	10269	uc001cfg.4	0	ENSG00000084073	ZMPSTE24	zinc metallopeptidase STE24
91	chr19	36358300	36358660	361	*	Promoter (<=1kb)	19	36359138	36370699	11562	1	333	uc010xsz.2	-478	ENSG00000105290	APLP1	amyloid beta precursor like protein 1
92	chr22	39333693	39334053	361	*	Distal Intergenic	22	39353527	39388784	35258	1	100913187	uc011aoc.2	-19474	ENSG00000128383	APOBEC3A_B	APOBEC3A and APOBEC3B deletion hybrid
93	chr19	40924976	40925336	361	*	Distal Intergenic	19	40899671	40919271	19601	2	57716	uc002ons.3	-5705	ENSG00000105227	PRX	periaxin
94	chr17	43226122	43226482	361	*	Promoter (1-2kb)	17	43224684	43229468	4785	1	10614	uc002iig.3	1438	ENSG00000186834	HEXIM1	hexamethylene bisacetamide inducible 1
95	chr8	37643101	37643461	361	*	Distal Intergenic	8	37654401	37687244	32844	1	25960	uc003xki.3	-10940	ENSG00000020181	ADGRA2	adhesion G protein-coupled receptor A2
96	chr22	50778464	50778824	361	*	Promoter (2-3kb)	22	50781746	50883518	101773	1	9701	uc003bky.2	-2922	ENSG00000100239	PPP6R2	protein phosphatase 6 regulatory subunit 2
97	chr20	61971215	61971575	361	*	Distal Intergenic	20	61977803	61991051	13249	2	1137	uc010gke.1	19476	ENSG00000101204	CHRNA4	cholinergic receptor nicotinic alpha 4 subunit
98	chr19	41104909	41105269	361	*	Promoter (1-2kb)	19	41103141	41135725	32585	1	8425	uc002ooh.1	1768	ENSG00000090006	LTBP4	latent transforming growth factor beta binding protein 4
99	chr12	13292622	13292982	361	*	Distal Intergenic	12	13237761	13256630	18870	2	83445	uc001rbq.2	-35992	ENSG00000111305	GSG1	germ cell associated 1
100	chr22	20850821	20851181	361	*	Promoter (<=1kb)	22	20795806	20850170	54365	2	84861	uc011ahr.2	-651	ENSG00000099910	KLHL22	kelch like family member 22
101	chr20	61970943	61971303	361	*	Distal Intergenic	20	61977803	61991051	13249	2	1137	uc010gke.1	19748	ENSG00000101204	CHRNA4	cholinergic receptor nicotinic alpha 4 subunit
102	chr1	228233789	228234149	361	*	Intron (uc001hrp.2/89780, intron 2 of 4)	1	228270361	228286913	16553	1	375	uc001hrr.3	-36212	ENSG00000143761	ARF1	ADP ribosylation factor 1
103	chr8	10890557	10890917	361	*	Promoter (1-2kb)	8	10892716	10892812	97	2	693183	uc022arw.1	1895	ENSG00000207600	MIR598	microRNA 598
104	chr19	38718388	38718748	361	*	Promoter (1-2kb)	19	38701649	38720317	18669	2	8193	uc002ohn.3	1569	ENSG00000011332	DPF1	double PHD fingers 1
105	chr12	104661408	104661768	361	*	Intron (uc021rcx.2/7296, intron 3 of 16)	12	104680460	104744085	63626	1	7296	uc010swp.3	-18692	ENSG00000198431	TXNRD1	thioredoxin reductase 1
106	chr8	2173290	2173650	361	*	Distal Intergenic	8	1993158	2093380	100223	1	9172	uc011kwi.2	180132	ENSG00000036448	MYOM2	myomesin 2
107	chr7	100178136	100178496	361	*	Promoter (1-2kb)	7	100171634	100180082	8449	2	4034	uc010lgz.3	1586	ENSG00000077454	LRCH4	leucine rich repeats and calponin homology domain containing 4
108	chr1	17054459	17054819	361	*	Distal Intergenic	1	17017713	17046652	28940	2	284729	uc001azn.1	-7807	ENSG00000268869	ESPNP	espin pseudogene
109	chr16	86427711	86428071	361	*	Distal Intergenic	16	86365456	86379285	13830	2	732275	uc010chr.2	-48426	ENSG00000168367	LINC00917	long intergenic non-protein coding RNA 917
110	chr17	41444674	41445034	361	*	Downstream (2-3kb)	17	41447213	41466266	19054	2	100130581	uc010wib.1	21232	ENSG00000188825	LINC00910	long intergenic non-protein coding RNA 910
111	chr8	20378790	20379150	361	*	Distal Intergenic	8	20133284	20147969	14686	1	100874051	uc022aso.2	245506	ENSG00000253733	LZTS1-AS1	LZTS1 antisense RNA 1
112	chr19	29911667	29912027	361	*	Intron (uc002nse.1/284395, intron 2 of 9)	19	29777918	30016659	238742	2	284395	uc002nse.1	104632	ENSG00000264515	LOC284395	uncharacterized LOC284395
113	chr9	135882236	135882596	361	*	Distal Intergenic	9	135906062	135931148	25087	1	9328	uc010mzz.2	-23466	ENSG00000148308	GTF3C5	general transcription factor IIIC subunit 5
114	chr19	40725663	40726023	361	*	Promoter (1-2kb)	19	40721965	40724306	2342	2	148014	uc002onc.3	-1357	ENSG00000174521	TTC9B	tetratricopeptide repeat domain 9B
115	chr1	226276868	226277228	361	*	Exon (uc001hpx.3/uc001hpx.3, exon 3 of 4)	1	226251678	226259703	8026	1	440926	uc021pjv.1	25190	NA	H3F3AP4	H3 histone, family 3A, pseudogene 4
116	chr19	39446509	39446869	361	*	Intron (uc002okg.1/115290, intron 1 of 5)	19	39432042	39443327	11286	2	115290	uc002okf.1	-3182	ENSG00000269190	FBXO17	F-box protein 17
117	chr22	43900163	43900523	361	*	Intron (uc011apv.2/758, intron 6 of 6)	22	43912134	43932485	20352	1	100874197	uc031rxy.1	-11611	ENSG00000223843	EFCAB6-AS1	EFCAB6 antisense RNA 1
118	chr22	24312611	24312971	361	*	Intron (uc002zyy.4/100037417, intron 2 of 2)	22	24309026	24314748	5723	1	100037417	uc002zyy.4	3585	ENSG00000099974	DDTL	D-dopachrome tautomerase like
119	chr17	41147666	41148026	361	*	Promoter (2-3kb)	17	41150446	41154971	4526	1	6155	uc002icj.3	-2420	ENSG00000131469	RPL27	ribosomal protein L27
120	chr21	44179579	44179939	361	*	Intron (uc002zbm.3/5152, intron 11 of 19)	21	44163674	44186088	22415	1	5152	uc010gpf.1	15905	ENSG00000160191	PDE9A	phosphodiesterase 9A
121	chr14	95603436	95603796	361	*	Promoter (<=1kb)	14	95552565	95603147	50583	2	23405	uc001ydv.3	-289	ENSG00000100697	DICER1	dicer 1, ribonuclease III
122	chr7	103021823	103022183	361	*	Intron (uc003vbt.2/375611, intron 14 of 19)	7	102987971	103009842	21872	1	5701	uc011klo.2	33852	ENSG00000161057	PSMC2	proteasome 26S subunit, ATPase 2
123	chr15	74907120	74907480	361	*	Promoter (<=1kb)	15	74907335	74914557	7223	1	1198	uc010ulm.1	0	ENSG00000179335	CLK3	CDC like kinase 3
124	chr19	41689106	41689466	361	*	Distal Intergenic	19	41699115	41713444	14330	1	29785	uc002opw.3	-9649	ENSG00000167600	CYP2S1	cytochrome P450 family 2 subfamily S member 1
125	chr21	41510191	41510551	361	*	Intron (uc002yyq.1/1826, intron 18 of 32)	21	41584279	41584358	80	2	100616148	uc021wjk.1	73807	ENSG00000263973	MIR4760	microRNA 4760
126	chr17	1933358	1933718	361	*	Promoter (<=1kb)	17	1933431	1946725	13295	1	1801	uc002fts.3	0	ENSG00000108963	DPH1	diphthamide biosynthesis 1
127	chr1	1239914	1240274	361	*	Promoter (1-2kb)	1	1227764	1241309	13546	2	116983	uc001aea.2	1035	ENSG00000131584	ACAP3	ArfGAP with coiled-coil, ankyrin repeat and PH domains 3
128	chr14	32603973	32604333	361	*	Intron (uc001wrl.3/394, intron 3 of 6)	14	32546495	32628934	82440	1	394	uc001wrp.3	57478	ENSG00000100852	ARHGAP5	Rho GTPase activating protein 5
129	chr21	34798637	34798997	361	*	Intron (uc002yrp.4/3460, intron 3 of 6)	21	34775202	34809828	34627	1	3460	uc002yrp.4	23435	ENSG00000159128	IFNGR2	interferon gamma receptor 2
130	chr19	41445025	41445385	361	*	3' UTR	19	41430170	41456565	26396	1	1556	uc002opq.3	14855	ENSG00000256612	CYP2B7P	cytochrome P450 family 2 subfamily B member 7, pseudogene
131	chr21	38072746	38073106	361	*	Promoter (<=1kb)	21	38071991	38122510	50520	1	6493	uc002yvr.2	755	ENSG00000159263	SIM2	SIM bHLH transcription factor 2
132	chr19	11575828	11576188	361	*	Intron (uc002mrx.1/1995, intron 3 of 6)	19	11562143	11591803	29661	2	1995	uc002mrx.1	15615	ENSG00000196361	ELAVL3	ELAV like RNA binding protein 3
133	chr21	47011745	47012105	361	*	Distal Intergenic	21	46918115	46964325	46211	2	6573	uc010gpy.1	-47420	ENSG00000173638	SLC19A1	solute carrier family 19 member 1
134	chr14	105290741	105291101	361	*	Distal Intergenic	14	105287538	105290055	2518	1	196872	uc001ypq.4	3203	ENSG00000258701	LINC00638	long intergenic non-protein coding RNA 638
135	chr18	60758852	60759212	361	*	Distal Intergenic	18	60790579	60986613	196035	2	596	uc002lit.1	227401	ENSG00000171791	BCL2	BCL2, apoptosis regulator
136	chr14	106044634	106044994	361	*	Intron (uc031qqx.1/uc031qqx.1, intron 4910 of 4910)	14	105992953	105996539	3587	1	80757	uc001yrp.1	51681	ENSG00000184986	TMEM121	transmembrane protein 121
137	chr19	44084106	44084466	361	*	Promoter (<=1kb)	19	44084696	44086256	1561	1	390940	uc002owu.2	-230	ENSG00000234465	PINLYP	phospholipase A2 inhibitor and LY6/PLAUR domain containing
138	chr17	5406306	5406666	361	*	Promoter (1-2kb)	17	5402747	5404319	1573	2	728392	uc010vtc.2	-1987	ENSG00000091592	LOC728392	uncharacterized LOC728392
139	chr10	1538182	1538542	361	*	Intron (uc009xhq.3/105, intron 1 of 9)	10	1568825	1599179	30355	1	642394	uc001ign.3	-30283	ENSG00000205696	ADARB2-AS1	ADARB2 antisense RNA 1
140	chr9	98330074	98330434	361	*	Distal Intergenic	9	98247967	98279247	31281	2	5727	uc010mrw.1	-50827	ENSG00000185920	PTCH1	patched 1
141	chr12	133174260	133174620	361	*	Distal Intergenic	12	133179736	133187037	7302	2	100507055	uc021rgr.1	12417	ENSG00000204583	LRCOL1	leucine rich colipase like 1
142	chr17	36762607	36762967	361	*	Promoter (<=1kb)	17	36686259	36762183	75925	2	80725	uc002hqd.3	-424	ENSG00000277363	SRCIN1	SRC kinase signaling inhibitor 1
143	chr6	2634134	2634494	361	*	Promoter (<=1kb)	6	2622972	2635298	12327	2	154386	uc003mtw.2	804	ENSG00000164385	LINC01600	long intergenic non-protein coding RNA 1600
144	chr12	6716915	6717275	361	*	Promoter (<=1kb)	12	6679248	6716551	37304	2	1108	uc001qpp.3	-364	ENSG00000111642	CHD4	chromodomain helicase DNA binding protein 4
145	chr19	35631771	35632131	361	*	Promoter (1-2kb)	19	35615417	35633355	17939	2	163175	uc002nxy.1	1224	ENSG00000153902	LGI4	leucine rich repeat LGI family member 4
146	chr17	35969161	35969521	361	*	Promoter (<=1kb)	17	35874900	35969486	94587	2	11276	uc002hoa.3	0	ENSG00000275066	SYNRG	synergin gamma
147	chr19	16242447	16242807	361	*	Promoter (2-3kb)	19	16244838	16269377	24540	1	84941	uc002ndp.4	-2031	ENSG00000196684	HSH2D	hematopoietic SH2 domain containing
148	chr1	44734422	44734782	361	*	Intron (uc010okv.2/79033, intron 5 of 6)	1	44679125	44686351	7227	1	55929	uc010oku.1	55297	ENSG00000178028	DMAP1	DNA methyltransferase 1 associated protein 1
149	chr17	41444907	41445267	361	*	Downstream (1-2kb)	17	41447213	41466266	19054	2	100130581	uc010wib.1	20999	ENSG00000188825	LINC00910	long intergenic non-protein coding RNA 910
150	chr21	46628399	46628759	361	*	Intron (uc002zgq.2/104, intron 10 of 12)	21	46572523	46596579	24057	1	104	uc011afo.1	55876	ENSG00000197381	ADARB1	adenosine deaminase, RNA specific B1
151	chr7	100177928	100178288	361	*	Promoter (1-2kb)	7	100171634	100180082	8449	2	4034	uc010lgz.3	1794	ENSG00000077454	LRCH4	leucine rich repeats and calponin homology domain containing 4
152	chr19	43733700	43734060	361	*	Intron (uc021uve.1/284344, intron 4 of 8)	19	43715943	43752798	36856	2	284344	uc021uve.1	18738	ENSG00000241104	LOC284344	uncharacterized LOC284344
153	chr21	45378772	45379132	361	*	Promoter (<=1kb)	21	45379515	45407475	27961	1	56894	uc002zdy.3	-383	ENSG00000160216	AGPAT3	1-acylglycerol-3-phosphate O-acyltransferase 3
154	chr19	51183207	51183567	361	*	Intron (uc002psw.1/50944, intron 6 of 8)	19	51165084	51192661	27578	2	50944	uc002psw.1	9094	ENSG00000161681	SHANK1	SH3 and multiple ankyrin repeat domains 1
155	chr17	37309472	37309832	361	*	Promoter (<=1kb)	17	37219556	37309485	89930	2	57125	uc002hrj.1	0	ENSG00000161381	PLXDC1	plexin domain containing 1
156	chr16	81201965	81202325	361	*	Intron (uc002fgg.1/114780, intron 6 of 31)	16	81204820	81211588	6769	2	114780	uc002fgk.1	9263	ENSG00000166473	PKD1L2	polycystin 1 like 2 (gene/pseudogene)
157	chr12	104661201	104661561	361	*	Intron (uc021rcx.2/7296, intron 3 of 16)	12	104680460	104744085	63626	1	7296	uc010swp.3	-18899	ENSG00000198431	TXNRD1	thioredoxin reductase 1
158	chr14	106034481	106034841	361	*	Intron (uc031qqx.1/uc031qqx.1, intron 4910 of 4910)	14	105992953	105996539	3587	1	80757	uc001yrp.1	41528	ENSG00000184986	TMEM121	transmembrane protein 121
159	chr1	204164532	204164892	361	*	Promoter (<=1kb)	1	204159469	204165619	6151	2	3814	uc001har.3	727	ENSG00000170498	KISS1	KiSS-1 metastasis suppressor
160	chr7	100298673	100299033	361	*	Distal Intergenic	7	100303676	100305123	1448	1	10248	uc003uwh.4	-4643	ENSG00000172336	POP7	POP7 homolog, ribonuclease P/MRP subunit
161	chrX	13788183	13788543	361	*	Downstream (<1kb)	23	13764438	13772072	7635	1	8481	uc010neo.1	23745	ENSG00000046651	OFD1	OFD1, centriole and centriolar satellite protein
162	chr17	7109987	7110347	361	*	Promoter (1-2kb)	17	7093210	7108449	15240	2	1742	uc010vtn.2	-1538	ENSG00000132535	DLG4	discs large MAGUK scaffold protein 4
163	chr17	64183460	64183820	361	*	Intron (uc002jfl.3/201134, intron 1 of 26)	17	63631658	64187987	556330	2	201134	uc002jfl.3	4167	ENSG00000154240	CEP112	centrosomal protein 112
164	chr19	41079430	41079790	361	*	Promoter (1-2kb)	19	41077450	41082365	4916	1	57731	uc031rks.1	1980	ENSG00000160460	SPTBN4	spectrin beta, non-erythrocytic 4
165	chrX	2344371	2344731	361	*	Intron (uc004cqf.4/207063, intron 1 of 6)	23	2404455	2418580	14126	2	9189	uc004cqh.2	73849	ENSG00000214717	ZBED1	zinc finger BED-type containing 1
166	chr19	42818560	42818920	361	*	Promoter (1-2kb)	19	42817477	42829214	11738	1	284339	uc002otk.1	1083	ENSG00000167619	TMEM145	transmembrane protein 145
167	chr9	137838205	137838565	361	*	Distal Intergenic	9	137801431	137809806	8376	2	2219	uc004cfi.3	-28399	ENSG00000085265	FCN1	ficolin 1
168	chr17	34307782	34308142	361	*	Promoter (<=1kb)	17	34303535	34308523	4989	2	6360	uc002hkl.3	381	ENSG00000275152	CCL16	C-C motif chemokine ligand 16
169	chr8	37068162	37068522	361	*	Distal Intergenic	8	36641842	36793643	151802	1	157855	uc010lvw.3	426320	ENSG00000215262	KCNU1	potassium calcium-activated channel subfamily U member 1
170	chr19	44043456	44043816	361	*	Distal Intergenic	19	44037340	44040284	2945	1	284346	uc002ows.3	6116	ENSG00000176472	ZNF575	zinc finger protein 575
171	chr21	38072502	38072862	361	*	Promoter (<=1kb)	21	38071991	38122510	50520	1	6493	uc002yvr.2	511	ENSG00000159263	SIM2	SIM bHLH transcription factor 2
172	chrX	71473827	71474187	361	*	Intron (uc004eao.2/5303, intron 3 of 3)	23	71424507	71458858	34352	2	54821	uc004eaq.1	-14969	ENSG00000186871	ERCC6L	ERCC excision repair 6 like, spindle assembly checkpoint helicase
173	chr17	93637	93997	361	*	Intron (uc010vpy.2/9501, intron 5 of 6)	17	6011	31420	25410	2	8447	uc010vpx.1	-62217	ENSG00000272636	DOC2B	double C2 domain beta
174	chr1	161084773	161085133	361	*	Promoter (2-3kb)	1	161087862	161090984	3123	1	4817	uc001fxv.2	-2729	ENSG00000158793	NIT1	nitrilase 1
175	chr3	12386685	12387045	361	*	Intron (uc031rym.1/5468, intron 2 of 7)	3	12393001	12448345	55345	1	5468	uc003bww.1	-5956	ENSG00000132170	PPARG	peroxisome proliferator activated receptor gamma
176	chr19	44148946	44149306	361	*	Downstream (<1kb)	19	44126522	44143991	17470	2	199731	uc002oxc.1	-4955	ENSG00000105767	CADM4	cell adhesion molecule 4
177	chr12	57569928	57570288	361	*	Intron (uc001snd.3/4035, intron 24 of 88)	12	57561968	57563090	1123	1	4035	uc009zpi.1	7960	ENSG00000123384	LRP1	LDL receptor related protein 1
178	chr1	1296135	1296495	361	*	Promoter (<=1kb)	1	1288071	1297157	9087	2	54587	uc001afa.3	662	ENSG00000162576	MXRA8	matrix remodeling associated 8
179	chr16	89135343	89135703	361	*	Distal Intergenic	16	89160217	89222171	61955	1	197322	uc002fmp.3	-24514	ENSG00000176715	ACSF3	acyl-CoA synthetase family member 3
180	chr7	151645039	151645399	361	*	Distal Intergenic	7	151653464	151717019	63556	1	168391	uc003wkp.3	-8065	ENSG00000106648	GALNTL5	polypeptide N-acetylgalactosaminyltransferase like 5
181	chr19	41221598	41221958	361	*	Promoter (<=1kb)	19	41197434	41221011	23578	2	79934	uc002ooq.2	-587	ENSG00000123815	COQ8B	coenzyme Q8B
182	chr14	95603234	95603594	361	*	Promoter (<=1kb)	14	95552565	95603147	50583	2	23405	uc001ydv.3	-87	ENSG00000100697	DICER1	dicer 1, ribonuclease III
183	chrX	1510463	1510823	361	*	Promoter (<=1kb)	23	1505045	1511039	5995	2	293	uc004cpt.3	216	ENSG00000169100	SLC25A6	solute carrier family 25 member 6
184	chr1	168993559	168993919	361	*	Distal Intergenic	1	169075947	169101960	26014	1	481	uc001gfr.1	-82028	ENSG00000143153	ATP1B1	ATPase Na+/K+ transporting subunit beta 1
185	chr17	8461707	8462067	361	*	Intron (uc002gll.4/4628, intron 6 of 40)	17	8451962	8479987	28026	2	4628	uc010cny.1	17920	ENSG00000133026	MYH10	myosin heavy chain 10
186	chr16	86965789	86966149	361	*	Distal Intergenic	16	86612115	86615304	3190	1	2300	uc002fjr.3	353674	ENSG00000176678	FOXL1	forkhead box L1
187	chr21	38458064	38458424	361	*	Promoter (<=1kb)	21	38458090	38575408	117319	1	7267	uc002ywb.3	0	ENSG00000182670	TTC3	tetratricopeptide repeat domain 3
188	chr3	18013572	18013932	361	*	Intron (uc003cbg.4/339862, intron 1 of 4)	3	18004064	18310410	306347	1	339862	uc003cbg.4	9508	NA	LOC339862	uncharacterized LOC339862
189	chr11	1882616	1882976	361	*	Promoter (1-2kb)	11	1880694	1880766	73	2	100423021	uc021qbw.1	-1850	ENSG00000264493	MIR4298	microRNA 4298
190	chr5	139284144	139284504	361	*	Intron (uc003lev.2/9542, intron 1 of 10)	5	139175406	139224048	48643	1	84249	uc003leu.1	108738	ENSG00000146005	PSD2	pleckstrin and Sec7 domain containing 2
191	chr15	60297914	60298274	361	*	Promoter (1-2kb)	15	60296421	60328408	31988	1	27023	uc010bgh.1	1493	ENSG00000171956	FOXB1	forkhead box B1
192	chr17	7813433	7813793	361	*	Promoter (<=1kb)	17	7812819	7816075	3257	1	1107	uc002gjj.2	614	ENSG00000170004	CHD3	chromodomain helicase DNA binding protein 3
193	chr12	66218249	66218609	361	*	Promoter (<=1kb)	12	66218240	66360071	141832	1	8091	uc001ssx.3	9	ENSG00000149948	HMGA2	high mobility group AT-hook 2
194	chr15	71587354	71587714	361	*	Intron (uc002atb.1/79875, intron 5 of 16)	15	71534988	72026249	491262	1	79875	uc002atd.1	52366	ENSG00000187720	THSD4	thrombospondin type 1 domain containing 4
195	chr7	99070585	99070945	361	*	Promoter (<=1kb)	7	99070515	99085217	14703	1	285989	uc010lfw.1	70	ENSG00000198556	ZNF789	zinc finger protein 789
196	chr21	33246143	33246503	361	*	Promoter (<=1kb)	21	33245628	33376377	130750	1	30811	uc002yph.3	515	ENSG00000142149	HUNK	hormonally up-regulated Neu-associated kinase
197	chr19	34314117	34314477	361	*	Distal Intergenic	19	34289406	34306666	17261	1	79047	uc002nux.4	24711	ENSG00000153885	KCTD15	potassium channel tetramerization domain containing 15
198	chr14	106166777	106167137	361	*	Intron (uc031qqx.1/uc031qqx.1, intron 4892 of 4910)	14	106134458	106139163	4706	2	2003	uc001ysb.2	-27614	NA	ELK2AP	ELK2A, member of ETS oncogene family, pseudogene
199	chr22	50778245	50778605	361	*	Distal Intergenic	22	50781746	50883518	101773	1	9701	uc003bky.2	-3141	ENSG00000100239	PPP6R2	protein phosphatase 6 regulatory subunit 2
200	chr17	5973000	5973360	361	*	Promoter (<=1kb)	17	5972437	6027747	55311	1	23302	uc010cli.3	563	ENSG00000179314	WSCD1	WSC domain containing 1
201	chr17	48172199	48172559	361	*	Promoter (<=1kb)	17	48172639	48183735	11097	1	5164	uc021tzw.1	-80	ENSG00000005882	PDK2	pyruvate dehydrogenase kinase 2
202	chr1	2861437	2861797	361	*	Distal Intergenic	1	2938046	2939467	1422	1	140625	uc001ajz.3	-76249	ENSG00000169717	ACTRT2	actin related protein T2
203	chr11	64038676	64039036	361	*	Intron (uc001nzc.3/572, intron 2 of 2)	11	64051811	64056972	5162	1	56834	uc010rni.2	-12775	ENSG00000173264	GPR137	G protein-coupled receptor 137
204	chr17	64505184	64505544	361	*	Intron (uc002jfo.1/5578, intron 3 of 14)	17	64298926	64806862	507937	1	5578	uc002jfp.1	206258	ENSG00000154229	PRKCA	protein kinase C alpha
205	chr12	124923440	124923800	361	*	Intron (uc010tbb.2/9612, intron 9 of 48)	12	124824552	124979914	155363	2	9612	uc010tba.2	56114	ENSG00000196498	NCOR2	nuclear receptor corepressor 2
206	chr15	68655013	68655373	361	*	Intron (uc002ari.3/22801, intron 4 of 29)	15	68594042	68724492	130451	2	22801	uc002ari.3	69119	ENSG00000137809	ITGA11	integrin subunit alpha 11
207	chr19	39902763	39903123	361	*	Promoter (<=1kb)	19	39903750	39916156	12407	1	64857	uc010xuy.2	-627	ENSG00000090924	PLEKHG2	pleckstrin homology and RhoGEF domain containing G2
208	chrX	153237167	153237527	361	*	Promoter (<=1kb)	23	153213008	153236819	23812	2	3054	uc004fjp.3	-348	ENSG00000172534	HCFC1	host cell factor C1
209	chr17	8989978	8990338	361	*	Intron (uc002glw.4/9423, intron 2 of 6)	17	8924859	9147317	222459	1	9423	uc002glw.4	65119	ENSG00000065320	NTN1	netrin 1
210	chrX	2332351	2332711	361	*	Intron (uc004cqf.4/207063, intron 2 of 6)	23	2404455	2418580	14126	2	9189	uc004cqh.2	85869	ENSG00000214717	ZBED1	zinc finger BED-type containing 1
211	chr1	7628293	7628653	361	*	Intron (uc001aoi.3/23261, intron 6 of 22)	1	7732054	7805082	73029	1	23261	uc010nzv.1	-103401	ENSG00000171735	CAMTA1	calmodulin binding transcription activator 1
212	chr5	124677100	124677460	361	*	Distal Intergenic	5	123982372	124084500	102129	2	57507	uc003ktt.1	-592600	ENSG00000168916	ZNF608	zinc finger protein 608
213	chr7	131338988	131339348	361	*	Distal Intergenic	7	131185021	131241376	56356	2	5420	uc003vqx.4	-97612	ENSG00000128567	PODXL	podocalyxin like
214	chr6	16129417	16129777	361	*	Promoter (<=1kb)	6	16129317	16148478	19162	1	29116	uc003nbr.3	100	ENSG00000007944	MYLIP	myosin regulatory light chain interacting protein
215	chrX	1953255	1953615	361	*	Distal Intergenic	23	1734026	1761974	27949	1	438	uc004cqe.3	219229	ENSG00000196433	ASMT	acetylserotonin O-methyltransferase
216	chr6	134747082	134747442	361	*	Distal Intergenic	6	134758854	134825158	66305	1	154092	uc003qet.3	-11412	ENSG00000236700	LINC01010	long intergenic non-protein coding RNA 1010
217	chr9	139164826	139165186	361	*	Distal Intergenic	9	139098182	139137687	39506	2	169714	uc010nbi.2	-27139	ENSG00000165661	QSOX2	quiescin sulfhydryl oxidase 2
218	chr17	60869689	60870049	361	*	Intron (uc010ddr.3/162333, intron 2 of 10)	17	60778675	60884011	105337	2	162333	uc010ddr.3	13962	ENSG00000173838	MARCH10	membrane associated ring-CH-type finger 10
219	chr14	62062325	62062685	361	*	Intron (uc021rtz.1/400221, intron 1 of 2)	14	62037258	62121431	84174	1	400221	uc021rtz.1	25067	ENSG00000232774	FLJ22447	uncharacterized LOC400221
220	chr19	34123793	34124153	361	*	Intron (uc002nus.4/64377, intron 1 of 4)	19	34112861	34264414	151554	1	64377	uc002nut.4	10932	ENSG00000124302	CHST8	carbohydrate sulfotransferase 8
221	chr17	41989907	41990267	361	*	Promoter (2-3kb)	17	41952727	41987068	34342	2	4355	uc010wip.1	-2839	ENSG00000108852	MPP2	membrane palmitoylated protein 2
222	chr12	7034968	7035328	361	*	Promoter (1-2kb)	12	7033626	7053815	20190	1	1822	uc001qrw.1	1342	ENSG00000111676	ATN1	atrophin 1
223	chr11	66115370	66115730	361	*	Promoter (<=1kb)	11	66112843	66115161	2319	2	11041	uc001ohr.3	-209	ENSG00000174684	B4GAT1	beta-1,4-glucuronyltransferase 1
224	chr6	111550628	111550988	361	*	Distal Intergenic	6	111580482	111590261	9780	1	91749	uc003puv.4	-29494	ENSG00000173214	MFSD4B	major facilitator superfamily domain containing 4B
225	chr19	36192700	36193060	361	*	Distal Intergenic	19	36203830	36207940	4111	1	27033	uc002oay.3	-10770	ENSG00000011590	ZBTB32	zinc finger and BTB domain containing 32
226	chr12	110099511	110099871	361	*	Distal Intergenic	12	110152187	110208312	56126	1	84915	uc001tpd.2	-52316	ENSG00000139438	FAM222A	family with sequence similarity 222 member A
227	chr6	37171949	37172309	361	*	Distal Intergenic	6	37140233	37143204	2972	1	5292	uc011dtw.2	31716	ENSG00000137193	PIM1	Pim-1 proto-oncogene, serine/threonine kinase
228	chr6	43262199	43262559	361	*	Distal Intergenic	6	43265998	43270633	4636	1	10864	uc010jyl.1	-3439	ENSG00000137204	SLC22A7	solute carrier family 22 member 7
229	chr21	40285549	40285909	361	*	Distal Intergenic	21	40177755	40196878	19124	1	2114	uc002yxg.4	107794	ENSG00000157557	ETS2	ETS proto-oncogene 2, transcription factor
230	chr19	33887058	33887418	361	*	Intron (uc002nur.4/5184, intron 12 of 14)	19	33877855	33879759	1905	2	5184	uc002nuq.4	-7299	ENSG00000124299	PEPD	peptidase D
231	chr5	33671930	33672290	361	*	Intron (uc003jia.1/81792, intron 5 of 23)	5	33527287	33892124	364838	2	81792	uc003jia.1	219834	ENSG00000151388	ADAMTS12	ADAM metallopeptidase with thrombospondin type 1 motif 12
232	chr3	24529301	24529661	361	*	Intron (uc003ccx.4/7068, intron 1 of 10)	3	24535578	24541502	5925	1	644990	uc031ryr.1	-5917	ENSG00000228791	THRB-AS1	THRB antisense RNA 1
233	chr19	41128316	41128676	361	*	Exon (uc002oog.1/8425, exon 27 of 34)	19	41120017	41135725	15709	1	8425	uc010xvp.1	8299	ENSG00000090006	LTBP4	latent transforming growth factor beta binding protein 4
234	chr1	12173495	12173855	361	*	Intron (uc001atq.3/943, intron 7 of 14)	1	12185958	12204264	18307	1	943	uc001atr.3	-12103	ENSG00000120949	TNFRSF8	TNF receptor superfamily member 8
235	chr19	49277982	49278342	361	*	Distal Intergenic	19	49259148	49261582	2435	1	26291	uc002pko.1	18834	ENSG00000105550	FGF21	fibroblast growth factor 21
236	chr9	72046640	72047000	361	*	Intron (uc004ahh.2/320, intron 12 of 12)	9	71990652	72007370	16719	1	9413	uc010moo.1	55988	ENSG00000135063	FAM189A2	family with sequence similarity 189 member A2
237	chr6	44234798	44235158	361	*	Promoter (1-2kb)	6	44225903	44233525	7623	2	4794	uc003oxe.1	-1273	ENSG00000146232	NFKBIE	NFKB inhibitor epsilon
238	chr16	85434143	85434503	361	*	Distal Intergenic	16	85339832	85339931	100	2	100847022	uc031qxb.1	-94212	ENSG00000266307	MIR5093	microRNA 5093
239	chr19	17622630	17622990	361	*	Promoter (<=1kb)	19	17622432	17632097	9666	1	25796	uc002ngw.3	198	ENSG00000130313	PGLS	6-phosphogluconolactonase
240	chr19	36048226	36048586	361	*	Promoter (<=1kb)	19	36041095	36048749	7655	2	495	uc010eee.1	163	ENSG00000105675	ATP4A	ATPase H+/K+ transporting subunit alpha
241	chr5	34185544	34185904	361	*	Distal Intergenic	5	34017963	34043371	25409	2	114899	uc003jio.3	-142173	ENSG00000082196	C1QTNF3	C1q and TNF related 3
242	chr17	76732393	76732753	361	*	Intron (uc002jvw.3/9267, intron 1 of 12)	17	76694351	76719832	25482	2	9267	uc010wtx.1	-12561	ENSG00000108669	CYTH1	cytohesin 1
243	chr19	55727686	55728046	361	*	Distal Intergenic	19	55705382	55720874	15493	2	5794	uc002qjs.2	-6812	ENSG00000080031	PTPRH	protein tyrosine phosphatase, receptor type H
244	chr10	71434523	71434883	361	*	Distal Intergenic	10	71390003	71393355	3353	1	219738	uc001jpq.4	44520	ENSG00000171224	FAM241B	family with sequence similarity 241 member B
245	chr22	35834862	35835222	361	*	Distal Intergenic	22	35806402	35820494	14093	1	4174	uc003anw.1	28460	ENSG00000100297	MCM5	minichromosome maintenance complex component 5
246	chr3	24537042	24537402	361	*	Promoter (<=1kb)	3	24193881	24536453	342573	2	7068	uc003cde.1	-589	ENSG00000151090	THRB	thyroid hormone receptor beta
247	chr3	61328080	61328440	361	*	Distal Intergenic	3	59735421	61237133	1501713	2	2272	uc010hnn.1	-90947	ENSG00000189283	FHIT	fragile histidine triad
248	chr19	39322118	39322478	361	*	Promoter (<=1kb)	19	39306062	39322497	16436	2	1891	uc002oji.3	19	ENSG00000104823	ECH1	enoyl-CoA hydratase 1
249	chr5	11240973	11241333	361	*	Intron (uc011cmx.1/1501, intron 3 of 16)	5	10971952	11385341	413390	2	1501	uc011cmx.1	144008	ENSG00000169862	CTNND2	catenin delta 2
250	chr1	207097262	207097622	361	*	Promoter (1-2kb)	1	207076631	207095378	18748	2	9214	uc021pif.1	-1884	ENSG00000162894	FCMR	Fc fragment of IgM receptor
251	chr1	202255845	202256205	361	*	Intron (uc001gxu.3/59352, intron 6 of 17)	1	202208056	202276067	68012	1	59352	uc009xac.1	47789	ENSG00000133067	LGR6	leucine rich repeat containing G protein-coupled receptor 6
252	chr9	137000192	137000552	361	*	Promoter (<=1kb)	9	137001210	137025094	23885	1	11091	uc004cey.3	-658	ENSG00000196363	WDR5	WD repeat domain 5
253	chr22	44728083	44728443	361	*	Distal Intergenic	22	44639557	44708731	69175	2	85352	uc003bet.2	-19352	ENSG00000138944	SHISAL1	shisa like 1
254	chr17	76474105	76474465	361	*	Intron (uc010dhp.2/8632, intron 51 of 80)	17	76419778	76468856	49079	2	8632	uc002jvs.3	-5249	ENSG00000187775	DNAH17	dynein axonemal heavy chain 17
255	chr1	12642664	12643028	365	*	Intron (uc001aub.3/9249, intron 1 of 5)	1	12640551	12656106	15556	2	9249	uc001aue.1	13078	ENSG00000162496	DHRS3	dehydrogenase/reductase 3
256	chr10	22535297	22535657	361	*	Distal Intergenic	10	22541001	22547477	6477	1	100130992	uc021pod.2	-5344	NA	LOC100130992	uncharacterized LOC100130992
257	chr19	44204901	44205261	361	*	Distal Intergenic	19	44220214	44224169	3956	1	56269	uc002oxh.3	-14953	ENSG00000124449	IRGC	immunity related GTPase cinema
258	chr1	35243342	35243702	361	*	Distal Intergenic	1	35246790	35251967	5178	1	2707	uc001bxx.3	-3088	ENSG00000188910	GJB3	gap junction protein beta 3
259	chr19	43844317	43844677	361	*	Distal Intergenic	19	43853208	43853700	493	1	23574	uc010xwn.1	-8531	NA	PRG1	p53-responsive gene 1
260	chr1	19922726	19923086	361	*	Promoter (<=1kb)	1	19923471	19984949	61479	1	100532736	uc009vpl.2	-385	ENSG00000158747	MINOS1-NBL1	MINOS1-NBL1 readthrough
261	chr15	69745305	69745665	361	*	Promoter (<=1kb)	15	69745159	69747884	2726	1	6176	uc002ase.1	146	ENSG00000137818	RPLP1	ribosomal protein lateral stalk subunit P1
262	chr1	142538347	142538707	361	*	Distal Intergenic	1	142697421	142713605	16185	2	100874392	uc031pnv.1	174898	NA	ANKRD20A12P	ankyrin repeat domain 20 family member A12, pseudogene
263	chr22	43887179	43887539	361	*	Intron (uc011apv.2/758, intron 4 of 6)	22	43912134	43932485	20352	1	100874197	uc031rxy.1	-24595	ENSG00000223843	EFCAB6-AS1	EFCAB6 antisense RNA 1
264	chr17	79963991	79964351	361	*	Intron (uc002kcx.3/79058, intron 7 of 15)	17	79976579	79980785	4207	2	201254	uc002kdc.4	16434	ENSG00000169689	CENPX	centromere protein X
265	chr6	33391798	33392158	361	*	Intron (uc003oeo.2/8831, intron 2 of 9)	6	33387847	33421466	33620	1	8831	uc011dri.2	3951	ENSG00000197283	SYNGAP1	synaptic Ras GTPase activating protein 1
266	chr16	86984927	86985287	361	*	Distal Intergenic	16	87336404	87351026	14623	2	100506581	uc002fju.3	365739	ENSG00000260456	C16orf95	chromosome 16 open reading frame 95
267	chr22	36866834	36867194	361	*	Intron (uc003apk.1/25828, intron 3 of 3)	22	36863093	36877687	14595	2	25828	uc003apk.1	10493	ENSG00000100348	TXN2	thioredoxin 2
268	chr19	15999117	15999477	361	*	Intron (uc002nbs.1/8529, intron 7 of 12)	19	15988834	16008884	20051	2	8529	uc002nbs.1	9407	ENSG00000186115	CYP4F2	cytochrome P450 family 4 subfamily F member 2
269	chr22	47045521	47045881	361	*	Intron (uc003bhx.3/23151, intron 2 of 17)	22	47033737	47075688	41952	1	23151	uc010had.3	11784	ENSG00000075240	GRAMD4	GRAM domain containing 4
270	chr9	138729908	138730268	361	*	Intron (uc004cgq.4/157922, intron 7 of 16)	9	138700333	138774924	74592	2	157922	uc004cgq.4	44656	ENSG00000130559	CAMSAP1	calmodulin regulated spectrin associated protein 1
271	chr6	31514667	31515027	361	*	Promoter (<=1kb)	6	31514628	31527677	13050	1	4795	uc011dnt.1	39	ENSG00000204498	NFKBIL1	NFKB inhibitor like 1
272	chr1	27995233	27995593	361	*	Intron (uc001bon.1/2537, intron 2 of 4)	1	27992572	27998724	6153	2	2537	uc001bon.1	3131	ENSG00000126709	IFI6	interferon alpha inducible protein 6
273	chr22	49842812	49843172	361	*	Intron (uc003biq.3/uc003biq.3, intron 1 of 4)	22	50013290	50051190	37901	2	348645	uc003bit.3	208018	ENSG00000188511	C22orf34	chromosome 22 open reading frame 34
274	chr22	28044685	28045045	361	*	Distal Intergenic	22	28144265	28187871	43607	2	4330	uc010gvg.4	142826	ENSG00000169184	MN1	MN1 proto-oncogene, transcriptional regulator
275	chr5	177734857	177735217	361	*	Intron (uc021yiy.1/91522, intron 2 of 28)	5	177664617	177697364	32748	2	91522	uc010jkt.2	-37493	ENSG00000050767	COL23A1	collagen type XXIII alpha 1 chain
276	chr17	1469924	1470284	361	*	Distal Intergenic	17	1424873	1466110	41238	2	5306	uc021tng.1	-3814	ENSG00000174238	PITPNA	phosphatidylinositol transfer protein alpha
277	chr1	4396521	4396881	361	*	Distal Intergenic	1	4472111	4484744	12634	1	284661	uc001alj.2	-75230	ENSG00000235054	LINC01777	long intergenic non-protein coding RNA 1777
278	chr16	373619	373979	361	*	Intron (uc021szo.1/55692, intron 1 of 9)	16	238974	385566	146593	2	55692	uc021szo.1	11587	ENSG00000007392	LUC7L	LUC7 like
279	chr19	12942611	12942971	361	*	Promoter (1-2kb)	19	12936291	12941489	5199	2	83546	uc031rjn.1	-1122	ENSG00000132026	RTBDN	retbindin
280	chr17	36860437	36860797	361	*	Promoter (1-2kb)	17	36861873	36871009	9137	1	4302	uc010wdr.2	-1076	ENSG00000275023	MLLT6	MLLT6, PHD finger containing
281	chr9	140398297	140398657	361	*	Intron (uc011mfa.1/375775, intron 4 of 18)	9	140354405	140382080	27676	2	375775	uc004cne.1	-16217	ENSG00000130653	PNPLA7	patatin like phospholipase domain containing 7
282	chr9	139582155	139582515	361	*	Promoter (<=1kb)	9	139567595	139581911	14317	2	10555	uc004cij.1	-244	ENSG00000169692	AGPAT2	1-acylglycerol-3-phosphate O-acyltransferase 2
283	chr16	86885850	86886210	361	*	Distal Intergenic	16	86612115	86615304	3190	1	2300	uc002fjr.3	273735	ENSG00000176678	FOXL1	forkhead box L1
284	chr7	149700456	149700816	361	*	Distal Intergenic	7	149564783	149570951	6169	2	401431	uc011kur.2	-129505	ENSG00000204934	ATP6V0E2-AS1	ATP6V0E2 antisense RNA 1
285	chr19	36000890	36001250	361	*	Promoter (<=1kb)	19	35988119	36001154	13036	2	93099	uc002nzj.3	0	ENSG00000161249	DMKN	dermokine
286	chr12	831134	831494	361	*	Distal Intergenic	12	862089	936665	74577	1	65125	uc001qin.3	-30595	ENSG00000060237	WNK1	WNK lysine deficient protein kinase 1
287	chr21	45949993	45950353	361	*	Intron (uc002zfe.1/54084, intron 4 of 11)	21	45959068	45960078	1011	2	386677	uc002zfh.1	9725	ENSG00000215455	KRTAP10-1	keratin associated protein 10-1
288	chr1	153853489	153853849	361	*	Intron (uc001fdb.4/57459, intron 1 of 10)	1	153777203	153895451	118249	2	57459	uc001fdb.4	41602	ENSG00000143614	GATAD2B	GATA zinc finger domain containing 2B
289	chr5	137673504	137673864	361	*	Promoter (<=1kb)	5	137673704	137685418	11715	1	51307	uc003lcw.3	0	ENSG00000120709	FAM53C	family with sequence similarity 53 member C
290	chr1	43889546	43889906	361	*	Exon (uc009vws.1/23334, exon 16 of 22)	1	43910923	43919918	8996	1	23334	uc001cjl.2	-21017	ENSG00000198198	SZT2	SZT2, KICSTOR complex subunit
291	chr17	25293618	25293978	361	*	Distal Intergenic	17	25620936	25621022	87	2	100616277	uc021ttf.1	327044	ENSG00000263583	MIR4522	microRNA 4522
292	chr1	64811218	64811578	361	*	Distal Intergenic	1	64936476	65158741	222266	1	57685	uc001dbo.1	-124898	ENSG00000158966	CACHD1	cache domain containing 1
293	chr19	44656172	44656532	361	*	Intron (uc002oyl.4/10780, intron 5 of 5)	19	44645710	44664462	18753	1	10780	uc002oym.3	10462	ENSG00000263002	ZNF234	zinc finger protein 234
294	chr5	1004696	1005056	361	*	Distal Intergenic	5	1009077	1038927	29851	1	85409	uc003jbt.2	-4021	ENSG00000145506	NKD2	naked cuticle homolog 2
295	chr5	77346723	77347083	361	*	Intron (uc003kfj.4/8546, intron 22 of 26)	5	77298150	77590579	292430	2	8546	uc003kfj.4	243496	ENSG00000132842	AP3B1	adaptor related protein complex 3 subunit beta 1
296	chr19	44687246	44687606	361	*	Distal Intergenic	19	44669317	44681838	12522	1	7769	uc002oyt.3	17929	ENSG00000167380	ZNF226	zinc finger protein 226
297	chr19	36269884	36270244	361	*	Promoter (1-2kb)	19	36268487	36270893	2407	1	115703	uc010eek.2	1397	ENSG00000004777	ARHGAP33	Rho GTPase activating protein 33
298	chr19	47940248	47940608	361	*	Intron (uc010ele.3/6543, intron 7 of 8)	19	47909488	47922785	13298	2	56917	uc010eld.3	-17463	ENSG00000105419	MEIS3	Meis homeobox 3
299	chr5	414006	414366	361	*	Intron (uc003jav.3/57491, intron 5 of 11)	5	421035	438405	17371	1	57491	uc003jax.3	-6669	ENSG00000063438	AHRR	aryl-hydrocarbon receptor repressor
300	chr22	27038417	27038777	361	*	Distal Intergenic	22	27053446	27072440	18995	1	440823	uc003ada.2	-14669	ENSG00000225783	MIAT	myocardial infarction associated transcript
301	chr17	30669043	30669403	361	*	Promoter (<=1kb)	17	30655460	30669228	13769	2	64149	uc002hhg.3	0	ENSG00000108666	C17orf75	chromosome 17 open reading frame 75
302	chr12	124138806	124139166	361	*	Intron (uc001ufo.2/2967, intron 7 of 12)	12	124155660	124192950	37291	1	79867	uc001ufp.3	-16494	ENSG00000168778	TCTN2	tectonic family member 2
303	chr8	36957897	36958257	361	*	Distal Intergenic	8	36641842	36793643	151802	1	157855	uc010lvw.3	316055	ENSG00000215262	KCNU1	potassium calcium-activated channel subfamily U member 1
304	chr15	67287366	67287726	361	*	Distal Intergenic	15	67358195	67487533	129339	1	4088	uc002aqj.3	-70469	ENSG00000166949	SMAD3	SMAD family member 3
305	chr18	46572496	46572856	361	*	Intron (uc002ldi.1/54808, intron 16 of 16)	18	46576057	46576138	82	2	100616420	uc021ujs.1	3282	ENSG00000263849	MIR4744	microRNA 4744
306	chr19	5018932	5019292	361	*	Promoter (2-3kb)	19	5016268	5153608	137341	1	23030	uc010xim.2	2664	ENSG00000127663	KDM4B	lysine demethylase 4B
307	chr20	30625655	30626015	361	*	Distal Intergenic	20	30639991	30689657	49667	1	3055	uc002wxh.3	-13976	ENSG00000101336	HCK	HCK proto-oncogene, Src family tyrosine kinase
308	chr21	46462265	46462625	361	*	Distal Intergenic	21	46490871	46493126	2256	2	728039	uc011afn.2	30501	ENSG00000235374	SSR4P1	signal sequence receptor subunit 4 pseudogene 1
309	chr19	35788623	35788983	361	*	Intron (uc002nyx.2/4099, intron 4 of 11)	19	35782989	35820133	37145	1	4099	uc002nyz.2	5634	ENSG00000105695	MAG	myelin associated glycoprotein
310	chr1	85516466	85516826	361	*	Promoter (2-3kb)	1	85490241	85514223	23983	2	55283	uc001dks.4	-2243	ENSG00000055732	MCOLN3	mucolipin 3
311	chr11	118271500	118271860	361	*	Promoter (<=1kb)	11	118272104	118280562	8459	1	10632	uc001psx.3	-244	ENSG00000167283	ATP5MG	ATP synthase membrane subunit g
312	chr12	65527597	65527957	361	*	Distal Intergenic	12	65444404	65515346	70943	2	11197	uc001ssk.3	-12251	ENSG00000156076	WIF1	WNT inhibitory factor 1
313	chr1	201140662	201141022	361	*	Promoter (<=1kb)	1	201103900	201140702	36803	2	252839	uc001gwa.3	0	ENSG00000116857	TMEM9	transmembrane protein 9
314	chr1	31165517	31165877	361	*	Distal Intergenic	1	31191619	31199593	7975	1	100129196	uc001bsb.1	-25742	ENSG00000186056	MATN1-AS1	MATN1 antisense RNA 1
315	chr9	134157595	134157955	361	*	Distal Intergenic	9	134133465	134151906	18442	2	286336	uc004cak.3	-5689	ENSG00000126882	FAM78A	family with sequence similarity 78 member A
316	chr6	34039579	34039939	361	*	Intron (uc031sol.1/2914, intron 1 of 8)	6	33989623	34031412	41790	2	2914	uc003oip.4	-8167	ENSG00000124493	GRM4	glutamate metabotropic receptor 4
317	chr14	100081764	100082124	361	*	Distal Intergenic	14	99977603	100070727	93125	2	317762	uc010avr.3	-11037	ENSG00000205476	CCDC85C	coiled-coil domain containing 85C
318	chr17	6463770	6464130	361	*	Distal Intergenic	17	6354583	6459877	105295	2	83394	uc010cln.3	-3893	ENSG00000091622	PITPNM3	PITPNM family member 3
319	chr17	36754856	36755216	361	*	Intron (uc002hqd.3/80725, intron 1 of 18)	17	36717699	36760865	43167	2	80725	uc002hqh.1	5649	ENSG00000277363	SRCIN1	SRC kinase signaling inhibitor 1
320	chr3	50191318	50191678	361	*	Promoter (1-2kb)	3	50192848	50226508	33661	1	6405	uc003cyj.3	-1170	ENSG00000001617	SEMA3F	semaphorin 3F
321	chr22	19705281	19705641	361	*	Promoter (<=1kb)	22	19705992	19712297	6306	1	100526833	uc002zpz.2	-351	ENSG00000284874	SEPT5-GP1BB	SEPT5-GP1BB readthrough
322	chr11	62239837	62240197	361	*	Intron (uc001ntk.2/79026, intron 5 of 5)	11	62186507	62190678	4172	1	7356	uc001ntj.3	53330	ENSG00000149021	SCGB1A1	secretoglobin family 1A member 1
323	chr22	25287697	25288057	361	*	Intron (uc003abg.2/129049, intron 17 of 25)	22	25331208	25335314	4107	2	255349	uc003abk.1	47257	ENSG00000206069	TMEM211	transmembrane protein 211
324	chr6	2030935	2031295	361	*	Intron (uc021ykn.1/2762, intron 4 of 10)	6	1624035	2176225	552191	2	2762	uc021ykn.1	144930	ENSG00000112699	GMDS	GDP-mannose 4,6-dehydratase
325	chr22	39162169	39162529	361	*	5' UTR	22	39130719	39152024	21306	2	25777	uc010gxq.2	-10145	ENSG00000100242	SUN2	Sad1 and UNC84 domain containing 2
326	chr17	72386214	72386574	361	*	Distal Intergenic	17	72363645	72369788	6144	1	350383	uc021ucp.1	22569	ENSG00000257008	GPR142	G protein-coupled receptor 142
327	chr21	45394811	45395171	361	*	Intron (uc002zdv.3/56894, intron 7 of 9)	21	45379515	45407475	27961	1	56894	uc002zdy.3	15296	ENSG00000160216	AGPAT3	1-acylglycerol-3-phosphate O-acyltransferase 3
328	chr1	223816665	223817025	361	*	Intron (uc009xee.2/388743, intron 2 of 17)	1	223714972	223853436	138465	2	388743	uc009xee.2	36411	ENSG00000203697	CAPN8	calpain 8
329	chr5	1662754	1663114	361	*	Distal Intergenic	5	1628870	1634120	5251	2	728613	uc010iti.1	-28634	ENSG00000188002	LOC728613	programmed cell death 6 pseudogene
330	chr19	44685300	44685660	361	*	Distal Intergenic	19	44669317	44681838	12522	1	7769	uc002oyt.3	15983	ENSG00000167380	ZNF226	zinc finger protein 226
331	chr22	43740404	43740764	361	*	Promoter (1-2kb)	22	43633582	43739394	105813	2	80274	uc003bdu.2	-1010	ENSG00000159307	SCUBE1	signal peptide, CUB domain and EGF like domain containing 1
332	chr15	74058922	74059282	361	*	Distal Intergenic	15	74032141	74043816	11676	2	388135	uc002avy.3	-15106	ENSG00000205363	INSYN1	inhibitory synaptic factor 1
333	chr19	1717733	1718093	361	*	Distal Intergenic	19	1753662	1775444	21783	1	390874	uc010xgr.2	-35569	ENSG00000205922	ONECUT3	one cut homeobox 3
334	chr17	32126172	32126532	361	*	Intron (uc002hhu.3/40, intron 1 of 9)	17	31856806	31860779	3974	2	100506677	uc002hhv.3	-265393	ENSG00000265544	AA06	uncharacterized LOC100506677
335	chr5	149985155	149985515	361	*	Intron (uc003lsn.3/11346, intron 1 of 2)	5	149980642	150031903	51262	1	11346	uc003lsn.3	4513	ENSG00000171992	SYNPO	synaptopodin
336	chr13	36336369	36336729	361	*	Intron (uc001uvc.3/100302239, intron 1 of 1)	13	36342789	36429998	87210	2	9201	uc001uve.4	93269	ENSG00000133083	DCLK1	doublecortin like kinase 1
337	chr19	29754584	29754944	361	*	Distal Intergenic	19	29698167	29704136	5970	2	7386	uc002nsd.2	-50448	ENSG00000169021	UQCRFS1	ubiquinol-cytochrome c reductase, Rieske iron-sulfur polypeptide 1
338	chr2	10620566	10620926	361	*	Distal Intergenic	2	10580508	10588453	7946	2	4953	uc010yjd.1	-32113	ENSG00000115758	ODC1	ornithine decarboxylase 1
339	chr19	43835796	43836156	361	*	Distal Intergenic	19	43853208	43853700	493	1	23574	uc010xwn.1	-17052	NA	PRG1	p53-responsive gene 1
340	chr19	36505573	36505933	361	*	Promoter (<=1kb)	19	36501192	36505141	3950	2	84964	uc010eep.1	-432	ENSG00000239382	ALKBH6	alkB homolog 6
341	chr7	132332261	132332621	361	*	Promoter (<=1kb)	7	132169521	132333447	163927	2	91584	uc003vrb.3	826	ENSG00000221866	PLXNA4	plexin A4
342	chr7	82896535	82896895	361	*	Distal Intergenic	7	82449796	82792197	342402	2	27445	uc003uhv.2	-104338	ENSG00000186472	PCLO	piccolo presynaptic cytomatrix protein
343	chr3	49058542	49058902	361	*	Promoter (<=1kb)	3	49058618	49060926	2309	1	25915	uc003cvp.3	0	ENSG00000178057	NDUFAF3	NADH:ubiquinone oxidoreductase complex assembly factor 3
344	chr3	24639945	24640305	361	*	Distal Intergenic	3	24562853	24562926	74	2	100616448	uc021wue.1	-77019	NA	NA	NA
345	chr1	234072157	234072517	361	*	Intron (uc001hvy.1/148641, intron 2 of 7)	1	234040679	234460262	419584	1	148641	uc001hvy.1	31478	ENSG00000183780	SLC35F3	solute carrier family 35 member F3
346	chr1	161451233	161451593	361	*	Distal Intergenic	1	161475205	161489360	14156	1	2212	uc001gam.3	-23612	ENSG00000143226	FCGR2A	Fc fragment of IgG receptor IIa
347	chr17	75775877	75776237	361	*	Distal Intergenic	17	75875083	75880169	5087	2	400624	uc002jub.3	103932	ENSG00000204283	LINC01973	long intergenic non-protein coding RNA 1973
348	chrX	152781468	152781828	361	*	Distal Intergenic	23	152801580	152848387	46808	1	492	uc004fhs.1	-19752	ENSG00000067842	ATP2B3	ATPase plasma membrane Ca2+ transporting 3
349	chrUn_gl000220	142740	143100	361	*	Intron (uc022brd.2/uc022brd.2, intron 1 of 1)	64	97129	126696	29568	1	100507412	uc011mfs.2	45611	NA	LOC100507412	uncharacterized LOC100507412
350	chr19	35864835	35865195	361	*	Distal Intergenic	19	35849488	35851389	1902	1	2865	uc002nzd.3	15347	ENSG00000185897	FFAR3	free fatty acid receptor 3
351	chr19	40984649	40985009	361	*	Intron (uc002onx.3/57731, intron 2 of 26)	19	40973126	41082365	109240	1	57731	uc002onz.3	11523	ENSG00000160460	SPTBN4	spectrin beta, non-erythrocytic 4
352	chr5	8208520	8208880	361	*	Distal Intergenic	5	8333596	8457677	124082	2	729506	uc003jeh.2	248797	ENSG00000245729	LINC02226	long intergenic non-protein coding RNA 2226
353	chr19	18194744	18195104	361	*	Promoter (2-3kb)	19	18170371	18197742	27372	2	3594	uc002nhw.1	2638	ENSG00000096996	IL12RB1	interleukin 12 receptor subunit beta 1
354	chr21	47731545	47731905	361	*	Intron (uc002ziz.3/54058, intron 4 of 6)	21	47720344	47738134	17791	2	54058	uc002ziz.3	6229	ENSG00000160298	C21orf58	chromosome 21 open reading frame 58
355	chr19	44222131	44222491	361	*	Promoter (1-2kb)	19	44220214	44224169	3956	1	56269	uc002oxh.3	1917	ENSG00000124449	IRGC	immunity related GTPase cinema
356	chr12	24226207	24226567	361	*	Intron (uc001rfx.4/6660, intron 4 of 17)	12	23689387	24103966	414580	2	6660	uc010siw.1	-122241	ENSG00000134532	SOX5	SRY-box 5
357	chr5	611214	611574	361	*	Promoter (<=1kb)	5	602284	612325	10042	2	100996325	uc031sin.1	751	ENSG00000249650	LOC100996325	uncharacterized LOC100996325
358	chr6	113305032	113305392	361	*	Distal Intergenic	6	112668532	112672498	3967	1	442247	uc003pvx.1	636500	ENSG00000251258	RFPL4B	ret finger protein like 4B
359	chr19	40754511	40754871	361	*	Intron (uc010egs.3/208, intron 3 of 11)	19	40736224	40749209	12986	2	208	uc002one.3	-5302	ENSG00000105221	AKT2	AKT serine/threonine kinase 2
360	chr10	72464405	72464765	361	*	Intron (uc001jrg.3/140766, intron 3 of 21)	10	72493714	72506400	12687	1	140766	uc001jri.1	-28949	ENSG00000138316	ADAMTS14	ADAM metallopeptidase with thrombospondin type 1 motif 14
361	chr14	94296348	94296708	361	*	Distal Intergenic	14	94184644	94254766	70123	2	145270	uc001ybx.1	-41582	ENSG00000175785	PRIMA1	proline rich membrane anchor 1
362	chr22	36079614	36079974	361	*	Distal Intergenic	22	36113919	36125529	11611	1	80831	uc003aof.3	-33945	ENSG00000128313	APOL5	apolipoprotein L5
363	chr12	125003507	125003867	361	*	Promoter (<=1kb)	12	124904503	125002840	98338	2	9612	uc001ugk.1	-667	ENSG00000196498	NCOR2	nuclear receptor corepressor 2
364	chr1	24194328	24194688	361	*	Promoter (<=1kb)	1	24186288	24194787	8500	2	2517	uc010oed.1	99	ENSG00000179163	FUCA1	alpha-L-fucosidase 1
365	chr7	157902229	157902589	361	*	Intron (uc011kwa.2/5799, intron 10 of 22)	7	157647277	157658782	11506	1	100506585	uc003wns.3	254952	ENSG00000233038	LOC100506585	uncharacterized LOC100506585
366	chr17	8920442	8920802	361	*	Distal Intergenic	17	8924859	9147317	222459	1	9423	uc002glw.4	-4057	ENSG00000065320	NTN1	netrin 1
367	chr5	43074192	43074552	361	*	Intron (uc010ivk.4/100506639, intron 2 of 2)	5	43067125	43093660	26536	1	100506639	uc010ivk.4	7067	ENSG00000172262	LOC100506639	uncharacterized LOC100506639
368	chrX	73681171	73681531	361	*	Intron (uc031tjy.1/6567, intron 1 of 5)	23	73641328	73753764	112437	1	6567	uc031tjy.1	39843	ENSG00000147100	SLC16A2	solute carrier family 16 member 2
369	chr1	45987200	45987560	361	*	Promoter (<=1kb)	1	45976707	45987610	10904	2	5052	uc001coa.3	50	ENSG00000117450	PRDX1	peroxiredoxin 1
370	chr5	173193056	173193416	361	*	Distal Intergenic	5	173315331	173383823	68493	1	80315	uc010jju.2	-121915	ENSG00000113742	CPEB4	cytoplasmic polyadenylation element binding protein 4
371	chr20	59470883	59471243	361	*	Distal Intergenic	20	59827482	60515673	688192	1	1002	uc002ybn.2	-356239	ENSG00000179242	CDH4	cadherin 4
372	chr22	49898909	49899269	361	*	Intron (uc003biq.3/uc003biq.3, intron 1 of 4)	22	50013290	50051190	37901	2	348645	uc003bit.3	151921	ENSG00000188511	C22orf34	chromosome 22 open reading frame 34
373	chr9	132369597	132369957	361	*	Distal Intergenic	9	132374504	132383055	8552	2	375759	uc004byc.4	13098	ENSG00000179058	C9orf50	chromosome 9 open reading frame 50
374	chr1	228122521	228122881	361	*	Intron (uc001hri.2/7483, intron 1 of 3)	1	228129291	228129384	94	2	100847072	uc031psm.1	6503	ENSG00000264483	MIR5008	microRNA 5008
375	chr1	100531091	100531451	361	*	Intron (uc001dst.3/64645, intron 5 of 11)	1	100503789	100548929	45141	1	64645	uc001dst.3	27302	ENSG00000156875	MFSD14A	major facilitator superfamily domain containing 14A
376	chr20	23434574	23434934	361	*	Promoter (1-2kb)	20	23431041	23433482	2442	2	140880	uc002wtg.1	-1092	ENSG00000125831	CST11	cystatin 11
377	chr1	226276639	226276999	361	*	Intron (uc001hpx.3/uc001hpx.3, intron 2 of 3)	1	226251678	226259703	8026	1	440926	uc021pjv.1	24961	NA	H3F3AP4	H3 histone, family 3A, pseudogene 4
378	chr6	124283564	124283924	361	*	Intron (uc010kep.1/154215, intron 1 of 2)	6	124125069	125146786	1021718	1	154215	uc010keq.3	158495	ENSG00000188580	NKAIN2	sodium/potassium transporting ATPase interacting 2
379	chr22	21928793	21929153	361	*	Intron (uc031rxe.1/7332, intron 1 of 3)	22	21922019	21978323	56305	1	7332	uc031rxf.1	6774	ENSG00000185651	UBE2L3	ubiquitin conjugating enzyme E2 L3
380	chr7	100803077	100803437	361	*	Promoter (<=1kb)	7	100802754	100802836	83	1	100616117	uc022aiy.1	323	ENSG00000264425	MIR4653	microRNA 4653
381	chrX	153122882	153123242	361	*	Distal Intergenic	23	153133710	153136415	2706	2	3897	uc004fjd.1	13173	ENSG00000198910	L1CAM	L1 cell adhesion molecule
382	chr17	19551508	19551868	361	*	Promoter (<=1kb)	17	19552064	19580908	28845	1	224	uc002gwa.1	-196	ENSG00000072210	ALDH3A2	aldehyde dehydrogenase 3 family member A2
383	chr6	112363360	112363720	361	*	Distal Intergenic	6	112375278	112390887	15610	1	8838	uc003pvm.3	-11558	ENSG00000112761	WISP3	WNT1 inducible signaling pathway protein 3
384	chr3	11887856	11888216	361	*	Promoter (<=1kb)	3	11831919	11888352	56434	2	132001	uc003bwh.3	136	ENSG00000144559	TAMM41	TAM41 mitochondrial translocator assembly and maintenance homolog
385	chr15	90017887	90018247	361	*	Intron (uc002bnz.2/51458, intron 9 of 10)	15	90014638	90039799	25162	2	51458	uc002bnz.2	21552	ENSG00000140519	RHCG	Rh family C glycoprotein
386	chr12	132926213	132926573	361	*	Distal Intergenic	12	132823993	132905905	81913	2	50614	uc009zys.3	-20308	ENSG00000182870	GALNT9	polypeptide N-acetylgalactosaminyltransferase 9
387	chr19	39794925	39795285	361	*	Downstream (2-3kb)	19	39786965	39789312	2348	1	282618	uc002okv.3	7960	ENSG00000182393	IFNL1	interferon lambda 1
388	chrX	153823771	153824131	361	*	Distal Intergenic	23	153813418	153815075	1658	1	1485	uc004fme.3	10353	ENSG00000184033	CTAG1B	cancer/testis antigen 1B
389	chr11	134738322	134738682	361	*	Distal Intergenic	11	134306376	134375555	69180	1	283177	uc001qhs.3	431946	ENSG00000255545	LOC283177	uncharacterized LOC283177
390	chr8	10873646	10874006	361	*	Intron (uc003wtk.1/286046, intron 1 of 2)	8	10892716	10892812	97	2	693183	uc022arw.1	18806	ENSG00000207600	MIR598	microRNA 598
391	chr22	43871449	43871809	361	*	Intron (uc011apv.2/758, intron 4 of 6)	22	43912134	43932485	20352	1	100874197	uc031rxy.1	-40325	ENSG00000223843	EFCAB6-AS1	EFCAB6 antisense RNA 1
392	chr5	1719515	1719875	361	*	Distal Intergenic	5	1708900	1708983	84	2	100422966	uc021xwg.1	-10532	ENSG00000263746	MIR4277	microRNA 4277
393	chr14	95356859	95357219	361	*	Distal Intergenic	14	95234560	95236499	1940	2	145258	uc001ydu.3	-120360	ENSG00000133937	GSC	goosecoid homeobox
394	chr17	72710345	72710705	361	*	Promoter (1-2kb)	17	72690452	72709108	18657	2	146722	uc010wra.2	-1237	ENSG00000186074	CD300LF	CD300 molecule like family member f
395	chr5	10431394	10431754	361	*	Intron (uc003jet.2/10299, intron 25 of 25)	5	10440847	10441963	1117	2	100505845	uc031siw.1	10209	NA	ROPN1L-AS1	ROPN1L antisense RNA 1
396	chr22	37934884	37935244	361	*	Distal Intergenic	22	37875383	37915378	39996	2	29775	uc003ast.1	-19506	ENSG00000100065	CARD10	caspase recruitment domain family member 10
397	chr16	21568755	21569115	361	*	Intron (uc021tel.1/uc021tel.1, intron 2 of 3)	16	21529230	21531765	2536	2	387254	uc002djd.3	-36990	NA	SLC7A5P2	solute carrier family 7 member 5 pseudogene 2
398	chr22	27414378	27414738	361	*	Distal Intergenic	22	27053446	27072440	18995	1	440823	uc003add.2	360932	ENSG00000225783	MIAT	myocardial infarction associated transcript
399	chr17	77655490	77655850	361	*	Distal Intergenic	17	77680985	77681058	74	2	100616170	uc021uel.1	25208	ENSG00000266665	MIR4739	microRNA 4739
400	chr5	173524542	173524902	361	*	Intron (uc003mcx.4/51617, intron 3 of 4)	5	173518232	173536182	17951	1	51617	uc011dfh.2	6310	ENSG00000170091	NSG2	neuronal vesicle trafficking associated 2
401	chr6	140366517	140366877	361	*	Intron (uc003qis.3/uc003qis.3, intron 1 of 3)	6	140526389	140526463	75	1	100500879	uc021zgd.1	-159512	ENSG00000263514	MIR3668	microRNA 3668
402	chr5	169911576	169911936	361	*	Intron (uc003map.3/30820, intron 1 of 7)	5	169931048	170163636	232589	1	30820	uc003mas.3	-19112	ENSG00000182132	KCNIP1	potassium voltage-gated channel interacting protein 1
403	chr19	39759829	39760189	361	*	Promoter (<=1kb)	19	39759157	39760732	1576	1	282616	uc002oku.1	672	ENSG00000183709	IFNL2	interferon lambda 2
404	chr7	129452088	129452448	361	*	Distal Intergenic	7	129414745	129414854	110	2	406959	uc003vpd.2	-37234	ENSG00000207691	MIR183	microRNA 183
405	chr7	149332510	149332870	361	*	Exon (uc022apn.1/uc022apn.1, exon 1 of 1)	7	149244245	149321881	77637	2	79970	uc011kuq.1	-10629	ENSG00000133624	ZNF767P	zinc finger family member 767, pseudogene
406	chr1	108309941	108310301	361	*	Intron (uc001dvk.1/10451, intron 7 of 26)	1	108113782	108231126	117345	2	10451	uc010ouv.1	-78815	ENSG00000134215	VAV3	vav guanine nucleotide exchange factor 3
407	chr22	19466628	19466988	361	*	Promoter (<=1kb)	22	19437464	19466738	29275	2	7353	uc002zpm.2	0	ENSG00000070010	UFD1	ubiquitin recognition factor in ER associated degradation 1
408	chr14	58893910	58894270	361	*	Promoter (<=1kb)	14	58875370	58893960	18591	2	26520	uc010aph.3	0	ENSG00000100575	TIMM9	translocase of inner mitochondrial membrane 9
409	chrX	102407381	102407741	361	*	Distal Intergenic	23	102336615	102348022	11408	2	56000	uc011mrx.1	-59359	ENSG00000147206	NXF3	nuclear RNA export factor 3
410	chr19	40381256	40381616	361	*	Intron (uc002omp.4/8857, intron 22 of 35)	19	40328901	40337054	8154	2	2091	uc010egr.3	-44202	ENSG00000105202	FBL	fibrillarin
411	chr19	38795209	38795569	361	*	Promoter (<=1kb)	19	38794804	38795646	843	1	64073	uc002ohv.1	405	ENSG00000167644	C19orf33	chromosome 19 open reading frame 33
412	chr11	86702344	86702704	361	*	Intron (uc001pcf.3/100506368, intron 2 of 2)	11	86666663	86711989	45327	1	100506368	uc001pcf.3	35681	ENSG00000246523	LOC100506368	uncharacterized LOC100506368
413	chr6	43777074	43777434	361	*	Distal Intergenic	6	43745460	43754223	8764	1	7422	uc003owk.3	31614	ENSG00000112715	VEGFA	vascular endothelial growth factor A
414	chr7	141437923	141438283	361	*	Promoter (<=1kb)	7	141404138	141438030	33893	2	285962	uc003vwm.4	0	ENSG00000228775	WEE2-AS1	WEE2 antisense RNA 1
415	chr5	136997753	136998113	361	*	Intron (uc011cyc.2/26249, intron 1 of 8)	5	136953189	137008616	55428	2	26249	uc011cyc.2	10503	ENSG00000146021	KLHL3	kelch like family member 3
416	chr8	37002668	37003028	361	*	Distal Intergenic	8	36641842	36793643	151802	1	157855	uc010lvw.3	360826	ENSG00000215262	KCNU1	potassium calcium-activated channel subfamily U member 1
417	chr3	24669790	24670150	361	*	Distal Intergenic	3	24562853	24562926	74	2	100616448	uc021wue.1	-106864	NA	NA	NA
418	chr19	39898939	39899299	361	*	Promoter (1-2kb)	19	39900263	39900318	56	2	100616163	uc021uuk.1	1019	ENSG00000266559	MIR4530	microRNA 4530
419	chr4	49514894	49515254	361	*	Distal Intergenic	4	48988659	49064095	75437	1	80157	uc011bzl.2	526235	ENSG00000109182	CWH43	cell wall biogenesis 43 C-terminal homolog
420	chr9	88667939	88668299	361	*	Intron (uc004aol.3/51280, intron 3 of 9)	9	88641058	88714510	73453	2	51280	uc004aol.3	46211	ENSG00000135052	GOLM1	golgi membrane protein 1
421	chr21	41266815	41267175	361	*	Intron (uc002yyp.3/5121, intron 1 of 2)	21	41239347	41301322	61976	1	5121	uc002yyp.3	27468	ENSG00000183036	PCP4	Purkinje cell protein 4
422	chr8	37855173	37855533	361	*	Distal Intergenic	8	37820514	37824184	3671	2	155	uc003xkr.2	-30989	ENSG00000188778	ADRB3	adrenoceptor beta 3
423	chr8	22461842	22462202	361	*	Promoter (<=1kb)	8	22462145	22477983	15839	1	57805	uc003xch.3	0	ENSG00000158941	CCAR2	cell cycle and apoptosis regulator 2
424	chr5	77655985	77656345	361	*	Promoter (<=1kb)	5	77656339	77776562	120224	1	9522	uc003kfl.3	0	ENSG00000085365	SCAMP1	secretory carrier membrane protein 1
425	chr17	48981008	48981368	361	*	Distal Intergenic	17	48939587	48945339	5753	2	10140	uc010wmz.2	-35669	ENSG00000141232	TOB1	transducer of ERBB2, 1
426	chr17	25687751	25688111	361	*	Distal Intergenic	17	25744716	25757430	12715	1	440419	uc021ttg.1	-56605	ENSG00000266433	TBC1D3P5	TBC1 domain family member 3 pseudogene 5
427	chr1	234916635	234916995	361	*	Distal Intergenic	1	234859789	234867390	7602	1	100506810	uc001hwj.2	56846	ENSG00000227630	LINC01132	long intergenic non-protein coding RNA 1132
428	chr16	86621748	86622108	361	*	Distal Intergenic	16	86612115	86615304	3190	1	2300	uc002fjr.3	9633	ENSG00000176678	FOXL1	forkhead box L1
429	chr1	44870706	44871066	361	*	Promoter (<=1kb)	1	44870960	45117396	246437	1	55182	uc001clv.1	0	ENSG00000187147	RNF220	ring finger protein 220
430	chr2	134538425	134538785	361	*	Distal Intergenic	2	133886540	134326031	439492	2	344148	uc002ttt.1	-212394	ENSG00000176771	NCKAP5	NCK associated protein 5
431	chr22	39943408	39943768	361	*	Distal Intergenic	22	39925098	39928860	3763	2	91582	uc003ayb.3	-14548	ENSG00000187051	RPS19BP1	ribosomal protein S19 binding protein 1
432	chr4	190156355	190156715	361	*	Distal Intergenic	4	190861974	190884359	22386	1	2483	uc003izs.3	-705259	ENSG00000109536	FRG1	FSHD region gene 1
433	chr22	48051748	48052108	361	*	Intron (uc003bik.1/uc003bik.1, intron 2 of 8)	22	48020217	48027318	7102	2	400932	uc011are.2	-24430	ENSG00000205634	LINC00898	long intergenic non-protein coding RNA 898
434	chr19	8617524	8617884	361	*	Intron (uc002mkg.3/4542, intron 6 of 27)	19	8585674	8642331	56658	2	4542	uc002mkg.3	24447	ENSG00000142347	MYO1F	myosin IF
435	chr12	53659616	53659976	361	*	Promoter (2-3kb)	12	53662083	53687427	25345	1	9700	uc001scj.2	-2107	ENSG00000135476	ESPL1	extra spindle pole bodies like 1, separase
436	chr19	31535332	31535692	361	*	Distal Intergenic	19	31640783	31641311	529	1	94023	uc010xrm.2	-105091	NA	NA	NA
437	chr22	32860458	32860818	361	*	Promoter (<=1kb)	22	32849321	32860433	11113	2	254240	uc003amo.4	-25	ENSG00000184459	BPIFC	BPI fold containing family C
438	chr5	125282003	125282363	361	*	Distal Intergenic	5	125695788	125829853	134066	1	65983	uc011cwt.2	-413425	ENSG00000155324	GRAMD2B	GRAM domain containing 2B
439	chr20	44884151	44884511	361	*	Intron (uc010ghk.2/64405, intron 1 of 11)	20	44838460	44849488	11029	2	64405	uc002xrn.2	-34663	ENSG00000149654	CDH22	cadherin 22
440	chr2	208255401	208255761	361	*	Distal Intergenic	2	208394616	208441649	47034	1	1385	uc010ziz.1	-138855	ENSG00000118260	CREB1	cAMP responsive element binding protein 1
441	chr22	27559318	27559678	361	*	Distal Intergenic	22	27053446	27072440	18995	1	440823	uc003add.2	505872	ENSG00000225783	MIAT	myocardial infarction associated transcript
442	chr1	19577984	19578344	361	*	Promoter (<=1kb)	1	19542158	19578053	35896	2	23065	uc001bbo.4	0	ENSG00000127463	EMC1	ER membrane protein complex subunit 1
443	chr1	27718605	27718965	361	*	Promoter (<=1kb)	1	27719148	27722317	3170	1	2827	uc001bod.4	-183	ENSG00000181773	GPR3	G protein-coupled receptor 3
444	chr1	32738821	32739181	361	*	Promoter (<=1kb)	1	32739712	32751766	12055	1	3932	uc001buy.3	-531	ENSG00000182866	LCK	LCK proto-oncogene, Src family tyrosine kinase
445	chr9	135452596	135452956	361	*	Distal Intergenic	9	135457993	135465640	7648	1	56751	uc004cbp.1	-5037	ENSG00000125492	BARHL1	BarH like homeobox 1
446	chr1	41248879	41249239	361	*	Promoter (<=1kb)	1	41249684	41306124	56441	1	9132	uc001cgh.2	-445	ENSG00000117013	KCNQ4	potassium voltage-gated channel subfamily Q member 4
447	chr3	13658665	13659025	361	*	Intron (uc011auz.2/2199, intron 5 of 16)	3	13692221	13788132	95912	1	285375	uc003byd.1	-33196	ENSG00000224514	LINC00620	long intergenic non-protein coding RNA 620
448	chr19	35788377	35788737	361	*	Intron (uc002nyx.2/4099, intron 4 of 11)	19	35782989	35820133	37145	1	4099	uc002nyz.2	5388	ENSG00000105695	MAG	myelin associated glycoprotein
449	chr19	42806558	42806918	361	*	Promoter (<=1kb)	19	42801185	42806796	5612	2	5050	uc002otg.2	0	ENSG00000079462	PAFAH1B3	platelet activating factor acetylhydrolase 1b catalytic subunit 3
450	chr20	61688482	61688842	361	*	Intron (uc002yec.1/63930, intron 1 of 4)	20	61669363	61685215	15853	1	100144597	uc021wfz.1	19119	ENSG00000237119	LINC01056	long intergenic non-protein coding RNA 1056
451	chr17	79372763	79373123	361	*	Promoter (<=1kb)	17	79373540	79433358	59819	1	57597	uc002kaf.2	-417	ENSG00000266074	BAHCC1	BAH domain and coiled-coil containing 1
452	chr16	88322660	88323020	361	*	Distal Intergenic	16	88493879	88507165	13287	1	84627	uc002fku.2	-170859	ENSG00000225614	ZNF469	zinc finger protein 469
453	chr13	96926867	96927227	361	*	Intron (uc001vmw.4/266722, intron 1 of 1)	13	96743093	97491816	748724	1	266722	uc001vmw.4	183774	ENSG00000185352	HS6ST3	heparan sulfate 6-O-sulfotransferase 3
454	chr22	44731813	44732173	361	*	Distal Intergenic	22	44639557	44708731	69175	2	85352	uc003bet.2	-23082	ENSG00000138944	SHISAL1	shisa like 1
455	chr15	22520713	22521073	361	*	Intron (uc001yuj.2/uc001yuj.2, intron 4 of 12)	15	22546565	22570831	24267	1	646396	uc021sfg.1	-25492	NA	REREP3	arginine-glutamic acid dipeptide repeats pseudogene 3
456	chr17	7483243	7483603	361	*	Promoter (<=1kb)	17	7482805	7485429	2625	1	968	uc002ghv.3	438	ENSG00000129226	CD68	CD68 molecule
457	chr7	98246986	98247346	361	*	Promoter (<=1kb)	7	98246597	98259181	12585	1	4885	uc003upl.2	389	ENSG00000106236	NPTX2	neuronal pentraxin 2
458	chr19	30032457	30032817	361	*	Intron (uc010xrl.1/342865, intron 4 of 4)	19	30017491	30055226	37736	1	342865	uc010xrl.1	14966	ENSG00000187135	VSTM2B	V-set and transmembrane domain containing 2B
459	chr8	22665314	22665674	361	*	Intron (uc003xcn.1/157310, intron 4 of 6)	8	22545174	22550815	5642	2	1960	uc003xcm.1	-114499	ENSG00000179388	EGR3	early growth response 3
460	chr5	140098285	140098645	361	*	Promoter (<=1kb)	5	140098511	140098598	88	1	56663	uc011czw.1	0	ENSG00000202111	VTRNA1-2	vault RNA 1-2
461	chr16	86624974	86625334	361	*	Distal Intergenic	16	86612115	86615304	3190	1	2300	uc002fjr.3	12859	ENSG00000176678	FOXL1	forkhead box L1
462	chr1	59249360	59249720	361	*	Promoter (<=1kb)	1	59246463	59249785	3323	2	3725	uc001cze.3	65	ENSG00000177606	JUN	Jun proto-oncogene, AP-1 transcription factor subunit
463	chr1	236444918	236445278	361	*	Promoter (<=1kb)	1	236378422	236445339	66918	2	56605	uc001hxt.3	61	ENSG00000086619	ERO1B	endoplasmic reticulum oxidoreductase 1 beta
464	chr19	31585922	31586282	361	*	Distal Intergenic	19	31640783	31641311	529	1	94023	uc010xrm.2	-54501	NA	NA	NA
465	chr1	27669743	27670103	361	*	Promoter (1-2kb)	1	27668483	27680423	11941	1	84958	uc001bnw.2	1260	ENSG00000142765	SYTL1	synaptotagmin like 1
466	chrX	119443388	119443748	361	*	Promoter (1-2kb)	23	119392505	119445391	52887	2	55026	uc004eso.4	1643	ENSG00000125355	TMEM255A	transmembrane protein 255A
467	chr1	22985140	22985500	361	*	Intron (uc001bgd.3/713, intron 1 of 2)	1	22979682	22988029	8348	1	713	uc001bgd.3	5458	ENSG00000173369	C1QB	complement C1q B chain
468	chr1	236657298	236657658	361	*	Distal Intergenic	1	236681514	236716279	34766	1	3964	uc001hxw.2	-23856	ENSG00000116977	LGALS8	galectin 8
469	chr19	34287929	34288289	361	*	Promoter (<=1kb)	19	34287751	34306666	18916	1	79047	uc010xrt.2	178	ENSG00000153885	KCTD15	potassium channel tetramerization domain containing 15
470	chr5	172214179	172214539	361	*	Distal Intergenic	5	172195093	172198203	3111	2	1843	uc003mbv.2	-15976	ENSG00000120129	DUSP1	dual specificity phosphatase 1
471	chr1	53192546	53192906	361	*	Promoter (<=1kb)	1	53192131	53293013	100883	1	79699	uc010onj.2	415	ENSG00000162378	ZYG11B	zyg-11 family member B, cell cycle regulator
472	chr15	66202649	66203009	361	*	Intron (uc002apl.2/84465, intron 18 of 20)	15	66161797	66184329	22533	1	8766	uc010ujk.2	40852	ENSG00000103769	RAB11A	RAB11A, member RAS oncogene family
473	chr12	49110928	49111288	361	*	Promoter (<=1kb)	12	49082241	49110781	28541	2	904	uc009zkz.3	-147	ENSG00000129315	CCNT1	cyclin T1
474	chr17	7079030	7079390	361	*	Promoter (1-2kb)	17	7076877	7080395	3519	2	432	uc010clx.1	1005	ENSG00000141505	ASGR1	asialoglycoprotein receptor 1
475	chr17	16356490	16356850	361	*	Intron (uc010cpe.2/125144, intron 3 of 6)	17	16345319	16351608	6290	2	388341	uc002gqg.2	-4882	ENSG00000181350	LRRC75A	leucine rich repeat containing 75A
476	chr1	12643470	12643822	353	*	Intron (uc001aub.3/9249, intron 1 of 5)	1	12640551	12656106	15556	2	9249	uc001aue.1	12284	ENSG00000162496	DHRS3	dehydrogenase/reductase 3
477	chr17	29024771	29025131	361	*	Distal Intergenic	17	29036626	29097068	60443	1	440423	uc021tug.1	-11495	NA	SUZ12P1	SUZ12 pseudogene 1
478	chr3	58638186	58638546	361	*	Intron (uc003dkq.3/131177, intron 3 of 9)	3	58619670	58652561	32892	2	131177	uc003dkq.3	14015	ENSG00000198643	FAM3D	family with sequence similarity 3 member D
479	chr16	11265577	11265937	361	*	Intron (uc002dao.3/23274, intron 22 of 22)	16	11219836	11276046	56211	1	23274	uc002dap.3	45741	ENSG00000038532	CLEC16A	C-type lectin domain containing 16A
480	chr1	226842565	226842925	361	*	Intron (uc010pvo.2/3707, intron 2 of 7)	1	226819391	226926876	107486	2	3707	uc010pvo.2	83951	ENSG00000143772	ITPKB	inositol-trisphosphate 3-kinase B
481	chr7	98177468	98177828	361	*	Distal Intergenic	7	98246597	98259181	12585	1	4885	uc003upl.2	-68769	ENSG00000106236	NPTX2	neuronal pentraxin 2
482	chr21	44755741	44756101	361	*	Distal Intergenic	21	44834398	44847002	12605	2	150094	uc002zdf.2	90901	ENSG00000142178	SIK1	salt inducible kinase 1
483	chr17	74733118	74733478	361	*	Promoter (<=1kb)	17	74730197	74733413	3217	2	6427	uc010wtg.2	0	ENSG00000161547	SRSF2	serine and arginine rich splicing factor 2
484	chr1	227619608	227619968	361	*	Distal Intergenic	1	227177566	227505826	328261	2	8476	uc010pvs.2	-113782	ENSG00000143776	CDC42BPA	CDC42 binding protein kinase alpha
485	chr2	55646885	55647245	361	*	Promoter (<=1kb)	2	55514978	55647057	132080	2	55704	uc002ryv.2	0	ENSG00000115355	CCDC88A	coiled-coil domain containing 88A
486	chr19	41104683	41105043	361	*	Promoter (1-2kb)	19	41103141	41135725	32585	1	8425	uc002ooh.1	1542	ENSG00000090006	LTBP4	latent transforming growth factor beta binding protein 4
487	chr14	99797660	99798020	361	*	Distal Intergenic	14	99635625	99737822	102198	2	64919	uc031qqi.1	-59838	ENSG00000127152	BCL11B	B cell CLL/lymphoma 11B
488	chr21	43859691	43860051	361	*	Intron (uc002zbe.3/53347, intron 11 of 14)	21	43823971	43867790	43820	1	53347	uc010gpe.3	35720	ENSG00000160185	UBASH3A	ubiquitin associated and SH3 domain containing A
489	chr16	3202719	3203079	361	*	Exon (uc021tbf.1/uc021tbf.1, exon 1 of 1)	16	3187167	3192805	5639	1	7760	uc010uwt.3	15552	ENSG00000085644	ZNF213	zinc finger protein 213
490	chr3	49256048	49256408	361	*	Intron (uc003cwk.2/339834, intron 4 of 9)	3	49236933	49295537	58605	1	339834	uc011bck.1	19115	ENSG00000173421	CCDC36	coiled-coil domain containing 36
491	chr19	34012338	34012698	361	*	Promoter (<=1kb)	19	33877855	34012799	134945	2	5184	uc002nur.4	101	ENSG00000124299	PEPD	peptidase D
492	chr3	23782140	23782500	361	*	Distal Intergenic	3	23847384	23933131	85748	1	7324	uc003cch.3	-64884	ENSG00000170142	UBE2E1	ubiquitin conjugating enzyme E2 E1
493	chr22	50776847	50777207	361	*	Distal Intergenic	22	50781746	50883518	101773	1	9701	uc003bky.2	-4539	ENSG00000100239	PPP6R2	protein phosphatase 6 regulatory subunit 2
494	chr3	193920365	193920725	361	*	Distal Intergenic	3	193853931	193856401	2471	1	3280	uc003ftq.2	66434	ENSG00000114315	HES1	hes family bHLH transcription factor 1
495	chr3	181930192	181930552	361	*	Distal Intergenic	3	182164758	182204150	39393	2	401103	uc021xib.2	273598	ENSG00000241098	LINC01994	long intergenic non-protein coding RNA 1994
496	chr2	90392986	90393346	361	*	Intron (uc031rom.1/uc031rom.1, intron 40 of 41)	2	89111884	89111968	85	1	100616399	uc021vks.1	1281102	ENSG00000265510	MIR4436A	microRNA 4436a
497	chr15	67613636	67613996	361	*	Intron (uc010ujv.2/64799, intron 5 of 7)	15	67493013	67547536	54524	2	79719	uc010uju.3	-66100	ENSG00000103591	AAGAB	alpha and gamma adaptin binding protein
498	chr11	92113014	92113374	361	*	Intron (uc001pdj.4/120114, intron 1 of 24)	11	92085262	92629635	544374	1	120114	uc001pdj.4	27752	ENSG00000165323	FAT3	FAT atypical cadherin 3
499	chr3	169381137	169381497	361	*	Promoter (<=1kb)	3	168801287	169381563	580277	2	2122	uc011bpj.1	66	ENSG00000085276	MECOM	MDS1 and EVI1 complex locus
500	chr19	2336361	2336721	361	*	Promoter (2-3kb)	19	2338751	2341185	2435	1	56928	uc010dta.1	-2030	ENSG00000005206	SPPL2B	signal peptide peptidase like 2B
501	chr6	33239457	33239817	361	*	Promoter (<=1kb)	6	33218049	33239662	21614	2	6293	uc003odm.1	0	ENSG00000223501	VPS52	VPS52, GARP complex subunit
502	chr21	44011549	44011909	361	*	Distal Intergenic	21	44073862	44195618	121757	1	5152	uc002zbm.3	-61953	ENSG00000160191	PDE9A	phosphodiesterase 9A
503	chr2	241248109	241248469	361	*	Distal Intergenic	2	241375115	241407495	32381	1	2817	uc002vyw.4	-126646	ENSG00000063660	GPC1	glypican 1
504	chr13	31191837	31192197	361	*	Promoter (<=1kb)	13	31191830	31233686	41857	1	10208	uc001utd.2	7	ENSG00000132952	USPL1	ubiquitin specific peptidase like 1
505	chr6	32210122	32210482	361	*	Distal Intergenic	6	32183648	32191844	8197	2	4855	uc003obc.3	-18278	ENSG00000204301	NOTCH4	notch 4
506	chr22	27013464	27013824	361	*	Promoter (<=1kb)	22	26995362	27013991	18630	2	1414	uc003acy.1	167	ENSG00000100122	CRYBB1	crystallin beta B1
507	chr19	57106967	57107327	361	*	Promoter (<=1kb)	19	57106664	57135544	28881	1	58491	uc002qnm.4	303	ENSG00000197951	ZNF71	zinc finger protein 71
508	chr19	40900921	40901281	361	*	3' UTR	19	40885178	40896094	10917	2	147746	uc002onp.3	-4827	ENSG00000160396	HIPK4	homeodomain interacting protein kinase 4
509	chr8	102527066	102527426	361	*	Intron (uc010mbt.1/79977, intron 1 of 1)	8	102504668	102681952	177285	1	79977	uc010mbu.3	22398	ENSG00000083307	GRHL2	grainyhead like transcription factor 2
510	chr19	39327415	39327775	361	*	Promoter (2-3kb)	19	39327029	39330304	3276	2	3191	uc002ojo.1	2529	ENSG00000104824	HNRNPL	heterogeneous nuclear ribonucleoprotein L
511	chr17	75505707	75506067	361	*	Distal Intergenic	17	75471325	75496678	25354	1	10801	uc010dhd.3	34382	ENSG00000184640	2009-09-01	septin 9
512	chr1	26496173	26496533	361	*	Promoter (<=1kb)	1	26496388	26497364	977	1	51042	uc001bll.4	0	ENSG00000142684	ZNF593	zinc finger protein 593
513	chr19	35794791	35795151	361	*	Intron (uc002nyx.2/4099, intron 7 of 11)	19	35782989	35820133	37145	1	4099	uc002nyz.2	11802	ENSG00000105695	MAG	myelin associated glycoprotein
514	chr1	44430588	44430948	361	*	Promoter (<=1kb)	1	44431611	44433694	2084	1	9670	uc001cky.3	-663	ENSG00000117408	IPO13	importin 13
515	chr1	160163744	160164104	361	*	Intron (uc010pja.2/844, intron 3 of 10)	1	160160285	160171676	11392	1	844	uc010pja.2	3459	ENSG00000143318	CASQ1	calsequestrin 1
516	chr5	171025658	171026018	361	*	Distal Intergenic	5	170846667	170884630	37964	1	8817	uc003mbk.3	178991	ENSG00000156427	FGF18	fibroblast growth factor 18
517	chr12	2102591	2102951	361	*	Intron (uc010sdy.1/196513, intron 2 of 10)	12	2050757	2113677	62921	2	196513	uc010sdy.1	10726	ENSG00000151065	DCP1B	decapping mRNA 1B
518	chr8	37620200	37620560	361	*	Promoter (<=1kb)	8	37620101	37637286	17186	1	11212	uc003xkh.3	99	ENSG00000147471	PLPBP	pyridoxal phosphate binding protein
519	chr22	47034902	47035262	361	*	Promoter (1-2kb)	22	47033737	47075688	41952	1	23151	uc010had.3	1165	ENSG00000075240	GRAMD4	GRAM domain containing 4
520	chr3	123863254	123863614	361	*	Intron (uc003ehd.3/8997, intron 1 of 1)	3	123851776	123851872	97	1	100847021	uc031sbn.1	11478	ENSG00000266383	MIR5002	microRNA 5002
521	chr1	18262142	18262502	361	*	Distal Intergenic	1	18434240	18704977	270738	1	84966	uc001bau.2	-171738	ENSG00000117154	IGSF21	immunoglobin superfamily member 21
522	chr19	44700942	44701302	361	*	Distal Intergenic	19	44716691	44741421	24731	1	7770	uc002oyu.3	-15389	ENSG00000131115	ZNF227	zinc finger protein 227
523	chr15	76023436	76023796	361	*	Intron (uc002bay.1/100128285, intron 2 of 2)	15	76016319	76020027	3709	1	161753	uc002bax.1	7117	ENSG00000182950	ODF3L1	outer dense fiber of sperm tails 3 like 1
524	chr3	24701175	24701535	361	*	Distal Intergenic	3	24562853	24562926	74	2	100616448	uc021wue.1	-138249	NA	NA	NA
525	chr12	125161298	125161658	361	*	Distal Intergenic	12	124831110	125052010	220901	2	9612	uc001ugj.1	-109288	ENSG00000196498	NCOR2	nuclear receptor corepressor 2
526	chr1	23005010	23005370	361	*	Distal Intergenic	1	22979682	22988029	8348	1	713	uc001bgd.3	25328	ENSG00000173369	C1QB	complement C1q B chain
527	chrX	21948026	21948386	361	*	Distal Intergenic	23	21958691	21996232	37542	1	6611	uc011mjq.3	-10305	ENSG00000102172	SMS	spermine synthase
528	chr20	62289422	62289782	361	*	Promoter (<=1kb)	20	62289667	62328544	38878	1	100533107	uc011abe.1	0	ENSG00000026036	RTEL1-TNFRSF6B	RTEL1-TNFRSF6B readthrough (NMD candidate)
529	chr21	39977875	39978235	361	*	Intron (uc021wjd.1/2078, intron 1 of 11)	21	39751950	39956869	204920	2	2078	uc010gnv.3	-21006	ENSG00000157554	ERG	ETS transcription factor ERG
530	chr9	138644630	138644990	361	*	Promoter (<=1kb)	9	138645597	138678245	32649	1	57582	uc004cgo.1	-607	ENSG00000107147	KCNT1	potassium sodium-activated channel subfamily T member 1
531	chr19	59085265	59085625	361	*	Promoter (<=1kb)	19	59073284	59084942	11659	2	7593	uc031rnj.1	-323	ENSG00000099326	MZF1	myeloid zinc finger 1
532	chr4	146799658	146800018	361	*	Intron (uc003ikm.3/152485, intron 4 of 14)	4	146681888	146744677	62790	2	152485	uc003ikl.3	-54981	ENSG00000151612	ZNF827	zinc finger protein 827
533	chr21	32994867	32995227	361	*	Distal Intergenic	21	33031935	33041243	9309	1	6647	uc002ypa.3	-36708	ENSG00000142168	SOD1	superoxide dismutase 1
534	chr11	1016642	1017002	361	*	Exon (uc001lsw.2/4588, exon 31 of 33)	11	1012824	1036706	23883	2	4588	uc001lsw.2	19704	ENSG00000184956	MUC6	mucin 6, oligomeric mucus/gel-forming
535	chr1	2078378	2078738	361	*	Promoter (1-2kb)	1	2076796	2116834	40039	1	5590	uc010nyx.2	1582	ENSG00000067606	PRKCZ	protein kinase C zeta
536	chr19	45353263	45353623	361	*	Intron (uc002ozv.3/5819, intron 1 of 5)	19	45349393	45392485	43093	1	5819	uc002ozw.1	3870	ENSG00000130202	NECTIN2	nectin cell adhesion molecule 2
537	chr19	38894714	38895074	361	*	Promoter (<=1kb)	19	38893775	38899728	5954	1	147965	uc010xtz.1	939	ENSG00000130244	FAM98C	family with sequence similarity 98 member C
538	chr14	24422972	24423332	361	*	Promoter (<=1kb)	14	24422965	24475617	52653	1	317749	uc001wle.4	7	ENSG00000187630	DHRS4L2	dehydrogenase/reductase 4 like 2
539	chr19	41332954	41333314	361	*	Distal Intergenic	19	41351861	41356351	4491	2	1548	uc010ehf.1	23037	ENSG00000255974	CYP2A6	cytochrome P450 family 2 subfamily A member 6
540	chr17	8124763	8125123	361	*	Promoter (2-3kb)	17	8123948	8127361	3414	2	284029	uc002gkp.4	2238	ENSG00000178977	LINC00324	long intergenic non-protein coding RNA 324
541	chr19	35489595	35489955	361	*	Promoter (1-2kb)	19	35491246	35517373	26128	1	57655	uc002nxk.2	-1291	ENSG00000089351	GRAMD1A	GRAM domain containing 1A
542	chr15	72467550	72467910	361	*	Intron (uc002atq.3/196996, intron 1 of 11)	15	72452147	72456130	3984	2	196996	uc010ukh.2	-11420	ENSG00000175318	GRAMD2A	GRAM domain containing 2A
543	chr15	74413167	74413527	361	*	Distal Intergenic	15	74418714	74421619	2906	2	283731	uc002axc.2	8092	ENSG00000248540	LOC283731	uncharacterized LOC283731
544	chr3	23671483	23671843	361	*	Distal Intergenic	3	23847384	23933131	85748	1	7324	uc003cch.3	-175541	ENSG00000170142	UBE2E1	ubiquitin conjugating enzyme E2 E1
545	chr1	11099454	11099814	361	*	Intron (uc001aru.3/10747, intron 6 of 10)	1	11086580	11107296	20717	2	10747	uc001aru.3	7482	ENSG00000009724	MASP2	mannan binding lectin serine peptidase 2
546	chr14	52110928	52111288	361	*	Intron (uc001wzb.4/122786, intron 2 of 14)	14	52116236	52118462	2227	2	145438	uc021rtc.1	7174	ENSG00000273888	FRMD6-AS1	FRMD6 antisense RNA 1
547	chr10	88855020	88855380	361	*	Promoter (<=1kb)	10	88854953	88951222	96270	1	54537	uc001kei.4	67	ENSG00000122376	SHLD2	shieldin complex subunit 2
548	chr11	65769586	65769946	361	*	Promoter (<=1kb)	11	65764016	65769637	5622	2	84285	uc001ogm.2	0	ENSG00000175376	EIF1AD	eukaryotic translation initiation factor 1A domain containing
549	chr19	39712280	39712640	361	*	Distal Intergenic	19	39693562	39694906	1345	2	342898	uc002okr.2	-17374	ENSG00000179751	SYCN	syncollin
550	chr8	126524443	126524803	361	*	Distal Intergenic	8	126445943	126450644	4702	1	10221	uc010mdn.3	78500	ENSG00000173334	TRIB1	tribbles pseudokinase 1
551	chr6	34040544	34040904	361	*	Intron (uc031sol.1/2914, intron 1 of 8)	6	33989623	34031412	41790	2	2914	uc003oip.4	-9132	ENSG00000124493	GRM4	glutamate metabotropic receptor 4
552	chr5	141085193	141085553	361	*	Distal Intergenic	5	141032968	141061800	28833	2	64411	uc003lln.3	-23393	ENSG00000120318	ARAP3	ArfGAP with RhoGAP domain, ankyrin repeat and PH domain 3
553	chr2	113032901	113033261	361	*	Promoter (<=1kb)	2	113033178	113097640	64463	1	376940	uc002thq.1	0	ENSG00000188177	ZC3H6	zinc finger CCCH-type containing 6
554	chr2	176970894	176971254	361	*	Promoter (<=1kb)	2	176972084	176974316	2233	1	3237	uc002uki.3	-830	ENSG00000128713	HOXD11	homeobox D11
555	chr19	50819436	50819796	361	*	Intron (uc002prt.1/3748, intron 2 of 3)	19	50815199	50827339	12141	2	3748	uc002prt.1	7543	ENSG00000131398	KCNC3	potassium voltage-gated channel subfamily C member 3
556	chr21	43712656	43713016	361	*	Intron (uc002zam.3/9619, intron 15 of 16)	21	43705990	43715445	9456	1	9619	uc010gpb.2	6666	ENSG00000160179	ABCG1	ATP binding cassette subfamily G member 1
557	chr1	161101737	161102097	361	*	Promoter (<=1kb)	1	161090769	161102256	11488	2	9191	uc001fxz.3	159	ENSG00000158796	DEDD	death effector domain containing
558	chr22	42173720	42174080	361	*	Promoter (1-2kb)	22	42172051	42195459	23409	1	150365	uc003bbe.1	1669	ENSG00000167077	MEI1	meiotic double-stranded break formation protein 1
559	chr2	174562671	174563031	361	*	Distal Intergenic	2	174771187	174828947	57761	2	6670	uc002uie.3	265916	ENSG00000172845	SP3	Sp3 transcription factor
560	chr6	4139562	4139922	361	*	Intron (uc003mwg.1/uc003mwg.1, intron 2 of 3)	6	4115927	4135831	19905	2	10455	uc003mwf.3	-3731	ENSG00000198721	ECI2	enoyl-CoA delta isomerase 2
561	chr11	62608860	62609220	361	*	Promoter (<=1kb)	11	62600383	62609281	8899	2	54663	uc009yoi.2	61	ENSG00000133316	WDR74	WD repeat domain 74
562	chr19	41933749	41934109	361	*	Promoter (<=1kb)	19	41931264	41934635	3372	2	374907	uc002oqs.3	526	ENSG00000177191	B3GNT8	UDP-GlcNAc:betaGal beta-1,3-N-acetylglucosaminyltransferase 8
563	chr17	7016518	7016878	361	*	Promoter (<=1kb)	17	7004641	7017629	12989	2	433	uc002gen.1	751	ENSG00000161944	ASGR2	asialoglycoprotein receptor 2
564	chrX	2598706	2599066	361	*	Distal Intergenic	23	2609228	2659350	50123	1	4267	uc004cqm.3	-10162	ENSG00000002586	CD99	CD99 molecule (Xg blood group)
565	chr20	59748244	59748604	361	*	Distal Intergenic	20	59827482	60515673	688192	1	1002	uc002ybn.2	-78878	ENSG00000179242	CDH4	cadherin 4
566	chr1	27648410	27648770	361	*	Promoter (<=1kb)	1	27648636	27662891	14256	1	84065	uc001bnr.4	0	ENSG00000186501	TMEM222	transmembrane protein 222
567	chr22	37220762	37221122	361	*	Distal Intergenic	22	37196745	37215517	18773	2	5816	uc003apx.3	-5245	ENSG00000100362	PVALB	parvalbumin
568	chr1	226890946	226891306	361	*	Intron (uc010pvo.2/3707, intron 2 of 7)	1	226819391	226926876	107486	2	3707	uc010pvo.2	35570	ENSG00000143772	ITPKB	inositol-trisphosphate 3-kinase B
569	chr6	17033140	17033500	361	*	Distal Intergenic	6	17102489	17131603	29115	1	401236	uc021ymc.1	-68989	ENSG00000230873	STMND1	stathmin domain containing 1
570	chrX	2023530	2023890	361	*	Distal Intergenic	23	1734026	1761974	27949	1	438	uc004cqe.3	289504	ENSG00000196433	ASMT	acetylserotonin O-methyltransferase
571	chr12	107856861	107857221	361	*	Intron (uc009zut.1/121551, intron 1 of 9)	12	107974634	108053419	78786	1	121551	uc001tml.1	-117413	ENSG00000151136	BTBD11	BTB domain containing 11
572	chr7	151898256	151898616	361	*	Intron (uc003wkz.3/58508, intron 12 of 45)	7	151832010	151875095	43086	2	58508	uc003wky.3	-23161	ENSG00000055609	KMT2C	lysine methyltransferase 2C
573	chr6	16969916	16970276	361	*	Distal Intergenic	6	17102489	17131603	29115	1	401236	uc021ymc.1	-132213	ENSG00000230873	STMND1	stathmin domain containing 1
574	chr1	94704844	94705204	361	*	Promoter (1-2kb)	1	94667452	94703307	35856	2	9411	uc001dql.3	-1537	ENSG00000137962	ARHGAP29	Rho GTPase activating protein 29
575	chr13	27825443	27825803	361	*	Promoter (<=1kb)	13	27825692	27830471	4780	1	6144	uc001uqz.1	0	ENSG00000122026	RPL21	ribosomal protein L21
576	chr8	36730343	36730703	361	*	Intron (uc003xjw.2/157855, intron 19 of 26)	8	36641842	36793643	151802	1	157855	uc010lvw.3	88501	ENSG00000215262	KCNU1	potassium calcium-activated channel subfamily U member 1
577	chr3	62301940	62302300	361	*	Promoter (2-3kb)	3	62247494	62304622	57129	2	100506994	uc003dld.5	2322	ENSG00000241472	PTPRG-AS1	PTPRG antisense RNA 1
578	chr19	34268887	34269247	361	*	Distal Intergenic	19	34287751	34306666	18916	1	79047	uc002nuv.3	-18504	ENSG00000153885	KCTD15	potassium channel tetramerization domain containing 15
579	chr17	37310684	37311044	361	*	Promoter (1-2kb)	17	37219556	37309485	89930	2	57125	uc002hrk.1	-1199	ENSG00000161381	PLXDC1	plexin domain containing 1
580	chr1	230710284	230710644	361	*	Distal Intergenic	1	230778202	230829731	51530	1	22796	uc001htw.3	-67558	ENSG00000135775	COG2	component of oligomeric golgi complex 2
581	chr5	124014923	124015283	361	*	Intron (uc003ktq.1/57507, intron 2 of 8)	5	123972610	123980354	7745	2	57507	uc003ktp.1	-34569	ENSG00000168916	ZNF608	zinc finger protein 608
582	chr19	30573208	30573568	361	*	Distal Intergenic	19	30476101	30507519	31419	1	8725	uc002nst.3	97107	ENSG00000105176	URI1	URI1, prefoldin like chaperone
583	chr12	54359411	54359771	361	*	Promoter (2-3kb)	12	54356092	54362540	6449	2	100124700	uc009zne.4	2769	ENSG00000228630	HOTAIR	HOX transcript antisense RNA
584	chr10	99078745	99079105	361	*	Promoter (<=1kb)	10	99079022	99081672	2651	1	10023	uc001knc.1	0	ENSG00000165879	FRAT1	FRAT1, WNT signaling pathway regulator
585	chr16	89135110	89135470	361	*	Distal Intergenic	16	89160217	89222171	61955	1	197322	uc002fmp.3	-24747	ENSG00000176715	ACSF3	acyl-CoA synthetase family member 3
586	chr16	86832997	86833357	361	*	Distal Intergenic	16	86612115	86615304	3190	1	2300	uc002fjr.3	220882	ENSG00000176678	FOXL1	forkhead box L1
587	chr17	7746072	7746432	361	*	Promoter (2-3kb)	17	7743235	7758118	14884	1	23135	uc002giw.1	2837	ENSG00000132510	KDM6B	lysine demethylase 6B
588	chr14	61652276	61652636	361	*	Promoter (1-2kb)	14	61654287	62017698	363412	1	5583	uc010tsa.2	-1651	ENSG00000027075	PRKCH	protein kinase C eta
589	chr4	3664993	3665353	361	*	Distal Intergenic	4	3675320	3679582	4263	2	100133461	uc003ghl.3	14229	ENSG00000250632	LINC02171	long intergenic non-protein coding RNA 2171
590	chr5	133706896	133707256	361	*	Promoter (<=1kb)	5	133706870	133727799	20930	1	7320	uc003kzh.3	26	ENSG00000119048	UBE2B	ubiquitin conjugating enzyme E2 B
591	chr15	71493971	71494331	361	*	Intron (uc002atb.1/79875, intron 2 of 16)	15	71534988	72026249	491262	1	79875	uc002atd.1	-40657	ENSG00000187720	THSD4	thrombospondin type 1 domain containing 4
592	chr19	30847940	30848300	361	*	Distal Intergenic	19	30863328	31048965	185638	1	9745	uc002nsu.1	-15028	ENSG00000198597	ZNF536	zinc finger protein 536
593	chr22	39484505	39484865	361	*	Distal Intergenic	22	39493229	39498610	5382	1	164668	uc021wps.1	-8364	ENSG00000100298	APOBEC3H	apolipoprotein B mRNA editing enzyme catalytic subunit 3H
594	chr19	51153226	51153586	361	*	Promoter (<=1kb)	19	51152702	51162567	9866	1	342918	uc021uyf.1	524	ENSG00000235034	C19orf81	chromosome 19 open reading frame 81
595	chr6	2026435	2026795	361	*	Intron (uc021ykn.1/2762, intron 4 of 10)	6	1624035	2176225	552191	2	2762	uc021ykn.1	149430	ENSG00000112699	GMDS	GDP-mannose 4,6-dehydratase
596	chr12	132650694	132651054	361	*	Distal Intergenic	12	132628993	132636986	7994	1	79050	uc001ujz.1	21701	ENSG00000184967	NOC4L	nucleolar complex associated 4 homolog
597	chr3	13724400	13724760	361	*	Intron (uc003byd.1/285375, intron 1 of 5)	3	13692221	13788132	95912	1	285375	uc003byd.1	32179	ENSG00000224514	LINC00620	long intergenic non-protein coding RNA 620
598	chr5	95297169	95297529	361	*	Promoter (<=1kb)	5	95220802	95297775	76974	2	22936	uc003klr.4	246	ENSG00000118985	ELL2	elongation factor for RNA polymerase II 2
599	chr14	77624673	77625033	361	*	Distal Intergenic	14	77597613	77608134	10522	2	283576	uc010asp.3	-16539	ENSG00000177108	ZDHHC22	zinc finger DHHC-type containing 22
600	chr9	131534121	131534481	361	*	Promoter (<=1kb)	9	131492067	131534213	42147	2	10444	uc004bwa.2	0	ENSG00000160445	ZER1	zyg-11 related cell cycle regulator
601	chr14	103058312	103058672	361	*	Promoter (<=1kb)	14	103058996	103196913	137918	1	23186	uc001ymb.4	-324	ENSG00000089902	RCOR1	REST corepressor 1
602	chr9	94667549	94667909	361	*	Intron (uc004ari.1/4920, intron 1 of 12)	9	94325373	94711162	385790	2	4920	uc004ari.1	43253	ENSG00000169071	ROR2	receptor tyrosine kinase like orphan receptor 2
603	chr12	52694750	52695110	361	*	Promoter (<=1kb)	12	52695649	52702947	7299	1	3892	uc001sad.3	-539	ENSG00000170442	KRT86	keratin 86
604	chr16	87255939	87256299	361	*	Intron (uc031qxc.1/uc031qxc.1, intron 2 of 2)	16	87336404	87351026	14623	2	100506581	uc002fju.3	94727	ENSG00000260456	C16orf95	chromosome 16 open reading frame 95
605	chr2	233900685	233901045	361	*	Distal Intergenic	2	233897382	233899767	2386	1	4759	uc010zmn.2	3303	ENSG00000115488	NEU2	neuraminidase 2
606	chrUn_gl000220	120855	121219	365	*	Intron (uc011mfs.2/100507412, intron 2 of 6)	64	97129	126696	29568	1	100507412	uc011mfs.2	23726	NA	LOC100507412	uncharacterized LOC100507412
607	chr6	140299016	140299376	361	*	Intron (uc003qis.3/uc003qis.3, intron 1 of 3)	6	140092210	140181608	89399	1	100132735	uc003qir.3	206806	ENSG00000231426	FILNC1	FOXO induced long non-coding RNA 1
608	chr12	110317644	110318004	361	*	Promoter (<=1kb)	12	110288748	110318293	29546	2	51228	uc001tpm.3	289	ENSG00000139433	GLTP	glycolipid transfer protein
609	chrX	53112499	53112859	361	*	Promoter (<=1kb)	23	53113714	53115595	1882	1	64061	uc004drx.1	-855	ENSG00000184205	TSPYL2	TSPY like 2
610	chr6	27758918	27759278	361	*	Exon (uc021yrj.1/uc021yrj.1, exon 1 of 1)	6	27775257	27775709	453	2	8340	uc003njl.3	16431	ENSG00000185130	HIST1H2BL	histone cluster 1 H2B family member l
611	chr21	40851131	40851491	361	*	Intron (uc002yxz.3/6450, intron 3 of 6)	21	40823780	40887433	63654	1	6450	uc002yya.3	27351	ENSG00000185437	SH3BGR	SH3 domain binding glutamate rich protein
612	chr1	9119961	9120321	361	*	Intron (uc010nzz.2/6518, intron 1 of 9)	1	9097005	9129653	32649	2	6518	uc010nzz.2	9332	ENSG00000142583	SLC2A5	solute carrier family 2 member 5
613	chr17	79498089	79498449	361	*	Promoter (2-3kb)	17	79495417	79504156	8740	1	25794	uc010wup.2	2672	ENSG00000186765	FSCN2	fascin actin-bundling protein 2, retinal
614	chr11	115088656	115089016	361	*	Exon (uc001ppf.4/23705, exon 6 of 9)	11	115044345	115285467	241123	2	23705	uc031qeh.1	196451	ENSG00000182985	CADM1	cell adhesion molecule 1
615	chr19	44285395	44285755	361	*	Promoter (<=1kb)	19	44270685	44285409	14725	2	3783	uc002oxl.3	0	ENSG00000104783	KCNN4	potassium calcium-activated channel subfamily N member 4
616	chr17	44893522	44893882	361	*	Promoter (2-3kb)	17	44839872	44896126	56255	2	7473	uc002ikv.3	2244	ENSG00000108379	WNT3	Wnt family member 3
617	chr1	11072528	11072888	361	*	Promoter (<=1kb)	1	11072679	11085549	12871	1	23435	uc001art.3	0	ENSG00000120948	TARDBP	TAR DNA binding protein
618	chr17	44255446	44255806	361	*	Intron (uc002ikc.3/284058, intron 1 of 14)	17	44107282	44270166	162885	2	284058	uc002ikc.3	14360	ENSG00000120071	KANSL1	KAT8 regulatory NSL complex subunit 1
619	chr1	48402776	48403136	361	*	Intron (uc021ong.1/388630, intron 2 of 6)	1	48226200	48462562	236363	2	388630	uc021ong.1	59426	ENSG00000269113	TRABD2B	TraB domain containing 2B
620	chr7	157725134	157725494	361	*	Intron (uc011kwa.2/5799, intron 11 of 22)	7	157647277	157658782	11506	1	100506585	uc003wns.3	77857	ENSG00000233038	LOC100506585	uncharacterized LOC100506585
621	chr6	118981418	118981778	361	*	Intron (uc003pya.2/387119, intron 1 of 13)	6	118886198	118973710	87513	2	387119	uc011ebl.1	-7708	ENSG00000111860	CEP85L	centrosomal protein 85 like
622	chr7	127599362	127599722	361	*	Intron (uc003vmi.3/27044, intron 15 of 23)	7	127637562	127640130	2569	1	27099	uc003vmj.2	-37840	ENSG00000279078	SND1-IT1	SND1 intronic transcript 1
623	chr19	47732570	47732930	361	*	Promoter (1-2kb)	19	47724079	47734451	10373	2	27113	uc002pgf.4	1521	ENSG00000105327	BBC3	BCL2 binding component 3
624	chr10	79291350	79291710	361	*	Intron (uc001jxj.2/3778, intron 1 of 28)	10	78629359	79397577	768219	2	3778	uc001jxj.2	105867	ENSG00000156113	KCNMA1	potassium calcium-activated channel subfamily M alpha 1
625	chr19	38979727	38980087	361	*	Exon (uc002oit.3/6261, exon 35 of 106)	19	38986855	39056411	69557	1	6261	uc002oiv.2	-6768	ENSG00000196218	RYR1	ryanodine receptor 1
626	chr19	31695018	31695378	361	*	Distal Intergenic	19	31640783	31641311	529	1	94023	uc010xrm.2	54235	NA	NA	NA
627	chr16	1082494	1082854	361	*	Distal Intergenic	16	1122756	1131454	8699	1	6755	uc021taf.1	-39902	ENSG00000162009	SSTR5	somatostatin receptor 5
628	chr17	70553637	70553997	361	*	Intron (uc002jiz.2/100499467, intron 1 of 3)	17	70399463	70588943	189481	2	100499467	uc002jiz.2	34946	ENSG00000227036	LINC00673	long intergenic non-protein coding RNA 673
629	chr6	41931876	41932236	361	*	Intron (uc003orp.3/896, intron 1 of 4)	6	41904522	41909552	5031	2	896	uc011dul.1	-22324	ENSG00000112576	CCND3	cyclin D3
630	chr12	117907710	117908070	361	*	Intron (uc001two.2/283455, intron 18 of 19)	12	117645947	117799607	153661	2	4842	uc001twn.2	-108103	ENSG00000089250	NOS1	nitric oxide synthase 1
631	chr8	22925603	22925963	361	*	Promoter (<=1kb)	8	22925742	22941132	15391	1	286059	uc003xcw.1	0	ENSG00000246130	LOC286059	TNF receptor superfamily member 10d pseudogene
632	chr6	36988667	36989027	361	*	Promoter (<=1kb)	6	36989318	36996391	7074	1	221472	uc003onj.1	-291	ENSG00000146192	FGD2	FYVE, RhoGEF and PH domain containing 2
633	chr10	471298	471658	361	*	Intron (uc001ifp.3/22982, intron 4 of 36)	10	428359	460050	31692	2	22982	uc009xhj.1	-11248	ENSG00000151240	DIP2C	disco interacting protein 2 homolog C
634	chr6	123222058	123222418	361	*	Distal Intergenic	6	123317582	123385063	67482	1	134829	uc003pzi.1	-95164	ENSG00000146352	CLVS2	clavesin 2
635	chr9	133871570	133871930	361	*	Distal Intergenic	9	133884504	133968446	83943	1	10319	uc004caa.1	-12574	ENSG00000050555	LAMC3	laminin subunit gamma 3
636	chr8	1774399	1774759	361	*	Promoter (2-3kb)	8	1772149	1906807	134659	1	9639	uc003wps.3	2250	ENSG00000104728	ARHGEF10	Rho guanine nucleotide exchange factor 10
637	chr22	46375480	46375840	361	*	Promoter (2-3kb)	22	46316248	46373008	56761	2	7477	uc003bgo.2	-2472	ENSG00000188064	WNT7B	Wnt family member 7B
638	chrX	153166904	153167264	361	*	Promoter (<=1kb)	23	153167985	153172620	4636	1	554	uc004fjg.4	-721	ENSG00000126895	AVPR2	arginine vasopressin receptor 2
639	chr19	41620950	41621310	361	*	Promoter (<=1kb)	19	41620353	41634281	13929	1	1572	uc002opv.1	597	ENSG00000197446	CYP2F1	cytochrome P450 family 2 subfamily F member 1
640	chr16	86717439	86717799	361	*	Distal Intergenic	16	86612115	86615304	3190	1	2300	uc002fjr.3	105324	ENSG00000176678	FOXL1	forkhead box L1
641	chr19	55770507	55770867	361	*	Promoter (<=1kb)	19	55741147	55770038	28892	2	22870	uc002qjw.4	-469	ENSG00000105063	PPP6R1	protein phosphatase 6 regulatory subunit 1
642	chr17	49727632	49727992	361	*	Intron (uc002itv.4/56934, intron 6 of 9)	17	49337897	49375292	37396	1	51096	uc002its.3	389735	ENSG00000011260	UTP18	UTP18, small subunit processome component
643	chr14	94192794	94193154	361	*	Intron (uc001ybw.1/145270, intron 4 of 4)	14	94184644	94254766	70123	2	145270	uc001ybw.1	61612	ENSG00000175785	PRIMA1	proline rich membrane anchor 1
644	chr11	115323094	115323454	361	*	Intron (uc001ppf.4/23705, intron 1 of 8)	11	115044345	115285467	241123	2	23705	uc031qeh.1	-37627	ENSG00000182985	CADM1	cell adhesion molecule 1
645	chr4	3667227	3667587	361	*	Distal Intergenic	4	3675320	3679582	4263	2	100133461	uc003ghl.3	11995	ENSG00000250632	LINC02171	long intergenic non-protein coding RNA 2171
646	chr19	33903949	33904309	361	*	Intron (uc002nur.4/5184, intron 10 of 14)	19	33877855	33879759	1905	2	5184	uc002nuq.4	-24190	ENSG00000124299	PEPD	peptidase D
647	chr3	127609416	127609776	361	*	Distal Intergenic	3	127634318	127706514	72197	1	166348	uc003ejy.4	-24542	ENSG00000187715	KBTBD12	kelch repeat and BTB domain containing 12
648	chr21	44111089	44111449	361	*	Intron (uc002zbm.3/5152, intron 3 of 19)	21	44073862	44195618	121757	1	5152	uc002zcg.3	37227	ENSG00000160191	PDE9A	phosphodiesterase 9A
649	chr17	43238527	43238887	361	*	Promoter (<=1kb)	17	43238264	43247406	9143	1	124790	uc010daf.1	263	ENSG00000168517	HEXIM2	hexamethylene bisacetamide inducible 2
650	chr1	228229066	228229426	361	*	Intron (uc001hrp.2/89780, intron 2 of 4)	1	228194723	228248972	54250	1	89780	uc001hrq.2	34343	ENSG00000154342	WNT3A	Wnt family member 3A
651	chr21	44082469	44082829	361	*	Intron (uc002zbm.3/5152, intron 1 of 19)	21	44073862	44195618	121757	1	5152	uc002zcg.3	8607	ENSG00000160191	PDE9A	phosphodiesterase 9A
652	chr19	49324971	49325331	361	*	Intron (uc002pkv.1/51171, intron 5 of 8)	19	49299122	49314320	15199	2	587	uc010emi.2	-10651	ENSG00000105552	BCAT2	branched chain amino acid transaminase 2
653	chr2	230786635	230786995	361	*	Promoter (<=1kb)	2	230631930	230786655	154726	2	9320	uc002vpw.1	0	ENSG00000153827	TRIP12	thyroid hormone receptor interactor 12
654	chr10	53459273	53459633	361	*	Promoter (<=1kb)	10	53455246	53459355	4110	2	23283	uc001jjp.3	0	ENSG00000177613	CSTF2T	cleavage stimulation factor subunit 2 tau variant
655	chr17	65022448	65022808	361	*	Intron (uc002jft.2/27092, intron 3 of 3)	17	65040652	65052911	12260	1	786	uc002jfu.3	-17844	ENSG00000108878	CACNG1	calcium voltage-gated channel auxiliary subunit gamma 1
656	chr7	120938894	120939254	361	*	Distal Intergenic	7	120965421	120981158	15738	1	51384	uc003vjv.3	-26167	ENSG00000002745	WNT16	Wnt family member 16
657	chr20	48236078	48236438	361	*	Distal Intergenic	20	48120411	48184707	64297	2	5740	uc010zyi.2	-51371	ENSG00000124212	PTGIS	prostaglandin I2 synthase
658	chr6	44437513	44437873	361	*	Distal Intergenic	6	44403378	44403459	82	1	100616352	uc021zaa.1	34135	ENSG00000266619	MIR4642	microRNA 4642
659	chr6	40317835	40318195	361	*	Intron (uc003opf.1/401260, intron 1 of 2)	6	40312084	40323745	11662	2	401260	uc003opf.1	5550	NA	LINC00951	long intergenic non-protein coding RNA 951
660	chr1	73649161	73649521	361	*	Distal Intergenic	1	71868625	72748405	879781	2	257194	uc010oqs.2	-900756	ENSG00000172260	NEGR1	neuronal growth regulator 1
661	chr7	101330395	101330755	361	*	Distal Intergenic	7	101256605	101272576	15972	2	93408	uc003uyr.3	-57819	ENSG00000106436	MYL10	myosin light chain 10
662	chr3	13656206	13656566	361	*	Intron (uc011auz.2/2199, intron 5 of 16)	3	13692221	13788132	95912	1	285375	uc003byd.1	-35655	ENSG00000224514	LINC00620	long intergenic non-protein coding RNA 620
663	chr17	27224383	27224743	361	*	Promoter (<=1kb)	17	27206357	27224715	18359	2	2319	uc002hdc.3	0	ENSG00000132589	FLOT2	flotillin 2
664	chr19	41442323	41442683	361	*	Exon (uc010ehg.1/1556, exon 3 of 4)	19	41430170	41456565	26396	1	1556	uc002opq.3	12153	ENSG00000256612	CYP2B7P	cytochrome P450 family 2 subfamily B member 7, pseudogene
665	chr19	18769247	18769607	361	*	Intron (uc002njz.1/55295, intron 1 of 2)	19	18747838	18781302	33465	1	55295	uc002njz.1	21409	ENSG00000167487	KLHL26	kelch like family member 26
666	chr5	177648256	177648616	361	*	Intron (uc003miy.3/85007, intron 5 of 9)	5	177637969	177652011	14043	2	85007	uc003mjd.1	3395	ENSG00000175309	PHYKPL	5-phosphohydroxy-L-lysine phospho-lyase
667	chr17	44917132	44917492	361	*	Distal Intergenic	17	44928968	44954437	25470	1	7484	uc002ikw.1	-11476	ENSG00000158955	WNT9B	Wnt family member 9B
668	chr1	47184548	47184908	361	*	Promoter (<=1kb)	1	47124359	47184736	60378	2	9813	uc010omh.1	0	ENSG00000159658	EFCAB14	EF-hand calcium binding domain 14
669	chr6	56379173	56379533	361	*	Intron (uc003pcy.4/667, intron 53 of 83)	6	56348351	56357231	8881	2	667	uc003pda.4	-21942	ENSG00000151914	DST	dystonin
670	chr8	13302280	13302640	361	*	Intron (uc003wwm.2/10395, intron 2 of 17)	8	12940872	13372429	431558	2	10395	uc003wwm.2	69789	ENSG00000164741	DLC1	DLC1 Rho GTPase activating protein
671	chr4	151726395	151726755	361	*	Intron (uc003ilt.4/987, intron 9 of 32)	4	151185811	151770727	584917	2	987	uc003ilt.4	43972	ENSG00000198589	LRBA	LPS responsive beige-like anchor protein
672	chr16	14379597	14379957	361	*	Exon (uc021tdf.1/uc021tdf.1, exon 1 of 1)	16	14397824	14397906	83	1	574455	uc021tdg.1	-17867	ENSG00000207639	MIR193B	microRNA 193b
673	chr17	715850	716210	361	*	Intron (uc010vqd.2/64359, intron 2 of 3)	17	702553	725697	23145	2	64359	uc010vqd.2	9487	ENSG00000167693	NXN	nucleoredoxin
674	chr8	37403165	37403525	361	*	Distal Intergenic	8	37553301	37556396	3096	1	80139	uc003xjy.1	-149776	ENSG00000183779	ZNF703	zinc finger protein 703
675	chr6	24927533	24927893	361	*	Intron (uc011djs.1/9750, intron 1 of 21)	6	24804513	24936188	131676	2	9750	uc011djs.1	8295	ENSG00000111913	RIPOR2	RHO family interacting cell polarization regulator 2
676	chr17	73088116	73088476	361	*	Promoter (1-2kb)	17	73089498	73100505	11008	1	9121	uc010wrt.2	-1022	ENSG00000170190	SLC16A5	solute carrier family 16 member 5
677	chr16	5083743	5084103	361	*	Promoter (<=1kb)	16	5074845	5083942	9098	2	51172	uc002cyg.3	0	ENSG00000103174	NAGPA	N-acetylglucosamine-1-phosphodiester alpha-N-acetylglucosaminidase
678	chr1	156852654	156853014	361	*	Distal Intergenic	1	156863523	156886226	22704	1	375033	uc001fqj.1	-10509	ENSG00000187800	PEAR1	platelet endothelial aggregation receptor 1
679	chr1	40075131	40075491	361	*	Distal Intergenic	1	40089103	40098672	9570	2	26508	uc010oiw.2	23181	ENSG00000163909	HEYL	hes related family bHLH transcription factor with YRPW motif-like
680	chr17	75480553	75480913	361	*	Intron (uc002jts.4/10801, intron 4 of 11)	17	75471325	75496678	25354	1	10801	uc010dhd.3	9228	ENSG00000184640	2009-09-01	septin 9
681	chr3	10410191	10410551	361	*	Intron (uc010hdo.3/491, intron 8 of 18)	3	10436173	10436246	74	2	100126334	uc021wta.1	25695	ENSG00000216135	MIR885	microRNA 885
682	chr12	111345918	111346278	361	*	Downstream (2-3kb)	12	111348624	111357005	8382	2	4633	uc001trx.4	10727	ENSG00000111245	MYL2	myosin light chain 2
683	chr8	6506727	6507087	361	*	Distal Intergenic	8	6565878	6619021	53144	1	55326	uc003wqo.3	-58791	ENSG00000155189	AGPAT5	1-acylglycerol-3-phosphate O-acyltransferase 5
684	chr14	90950648	90951008	361	*	Distal Intergenic	14	90921574	90925249	3676	1	400238	uc021ryj.1	29074	ENSG00000233208	LINC00642	long intergenic non-protein coding RNA 642
685	chr1	70459531	70459891	361	*	Intron (uc001dep.3/57554, intron 8 of 24)	1	70502127	70589171	87045	1	57554	uc001deq.3	-42236	ENSG00000033122	LRRC7	leucine rich repeat containing 7
686	chr12	57639034	57639394	361	*	Intron (uc001snp.2/246329, intron 6 of 11)	12	57628686	57634475	5790	2	56901	uc001sno.3	-4559	ENSG00000185633	NDUFA4L2	NDUFA4, mitochondrial complex associated like 2
687	chr1	4052231	4052586	356	*	Distal Intergenic	1	4000672	4012643	11972	1	728716	uc001ali.2	51559	ENSG00000233304	LINC01346	long intergenic non-protein coding RNA 1346
688	chr12	120729119	120729479	361	*	Distal Intergenic	12	120740124	120751045	10922	1	23409	uc001tyc.3	-10645	ENSG00000089163	SIRT4	sirtuin 4
689	chr16	33954409	33954769	361	*	Distal Intergenic	16	33961052	33962503	1452	2	649159	uc021thl.1	7734	ENSG00000256642	LINC00273	long intergenic non-protein coding RNA 273
690	chr3	53174431	53174791	361	*	Distal Intergenic	3	53122501	53164470	41970	2	91869	uc003dgj.3	-9961	ENSG00000163933	RFT1	RFT1 homolog
691	chr19	39563935	39564295	361	*	Distal Intergenic	19	39574945	39602128	27184	1	390928	uc002oki.3	-10650	ENSG00000183760	ACP7	acid phosphatase 7, tartrate resistant (putative)
692	chr19	34560429	34560789	361	*	Distal Intergenic	19	34663352	34720420	57069	1	26065	uc002nva.4	-102563	ENSG00000257103	LSM14A	LSM14A, mRNA processing body assembly factor
693	chr1	27021965	27022325	361	*	Promoter (<=1kb)	1	27022522	27102198	79677	1	8289	uc001bmt.1	-197	ENSG00000117713	ARID1A	AT-rich interaction domain 1A
694	chr8	95731967	95732327	361	*	Promoter (<=1kb)	8	95732103	95806076	73974	1	286148	uc003ygx.2	0	ENSG00000156162	DPY19L4	dpy-19 like 4
695	chr16	80610488	80610848	361	*	Distal Intergenic	16	80574854	80584541	9688	1	83657	uc002ffq.3	35634	ENSG00000168589	DYNLRB2	dynein light chain roadblock-type 2
696	chr20	61970696	61971056	361	*	Distal Intergenic	20	61977803	61991051	13249	2	1137	uc010gke.1	19995	ENSG00000101204	CHRNA4	cholinergic receptor nicotinic alpha 4 subunit
697	chr21	30586011	30586371	361	*	Intron (uc002ynh.3/193629, intron 2 of 3)	21	30565815	30660526	94712	1	193629	uc002yni.3	20196	ENSG00000215533	LINC00189	long intergenic non-protein coding RNA 189
698	chr13	25256106	25256466	361	*	Promoter (1-2kb)	13	25254549	25285923	31375	1	479	uc010aaa.3	1557	ENSG00000075673	ATP12A	ATPase H+/K+ transporting non-gastric alpha2 subunit
699	chr19	33926887	33927247	361	*	Intron (uc002nur.4/5184, intron 9 of 14)	19	33877855	33879759	1905	2	5184	uc002nuq.4	-47128	ENSG00000124299	PEPD	peptidase D
700	chr1	55468298	55468658	361	*	Intron (uc001cye.3/7809, intron 1 of 3)	1	55464617	55474465	9849	1	7809	uc001cye.3	3681	ENSG00000162399	BSND	barttin CLCNK type accessory beta subunit
701	chr19	49471401	49471761	361	*	Promoter (2-3kb)	19	49468566	49470136	1571	1	2512	uc002plo.3	2835	ENSG00000087086	FTL	ferritin light chain
702	chr19	50083799	50084159	361	*	Promoter (<=1kb)	19	50058725	50083829	25105	2	51070	uc002pok.4	0	ENSG00000142546	NOSIP	nitric oxide synthase interacting protein
703	chr6	27652369	27652729	361	*	Exon (uc021yqz.1/uc021yqz.1, exon 1 of 1)	6	27661814	27678001	16188	1	100507173	uc021yrb.1	-9085	ENSG00000281706	LINC01012	long intergenic non-protein coding RNA 1012
704	chr17	17140435	17140795	361	*	Promoter (<=1kb)	17	17115527	17140502	24976	2	201163	uc002gra.4	0	ENSG00000154803	FLCN	folliculin
705	chr22	30576612	30576972	361	*	Distal Intergenic	22	30636436	30642840	6405	2	3976	uc003agz.3	65868	ENSG00000128342	LIF	LIF, interleukin 6 family cytokine
706	chr19	33949245	33949605	361	*	Intron (uc002nur.4/5184, intron 9 of 14)	19	33877855	34012799	134945	2	5184	uc002nur.4	63194	ENSG00000124299	PEPD	peptidase D
707	chr1	28519677	28520037	361	*	Promoter (<=1kb)	1	28473677	28520447	46771	2	5724	uc001bpm.4	410	ENSG00000169403	PTAFR	platelet activating factor receptor
708	chr12	104350802	104351162	361	*	Promoter (<=1kb)	12	104343981	104350993	7013	2	728568	uc009zuj.2	0	ENSG00000204954	C12orf73	chromosome 12 open reading frame 73
709	chrX	1567143	1567503	361	*	Intron (uc022brt.1/64109, intron 1 of 6)	23	1522032	1571870	49839	2	8623	uc004cpx.2	4367	ENSG00000169093	ASMTL	acetylserotonin O-methyltransferase like
710	chr12	57289788	57290148	361	*	Distal Intergenic	12	57316938	57328189	11252	2	121214	uc010sqw.2	38041	ENSG00000170426	SDR9C7	short chain dehydrogenase/reductase family 9C member 7
711	chr22	39333494	39333854	361	*	Distal Intergenic	22	39353527	39388784	35258	1	100913187	uc011aoc.2	-19673	ENSG00000128383	APOBEC3A_B	APOBEC3A and APOBEC3B deletion hybrid
712	chr19	35866431	35866791	361	*	Distal Intergenic	19	35849488	35851389	1902	1	2865	uc002nzd.3	16943	ENSG00000185897	FFAR3	free fatty acid receptor 3
713	chr14	94431173	94431533	361	*	Intron (uc001ycd.3/51676, intron 1 of 9)	14	94400499	94423767	23269	2	51676	uc001ycc.2	-7406	ENSG00000100628	ASB2	ankyrin repeat and SOCS box containing 2
714	chrX	68335912	68336272	361	*	Distal Intergenic	23	68380581	68385365	4785	2	64219	uc004dxg.3	49093	ENSG00000181191	PJA1	praja ring finger ubiquitin ligase 1
715	chr14	37314931	37315291	361	*	Intron (uc001wtz.2/89874, intron 2 of 9)	14	37421514	37421596	83	2	100616280	uc021rsg.1	106305	ENSG00000266327	MIR4503	microRNA 4503
716	chr19	35631562	35631922	361	*	Promoter (1-2kb)	19	35630392	35633954	3563	1	5348	uc002nyd.3	1170	ENSG00000266964	FXYD1	FXYD domain containing ion transport regulator 1
717	chr17	73257662	73258022	361	*	Promoter (<=1kb)	17	73232694	73257707	25014	2	23163	uc002jni.2	0	ENSG00000125447	GGA3	golgi associated, gamma adaptin ear containing, ARF binding protein 3
718	chr2	217934269	217934629	361	*	Distal Intergenic	2	217724182	217724782	601	2	7141	uc002vgk.3	-209487	ENSG00000118245	TNP1	transition protein 1
719	chr16	30798279	30798639	361	*	Promoter (<=1kb)	16	30789770	30798523	8754	2	23361	uc002dzs.1	0	ENSG00000102870	ZNF629	zinc finger protein 629
720	chr19	32517541	32517901	361	*	Intron (uc002ntb.1/uc002ntb.1, intron 1 of 3)	19	32836514	32850707	14194	1	22847	uc002ntc.2	-318613	ENSG00000168813	ZNF507	zinc finger protein 507
721	chr22	44248923	44249283	361	*	Intron (uc003bee.1/25830, intron 1 of 6)	22	44220387	44258378	37992	2	25830	uc003bee.1	9095	ENSG00000130540	SULT4A1	sulfotransferase family 4A member 1
722	chr21	45060033	45060393	361	*	Intron (uc011aey.2/11077, intron 2 of 6)	21	44949072	45078201	129130	2	11077	uc011aey.2	17808	ENSG00000160207	HSF2BP	heat shock transcription factor 2 binding protein
723	chr1	3521561	3521921	361	*	Intron (uc001akl.3/1953, intron 1 of 36)	1	3404506	3528059	123554	2	1953	uc001akl.3	6138	ENSG00000162591	MEGF6	multiple EGF like domains 6
724	chr21	44754406	44754766	361	*	Distal Intergenic	21	44834398	44847002	12605	2	150094	uc002zdf.2	92236	ENSG00000142178	SIK1	salt inducible kinase 1
725	chr20	62163535	62163895	361	*	Promoter (<=1kb)	20	62160109	62164726	4618	2	5753	uc011aaz.1	831	ENSG00000101213	PTK6	protein tyrosine kinase 6
726	chr19	9010006	9010366	361	*	Promoter (2-3kb)	19	8959520	9012898	53379	2	94025	uc021uog.1	2532	ENSG00000181143	MUC16	mucin 16, cell surface associated
727	chr5	148845980	148846340	361	*	Distal Intergenic	5	148808481	148810296	1816	1	406935	uc021yfo.2	37499	ENSG00000284182	MIR143	microRNA 143
728	chr13	51889302	51889662	361	*	Distal Intergenic	13	51915168	51936239	21072	1	647174	uc001vfh.2	-25506	ENSG00000253309	SERPINE3	serpin family E member 3
729	chr1	32039830	32040190	361	*	Promoter (1-2kb)	1	32042086	32046561	4476	1	64129	uc010ogi.1	-1896	ENSG00000142910	TINAGL1	tubulointerstitial nephritis antigen like 1
730	chrX	152938205	152938565	361	*	Promoter (<=1kb)	23	152935188	152938743	3556	2	139728	uc011myt.2	178	ENSG00000130822	PNCK	pregnancy up-regulated nonubiquitous CaM kinase
731	chr18	77479607	77479967	361	*	Intron (uc002lnh.2/9150, intron 10 of 12)	18	77441430	77514510	73081	1	9150	uc021ult.1	38177	ENSG00000060069	CTDP1	CTD phosphatase subunit 1
732	chr15	72027975	72028335	361	*	Intron (uc002atb.1/79875, intron 9 of 16)	15	72050172	72063547	13376	1	79875	uc002atg.1	-21837	ENSG00000187720	THSD4	thrombospondin type 1 domain containing 4
733	chr7	148683973	148684333	361	*	Distal Intergenic	7	148700154	148725782	25629	2	9601	uc003wff.2	41449	ENSG00000155660	PDIA4	protein disulfide isomerase family A member 4
734	chr2	198364529	198364889	361	*	Promoter (<=1kb)	2	198364721	198418423	53703	1	100529241	uc021vum.1	0	ENSG00000270757	HSPE1-MOB4	HSPE1-MOB4 readthrough
735	chr17	80345645	80346005	361	*	Downstream (1-2kb)	17	80332201	80333370	1170	1	2837	uc010wvl.2	13444	ENSG00000181408	UTS2R	urotensin 2 receptor
736	chr14	24657999	24658359	361	*	Promoter (<=1kb)	14	24649425	24658075	8651	2	79711	uc001wmu.2	0	ENSG00000196497	IPO4	importin 4
737	chr19	6955207	6955567	361	*	Intron (uc010xjk.2/326342, intron 14 of 15)	19	6963621	6986422	22802	2	326342	uc010dve.1	30855	ENSG00000268758	ADGRE4P	adhesion G protein-coupled receptor E4, pseudogene
738	chr1	86622820	86623180	361	*	Promoter (<=1kb)	1	86510811	86622446	111636	2	255631	uc009wcq.3	-374	ENSG00000171502	COL24A1	collagen type XXIV alpha 1 chain
739	chr19	48246503	48246863	361	*	Promoter (1-2kb)	19	48248793	48260435	11643	1	29997	uc002phm.2	-1930	ENSG00000105373	NOP53	NOP53 ribosome biogenesis factor
740	chr12	105253001	105253361	361	*	Intron (uc001tla.3/84102, intron 7 of 9)	12	105197275	105322472	125198	2	84102	uc001tla.3	69111	ENSG00000136052	SLC41A2	solute carrier family 41 member 2
741	chr19	33556068	33556428	361	*	Promoter (<=1kb)	19	33469498	33555824	86327	2	85415	uc010xro.2	-244	ENSG00000131941	RHPN2	rhophilin Rho GTPase binding protein 2
742	chr6	29942604	29942964	361	*	Promoter (<=1kb)	6	29942892	29946177	3286	1	10255	uc003rth.3	0	ENSG00000204625	HCG9	HLA complex group 9
743	chr12	114225702	114226062	361	*	Distal Intergenic	12	114254543	114404176	149634	2	9904	uc009zwi.2	178114	ENSG00000122965	RBM19	RNA binding motif protein 19
744	chr14	100123944	100124304	361	*	Intron (uc001ygl.1/84439, intron 3 of 7)	14	100111480	100143011	31532	1	84439	uc010avs.3	12464	ENSG00000182218	HHIPL1	HHIP like 1
745	chr3	18140747	18141107	361	*	Intron (uc003cbg.4/339862, intron 4 of 4)	3	18004064	18310410	306347	1	339862	uc003cbg.4	136683	NA	LOC339862	uncharacterized LOC339862
746	chr5	169978620	169978980	361	*	Intron (uc003map.3/30820, intron 1 of 7)	5	169931048	170163636	232589	1	30820	uc010jjq.3	47572	ENSG00000182132	KCNIP1	potassium voltage-gated channel interacting protein 1
747	chr6	39345997	39346357	361	*	Intron (uc003oos.2/221458, intron 3 of 9)	6	39302876	39399150	96275	2	221458	uc003oos.2	52793	ENSG00000164627	KIF6	kinesin family member 6
748	chr12	54605795	54606155	361	*	Distal Intergenic	12	54625181	54625260	80	2	100616400	uc021qyo.1	19105	ENSG00000283803	MIR3198-2	microRNA 3198-2
749	chr20	2430785	2431145	361	*	Distal Intergenic	20	2443598	2443693	96	2	100113378	uc010gam.1	12548	NA	SNORD119	small nucleolar RNA, C/D box 119
750	chr11	72853673	72854033	361	*	Promoter (<=1kb)	11	72547790	72853143	305354	2	9873	uc010rrg.2	-530	ENSG00000137478	FCHSD2	FCH and double SH3 domains 2
751	chr22	48938511	48938871	361	*	Intron (uc003bim.4/25817, intron 1 of 3)	22	48934712	48943199	8488	2	284933	uc021wrt.2	4328	ENSG00000281732	LOC284933	uncharacterized LOC284933
752	chr1	6168639	6168999	361	*	Intron (uc001alz.2/26038, intron 18 of 20)	1	6161847	6191808	29962	2	26038	uc001alz.2	22809	ENSG00000116254	CHD5	chromodomain helicase DNA binding protein 5
753	chr8	58122225	58122585	361	*	Distal Intergenic	8	58131648	58145388	13741	1	100507651	uc003xtf.3	-9063	ENSG00000253301	LINC01606	long intergenic non-protein coding RNA 1606
754	chr5	77965241	77965601	361	*	Distal Intergenic	5	77781038	77944648	163611	2	10184	uc003kfo.3	-20593	ENSG00000145685	LHFPL2	LHFPL tetraspan subfamily member 2
755	chr5	139132050	139132410	361	*	Distal Intergenic	5	139175406	139224048	48643	1	84249	uc003leu.1	-42996	ENSG00000146005	PSD2	pleckstrin and Sec7 domain containing 2
756	chr14	21125236	21125596	361	*	Distal Intergenic	14	21108855	21109850	996	2	341799	uc001vxv.1	-15386	ENSG00000181803	OR6S1	olfactory receptor family 6 subfamily S member 1
757	chr17	77517424	77517784	361	*	Distal Intergenic	17	77085427	77512230	426804	2	146713	uc010dhs.4	-5194	ENSG00000167281	RBFOX3	RNA binding fox-1 homolog 3
758	chr16	86497766	86498126	361	*	Distal Intergenic	16	86508131	86542466	34336	2	400550	uc021tmg.1	44340	ENSG00000268388	FENDRR	FOXF1 adjacent non-coding developmental regulatory RNA
759	chr21	37974437	37974797	361	*	Distal Intergenic	21	37832920	37948867	115948	2	23562	uc002yvo.1	-25570	ENSG00000159261	CLDN14	claudin 14
760	chr17	8023504	8023864	361	*	Promoter (1-2kb)	17	8013234	8022234	9001	2	59344	uc010vup.2	-1270	ENSG00000179148	ALOXE3	arachidonate lipoxygenase 3
761	chrX	2437748	2438108	361	*	Distal Intergenic	23	2404455	2419015	14561	2	9189	uc022brw.1	-18733	ENSG00000214717	ZBED1	zinc finger BED-type containing 1
762	chr19	45348108	45348468	361	*	Promoter (<=1kb)	19	45349393	45382198	32806	1	5819	uc002ozv.3	-925	ENSG00000130202	NECTIN2	nectin cell adhesion molecule 2
763	chr17	36987786	36988146	361	*	Distal Intergenic	17	36982091	36982145	55	1	100616416	uc021twk.1	5695	ENSG00000274054	MIR4727	microRNA 4727
764	chr1	30811474	30811834	361	*	Distal Intergenic	1	31191619	31199593	7975	1	100129196	uc001bsb.1	-379785	ENSG00000186056	MATN1-AS1	MATN1 antisense RNA 1
765	chr3	24089559	24089919	361	*	Distal Intergenic	3	24141465	24144738	3274	2	152024	uc003ccv.2	54819	ENSG00000224074	LINC00691	long intergenic non-protein coding RNA 691
766	chr17	58232789	58233149	361	*	Intron (uc002iym.4/762, intron 2 of 7)	17	58227302	58248260	20959	1	762	uc010wou.2	5487	ENSG00000167434	CA4	carbonic anhydrase 4
767	chr1	16872268	16872628	361	*	Promoter (2-3kb)	1	16875409	16875482	74	1	100500876	uc021ogu.1	-2781	ENSG00000263811	MIR3675	microRNA 3675
768	chr19	51183005	51183365	361	*	Intron (uc002psw.1/50944, intron 6 of 8)	19	51165084	51192661	27578	2	50944	uc002psw.1	9296	ENSG00000161681	SHANK1	SH3 and multiple ankyrin repeat domains 1
769	chr19	39104122	39104482	361	*	Promoter (<=1kb)	19	39087988	39104592	16605	2	11184	uc010xug.2	110	ENSG00000104814	MAP4K1	mitogen-activated protein kinase kinase kinase kinase 1
770	chr6	2028907	2029267	361	*	Intron (uc021ykn.1/2762, intron 4 of 10)	6	1624035	2176225	552191	2	2762	uc021ykn.1	146958	ENSG00000112699	GMDS	GDP-mannose 4,6-dehydratase
771	chr10	79297708	79298068	361	*	Intron (uc001jxj.2/3778, intron 1 of 28)	10	78629359	79397577	768219	2	3778	uc001jxj.2	99509	ENSG00000156113	KCNMA1	potassium calcium-activated channel subfamily M alpha 1
772	chr1	28576519	28576879	361	*	Distal Intergenic	1	28585963	28609002	23040	1	83667	uc001bps.3	-9084	ENSG00000130766	SESN2	sestrin 2
773	chr5	79874850	79875210	361	*	Distal Intergenic	5	79852574	79866304	13731	2	340120	uc010jan.3	-8546	ENSG00000189127	ANKRD34B	ankyrin repeat domain 34B
774	chr22	26315459	26315819	361	*	Intron (uc003abz.1/84700, intron 33 of 43)	22	26351145	26427007	75863	1	84700	uc010gva.1	-35326	ENSG00000133454	MYO18B	myosin XVIIIB
775	chr17	74722975	74723335	361	*	Promoter (<=1kb)	17	74722912	74729962	7051	1	124512	uc021udn.1	63	ENSG00000181038	METTL23	methyltransferase like 23
776	chr6	40555030	40555390	361	*	Promoter (<=1kb)	6	40359373	40555126	195754	2	57497	uc003oph.1	0	ENSG00000156564	LRFN2	leucine rich repeat and fibronectin type III domain containing 2
777	chr16	53086861	53087221	361	*	Promoter (1-2kb)	16	53088945	53361414	272470	1	80205	uc002egy.3	-1724	ENSG00000177200	CHD9	chromodomain helicase DNA binding protein 9
778	chr17	37364890	37365250	361	*	Downstream (1-2kb)	17	37356536	37360980	4445	1	6143	uc002hrq.1	8354	ENSG00000108298	RPL19	ribosomal protein L19
779	chr9	139258150	139258510	361	*	Promoter (<=1kb)	9	139256352	139258263	1912	2	728489	uc004chf.2	0	ENSG00000213221	DNLZ	DNL-type zinc finger
780	chr16	33238846	33239206	361	*	Distal Intergenic	16	33262120	33264719	2600	1	729355	uc002edp.4	-22914	ENSG00000261509	TP53TG3B	TP53 target 3B
781	chr19	37862326	37862686	361	*	Promoter (<=1kb)	19	37862059	37883966	21908	1	84503	uc010efk.1	267	ENSG00000189164	ZNF527	zinc finger protein 527
782	chr12	76537996	76538356	361	*	Distal Intergenic	12	76443347	76478738	35392	2	4673	uc001syb.3	-59258	ENSG00000187109	NAP1L1	nucleosome assembly protein 1 like 1
783	chr19	35623159	35623519	361	*	Promoter (1-2kb)	19	35615578	35624668	9091	2	163175	uc002nxz.1	1149	ENSG00000153902	LGI4	leucine rich repeat LGI family member 4
784	chrX	48692975	48693327	353	*	Promoter (<=1kb)	23	48689504	48694036	4533	2	27344	uc004dkz.4	709	ENSG00000102109	PCSK1N	proprotein convertase subtilisin/kexin type 1 inhibitor
785	chr1	5869012	5869372	361	*	Distal Intergenic	1	5922732	5922801	70	2	100616421	uc021ofn.1	53429	ENSG00000264101	MIR4689	microRNA 4689
786	chr19	33798337	33798697	361	*	Distal Intergenic	19	33793763	33795963	2201	1	80054	uc002nuo.3	4574	ENSG00000267296	CEBPA-DT	CEBPA divergent transcript
787	chr3	37649700	37650060	361	*	Intron (uc003chc.3/3680, intron 15 of 15)	3	37493813	37861281	367469	1	3680	uc003chd.3	155887	ENSG00000144668	ITGA9	integrin subunit alpha 9
788	chr17	8125456	8125816	361	*	Promoter (1-2kb)	17	8123948	8127361	3414	2	284029	uc002gkp.4	1545	ENSG00000178977	LINC00324	long intergenic non-protein coding RNA 324
789	chr19	38377178	38377538	361	*	Exon (uc002ohj.2/83889, exon 6 of 6)	19	38375472	38397317	21846	2	83889	uc002ohj.2	19779	ENSG00000171804	WDR87	WD repeat domain 87
790	chr10	15677751	15678111	361	*	Intron (uc001ioc.1/8516, intron 13 of 29)	10	15559088	15761770	202683	2	8516	uc001ioc.1	83659	ENSG00000077943	ITGA8	integrin subunit alpha 8
791	chr22	24312406	24312766	361	*	Intron (uc002zyy.4/100037417, intron 2 of 2)	22	24309026	24314748	5723	1	100037417	uc002zyy.4	3380	ENSG00000099974	DDTL	D-dopachrome tautomerase like
792	chr19	33771149	33771509	361	*	Distal Intergenic	19	33790840	33793430	2591	2	1050	uc002nun.3	21921	ENSG00000245848	CEBPA	CCAAT enhancer binding protein alpha
793	chr17	16359462	16359822	361	*	Intron (uc010cpe.2/125144, intron 3 of 6)	17	16345319	16351608	6290	2	388341	uc002gqg.2	-7854	ENSG00000181350	LRRC75A	leucine rich repeat containing 75A
794	chr14	23465961	23466321	361	*	Intron (uc001wib.2/60686, intron 2 of 6)	14	23456110	23469342	13233	2	60686	uc001wib.2	3021	ENSG00000100802	C14orf93	chromosome 14 open reading frame 93
795	chr21	47011531	47011891	361	*	Distal Intergenic	21	46918115	46964325	46211	2	6573	uc010gpy.1	-47206	ENSG00000173638	SLC19A1	solute carrier family 19 member 1
796	chrX	21857495	21857855	361	*	Promoter (<=1kb)	23	21857656	21888948	31293	1	51360	uc004dab.2	0	ENSG00000012174	MBTPS2	membrane bound transcription factor peptidase, site 2
797	chr19	40187019	40187379	361	*	Distal Intergenic	19	40194946	40200088	5143	1	56891	uc002omf.3	-7567	ENSG00000006659	LGALS14	galectin 14
798	chr8	37557685	37558045	361	*	Distal Intergenic	8	37553301	37556396	3096	1	80139	uc003xjy.1	4384	ENSG00000183779	ZNF703	zinc finger protein 703
799	chr12	52574981	52575341	361	*	Intron (uc001rzw.3/144501, intron 1 of 6)	12	52562780	52579533	16754	2	144501	uc001rzw.3	4192	ENSG00000167767	KRT80	keratin 80
800	chr21	45146494	45146854	361	*	Promoter (1-2kb)	21	45148781	45158742	9962	1	8566	uc002zdp.3	-1927	ENSG00000160209	PDXK	pyridoxal kinase
801	chr19	42418316	42418676	361	*	Intron (uc002osc.3/9138, intron 18 of 20)	19	42401093	42411604	10512	1	9138	uc002osd.3	17223	ENSG00000076928	ARHGEF1	Rho guanine nucleotide exchange factor 1
802	chr22	49990851	49991211	361	*	Intron (uc003biq.3/uc003biq.3, intron 1 of 4)	22	50013290	50051190	37901	2	348645	uc003bit.3	59979	ENSG00000188511	C22orf34	chromosome 22 open reading frame 34
803	chr19	39140264	39140624	361	*	Promoter (1-2kb)	19	39138267	39221171	82905	1	81	uc021uug.1	1997	ENSG00000130402	ACTN4	actinin alpha 4
804	chr21	36950654	36951014	361	*	Promoter (2-3kb)	21	36744805	36953227	208423	2	100506403	uc031rvg.1	2213	ENSG00000159216	LOC100506403	uncharacterized LOC100506403
805	chr7	148936593	148936953	361	*	Promoter (<=1kb)	7	148936742	148952700	15959	1	7988	uc003wfp.3	0	ENSG00000170260	ZNF212	zinc finger protein 212
806	chr1	119204567	119204927	361	*	Distal Intergenic	1	119425666	119441748	16083	2	6913	uc009whj.1	236821	ENSG00000092607	TBX15	T-box 15
807	chr19	45657059	45657419	361	*	5' UTR	19	45653008	45663408	10401	2	284353	uc010xxi.2	5989	ENSG00000179846	NKPD1	NTPase KAP family P-loop domain containing 1
808	chrX	118075109	118075469	361	*	Distal Intergenic	23	118108713	118151949	43237	1	79836	uc004eqw.3	-33244	ENSG00000175556	LONRF3	LON peptidase N-terminal domain and ring finger 3
809	chr1	54585737	54586097	361	*	Distal Intergenic	1	54604668	54618679	14012	2	200008	uc001cwv.2	32582	ENSG00000157211	CDCP2	CUB domain containing protein 2
810	chr1	26798989	26799349	361	*	Promoter (<=1kb)	1	26798902	26803133	4232	1	3151	uc001bmp.4	87	ENSG00000198830	HMGN2	high mobility group nucleosomal binding domain 2
811	chr1	80519881	80520241	361	*	Distal Intergenic	1	79355449	79472495	117047	2	64123	uc001diq.4	-1047386	ENSG00000162618	ADGRL4	adhesion G protein-coupled receptor L4
812	chr19	33790059	33790419	361	*	Downstream (<1kb)	19	33790840	33793430	2591	2	1050	uc002nun.3	3011	ENSG00000245848	CEBPA	CCAAT enhancer binding protein alpha
813	chr6	34038843	34039203	361	*	Intron (uc031sol.1/2914, intron 1 of 8)	6	33989623	34031412	41790	2	2914	uc003oip.4	-7431	ENSG00000124493	GRM4	glutamate metabotropic receptor 4
814	chr1	5889477	5889837	361	*	Distal Intergenic	1	5922732	5922801	70	2	100616421	uc021ofn.1	32964	ENSG00000264101	MIR4689	microRNA 4689
815	chrX	47077760	47078120	361	*	Promoter (<=1kb)	23	47078076	47086102	8027	1	5127	uc011mlj.2	0	ENSG00000102225	CDK16	cyclin dependent kinase 16
816	chr17	73236701	73237061	361	*	Exon (uc002jni.2/23163, exon 11 of 18)	17	73224256	73231854	7599	1	79902	uc002jnh.1	12445	ENSG00000125450	NUP85	nucleoporin 85
817	chr19	35493845	35494205	361	*	Promoter (2-3kb)	19	35491246	35517373	26128	1	57655	uc010xse.1	2599	ENSG00000089351	GRAMD1A	GRAM domain containing 1A
818	chr3	168740336	168740696	361	*	Distal Intergenic	3	168801287	168851758	50472	2	2122	uc010hwk.1	111062	ENSG00000085276	MECOM	MDS1 and EVI1 complex locus
819	chr21	44703988	44704348	361	*	Distal Intergenic	21	44589141	44592913	3773	1	1409	uc002zdd.1	114847	ENSG00000160202	CRYAA	crystallin alpha A
820	chr4	41348260	41348620	361	*	Distal Intergenic	4	41362804	41622311	259508	1	22998	uc003gvt.1	-14184	ENSG00000064042	LIMCH1	LIM and calponin homology domains 1
821	chr22	32870154	32870514	361	*	Promoter (<=1kb)	22	32870707	32887579	16873	1	25793	uc003amp.1	-193	ENSG00000100225	FBXO7	F-box protein 7
822	chr16	69105717	69106077	361	*	Intron (uc002ewi.4/79613, intron 17 of 17)	16	69139467	69151570	12104	1	3038	uc010cfh.3	-33390	ENSG00000103044	HAS3	hyaluronan synthase 3
823	chr19	7106931	7107291	361	*	Distal Intergenic	19	7069471	7087978	18508	1	79230	uc002mgc.3	37460	ENSG00000130544	ZNF557	zinc finger protein 557
824	chr21	34349978	34350338	361	*	Distal Intergenic	21	34398216	34401503	3288	1	10215	uc002yqx.2	-47878	ENSG00000205927	OLIG2	oligodendrocyte transcription factor 2
825	chr6	158070842	158071202	361	*	Intron (uc003qqs.3/79683, intron 7 of 8)	6	158066769	158094977	28209	1	79683	uc010kjn.3	4073	ENSG00000175048	ZDHHC14	zinc finger DHHC-type containing 14
826	chr14	104938412	104938772	361	*	Distal Intergenic	14	105046056	105055118	9063	1	400258	uc010tyh.1	-107284	ENSG00000184601	C14orf180	chromosome 14 open reading frame 180
827	chr7	152609540	152609900	361	*	Distal Intergenic	7	152456834	152552464	95631	1	57180	uc011kvp.2	152706	ENSG00000133627	ACTR3B	ARP3 actin related protein 3 homolog B
828	chr19	41039636	41039996	361	*	Promoter (2-3kb)	19	41036673	41040763	4091	1	57731	uc010egz.1	2963	ENSG00000160460	SPTBN4	spectrin beta, non-erythrocytic 4
829	chr9	137651126	137651486	361	*	Intron (uc004cfe.4/1289, intron 18 of 65)	9	137741144	137741215	72	2	100616333	uc022bpc.1	89729	ENSG00000264744	MIR3689C	microRNA 3689c
830	chr17	73127389	73127749	361	*	Promoter (<=1kb)	17	73126320	73127890	1571	2	30833	uc002jmx.3	141	ENSG00000125458	NT5C	5', 3'-nucleotidase, cytosolic
831	chr17	61920594	61920954	361	*	Promoter (<=1kb)	17	61909441	61920351	10911	2	6603	uc010deb.1	-243	ENSG00000108604	SMARCD2	SWI/SNF related, matrix associated, actin dependent regulator of chromatin, subfamily d, member 2
832	chr2	109882439	109882799	361	*	Intron (uc010ywt.1/344558, intron 1 of 9)	2	109930027	109930081	55	2	100423027	uc021vlx.1	47282	ENSG00000265965	MIR4266	microRNA 4266
833	chr19	36053636	36053996	361	*	Promoter (<=1kb)	19	36041095	36054560	13466	2	495	uc002oal.1	564	ENSG00000105675	ATP4A	ATPase H+/K+ transporting subunit alpha
834	chr19	31100571	31100931	361	*	Distal Intergenic	19	30863328	31048965	185638	1	9745	uc010edd.1	237243	ENSG00000198597	ZNF536	zinc finger protein 536
835	chr2	160568927	160569287	361	*	Promoter (<=1kb)	2	160294591	160568946	274356	2	29994	uc002uau.1	0	ENSG00000123636	BAZ2B	bromodomain adjacent to zinc finger domain 2B
836	chr1	27668941	27669301	361	*	Promoter (<=1kb)	1	27668483	27680423	11941	1	84958	uc001bnw.2	458	ENSG00000142765	SYTL1	synaptotagmin like 1
837	chr7	101006983	101007343	361	*	Promoter (<=1kb)	7	101006122	101202304	196183	1	136227	uc031syp.1	861	ENSG00000160963	COL26A1	collagen type XXVI alpha 1 chain
838	chr2	27273967	27274327	361	*	Promoter (<=1kb)	2	27274491	27282403	7913	1	60509	uc002rid.3	-164	ENSG00000084693	AGBL5	ATP/GTP binding protein like 5
839	chr19	11575627	11575987	361	*	Intron (uc002mrx.1/1995, intron 3 of 6)	19	11562143	11591803	29661	2	1995	uc002mrx.1	15816	ENSG00000196361	ELAVL3	ELAV like RNA binding protein 3
840	chr10	105460982	105461342	361	*	Intron (uc010qqu.1/9644, intron 3 of 11)	10	105353784	105453381	99598	2	9644	uc009xxn.1	-7601	ENSG00000107957	SH3PXD2A	SH3 and PX domains 2A
841	chr19	10117555	10117915	361	*	Intron (uc002mmq.1/50509, intron 1 of 66)	19	10070237	10121147	50911	2	50509	uc002mmq.1	3232	ENSG00000080573	COL5A3	collagen type V alpha 3 chain
842	chr17	72207113	72207473	361	*	Promoter (1-2kb)	17	72206135	72209460	3326	2	85001	uc002jkb.3	1987	ENSG00000246731	MGC16275	uncharacterized protein MGC16275
843	chr1	203496247	203496607	361	*	Distal Intergenic	1	203463271	203478077	14807	1	26254	uc001gzu.1	32976	ENSG00000188770	OPTC	opticin
844	chr21	43678249	43678609	361	*	Intron (uc002zam.3/9619, intron 4 of 16)	21	43705990	43715445	9456	1	9619	uc010gpb.2	-27381	ENSG00000160179	ABCG1	ATP binding cassette subfamily G member 1
845	chr15	41206254	41206614	361	*	Distal Intergenic	15	41221531	41231258	9728	1	54567	uc001zng.2	-14917	ENSG00000128917	DLL4	delta like canonical Notch ligand 4
846	chr5	150002719	150003079	361	*	Intron (uc003lsn.3/11346, intron 2 of 2)	5	149997206	150031903	34698	1	11346	uc021yfu.1	5513	ENSG00000171992	SYNPO	synaptopodin
847	chr1	121161055	121161415	361	*	Distal Intergenic	1	121107152	121129827	22676	1	100996712	uc031pnu.1	53903	NA	SRGAP2D	SLIT-ROBO Rho GTPase activating protein 2D (pseudogene)
848	chr5	148582596	148582956	361	*	Intron (uc003lpy.2/22885, intron 5 of 23)	5	148521572	148640001	118430	1	22885	uc003lqf.3	61024	ENSG00000173210	ABLIM3	actin binding LIM protein family member 3
849	chr17	78485217	78485577	361	*	Distal Intergenic	17	78518625	78797422	278798	1	57521	uc002jys.3	-33048	ENSG00000141564	RPTOR	regulatory associated protein of MTOR complex 1
850	chr16	30886489	30886849	361	*	Promoter (<=1kb)	16	30886587	30886644	58	2	100616231	uc021tgr.1	0	ENSG00000265991	MIR4519	microRNA 4519
851	chr5	173561529	173561889	361	*	Distal Intergenic	5	173518232	173536182	17951	1	51617	uc011dfh.2	43297	ENSG00000170091	NSG2	neuronal vesicle trafficking associated 2
852	chr2	26565817	26566177	361	*	Promoter (2-3kb)	2	26531041	26568669	37629	2	165082	uc002rhb.1	2492	ENSG00000173567	ADGRF3	adhesion G protein-coupled receptor F3
853	chr7	98375104	98375464	361	*	Distal Intergenic	7	98444111	98466917	22807	2	222865	uc011kiq.2	91453	ENSG00000166448	TMEM130	transmembrane protein 130
854	chr19	4576055	4576415	361	*	Distal Intergenic	19	4542606	4559771	17166	2	10501	uc010xih.1	-16284	ENSG00000167680	SEMA6B	semaphorin 6B
855	chr22	24640226	24640586	361	*	Promoter (<=1kb)	22	24615622	24641110	25489	2	2687	uc002zzo.4	524	ENSG00000099998	GGT5	gamma-glutamyltransferase 5
856	chr1	155108585	155108945	361	*	Promoter (<=1kb)	1	155108288	155111334	3047	1	55974	uc001fhl.4	297	ENSG00000169241	SLC50A1	solute carrier family 50 member 1
857	chr14	21152035	21152395	361	*	Promoter (<=1kb)	14	21152336	21162345	10010	1	283	uc001vxw.4	0	ENSG00000214274	ANG	angiogenin
858	chr2	47403738	47404098	361	*	Promoter (<=1kb)	2	47293080	47403740	110661	2	285051	uc010fbd.3	0	ENSG00000239605	STPG4	sperm-tail PG-rich repeat containing 4
859	chr17	42667455	42667815	361	*	Distal Intergenic	17	42634812	42638630	3819	1	2535	uc002igx.2	32643	ENSG00000180340	FZD2	frizzled class receptor 2
860	chr1	10913825	10914185	361	*	Distal Intergenic	1	10707263	10856733	149471	2	54897	uc001arp.2	-57092	ENSG00000130940	CASZ1	castor zinc finger 1
861	chr11	111944601	111944961	361	*	Promoter (<=1kb)	11	111934734	111944895	10162	2	120379	uc009yyl.3	0	ENSG00000150773	PIH1D2	PIH1 domain containing 2
862	chr5	34180071	34180431	361	*	Distal Intergenic	5	34017963	34043371	25409	2	114899	uc003jio.3	-136700	ENSG00000082196	C1QTNF3	C1q and TNF related 3
863	chr1	151430631	151430991	361	*	Promoter (<=1kb)	1	151375200	151431941	56742	2	23126	uc001eyd.2	950	ENSG00000143442	POGZ	pogo transposable element derived with ZNF domain
864	chr12	690034	690394	361	*	Intron (uc001qil.3/4815, intron 1 of 3)	12	661699	671058	9360	1	283358	uc001qik.1	28335	ENSG00000139044	B4GALNT3	beta-1,4-N-acetyl-galactosaminyltransferase 3
865	chr14	91436336	91436696	361	*	Intron (uc010twi.1/9252, intron 3 of 16)	14	91337167	91526478	189312	2	9252	uc010twi.1	89782	ENSG00000100784	RPS6KA5	ribosomal protein S6 kinase A5
866	chr9	140222659	140223019	361	*	Intron (uc010ncf.1/54932, intron 11 of 14)	9	140194083	140196703	2621	2	441478	uc004cmo.2	-25956	ENSG00000198435	NRARP	NOTCH regulated ankyrin repeat protein
867	chr5	1160075	1160435	361	*	Distal Intergenic	5	1201710	1225230	23521	1	340024	uc003jbw.4	-41275	ENSG00000174358	SLC6A19	solute carrier family 6 member 19
868	chr15	80907712	80908072	361	*	Distal Intergenic	15	80987652	81047962	60311	1	58489	uc002bft.3	-79580	ENSG00000136379	ABHD17C	abhydrolase domain containing 17C
869	chr1	31904669	31905029	361	*	Intron (uc021okm.1/347735, intron 9 of 10)	1	31886660	31907527	20868	1	347735	uc010ogh.2	18009	ENSG00000168528	SERINC2	serine incorporator 2
870	chr19	44286231	44286591	361	*	Promoter (<=1kb)	19	44270685	44285409	14725	2	3783	uc002oxl.3	-822	ENSG00000104783	KCNN4	potassium calcium-activated channel subfamily N member 4
871	chr2	43437836	43438196	361	*	Distal Intergenic	2	43449541	43453745	4205	2	678	uc002rsv.4	15549	ENSG00000152518	ZFP36L2	ZFP36 ring finger protein like 2
872	chr17	55726374	55726734	361	*	Intron (uc010wnm.1/124540, intron 10 of 13)	17	55916287	55927433	11147	2	51649	uc002ivc.3	200699	ENSG00000181610	MRPS23	mitochondrial ribosomal protein S23
873	chr17	48333703	48334063	361	*	Distal Intergenic	17	48348767	48358846	10080	1	162461	uc002iqn.2	-14704	ENSG00000167105	TMEM92	transmembrane protein 92
874	chr17	76286034	76286394	361	*	Distal Intergenic	17	76257430	76274573	17144	2	100996291	uc031ren.1	-11461	ENSG00000204277	LINC01993	long intergenic non-protein coding RNA 1993
875	chr14	25451942	25452302	361	*	Intron (uc001wpu.3/29091, intron 1 of 5)	14	25281306	25519095	237790	2	29091	uc001wpu.3	66793	ENSG00000168952	STXBP6	syntaxin binding protein 6
876	chr5	140943700	140944060	361	*	Exon (uc003lld.1/100505658, exon 3 of 3)	5	140937878	140944827	6950	1	100505658	uc003lld.1	5822	ENSG00000246422	LOC100505658	uncharacterized LOC100505658
877	chr8	145090379	145090739	361	*	Intron (uc011lkw.2/375686, intron 1 of 4)	8	145086582	145102015	15434	1	375686	uc011lkx.2	3797	ENSG00000186583	SPATC1	spermatogenesis and centriole associated 1
878	chr14	106199977	106200337	361	*	Intron (uc031qqx.1/uc031qqx.1, intron 4888 of 4910)	14	106134458	106139163	4706	2	2003	uc001ysb.2	-60814	NA	ELK2AP	ELK2A, member of ETS oncogene family, pseudogene
879	chr1	2615455	2615815	361	*	Intron (uc021oey.1/100287898, intron 4 of 6)	1	2522081	2564481	42401	2	79258	uc001ajy.2	-50974	ENSG00000142606	MMEL1	membrane metalloendopeptidase like 1
880	chr6	167928177	167928537	361	*	Distal Intergenic	6	167786577	167797998	11422	2	6953	uc003qvv.1	-130179	ENSG00000203690	TCP10	t-complex 10
881	chr1	151042868	151043228	361	*	Promoter (<=1kb)	1	151043080	151076151	33072	1	126626	uc010pcp.1	0	ENSG00000143458	GABPB2	GA binding protein transcription factor subunit beta 2
882	chr17	37558105	37558465	361	*	Promoter (<=1kb)	17	37408897	37557909	149013	2	84961	uc010cvu.3	-196	ENSG00000108306	FBXL20	F-box and leucine rich repeat protein 20
883	chr19	56014773	56015133	361	*	Intron (uc021vbw.1/284297, intron 12 of 12)	19	55999870	56030466	30597	1	284297	uc002qlg.4	14903	ENSG00000179954	SSC5D	scavenger receptor cysteine rich family member with 5 domains
884	chr21	34576057	34576417	361	*	Distal Intergenic	21	34602231	34635062	32832	1	3455	uc002yrb.3	-25814	ENSG00000159110	IFNAR2	interferon alpha and beta receptor subunit 2
885	chr19	31564387	31564747	361	*	Distal Intergenic	19	31640783	31641311	529	1	94023	uc010xrm.2	-76036	NA	NA	NA
886	chr1	162248407	162248767	361	*	Intron (uc010pkr.1/9722, intron 2 of 7)	1	162312336	162312430	95	1	693141	uc021pdr.1	-63569	ENSG00000207729	MIR556	microRNA 556
887	chr9	136360832	136361192	361	*	Distal Intergenic	9	136340522	136344276	3755	2	11182	uc011mdj.1	-16556	ENSG00000160326	SLC2A6	solute carrier family 2 member 6
888	chr12	123380606	123380966	361	*	Promoter (<=1kb)	12	123349875	123380712	30838	2	79720	uc001udl.3	0	ENSG00000139722	VPS37B	VPS37B, ESCRT-I subunit
889	chr19	7396385	7396744	360	*	Distal Intergenic	19	7447720	7535201	87482	1	23370	uc010xjm.1	-50976	ENSG00000104880	ARHGEF18	Rho/Rac guanine nucleotide exchange factor 18
890	chr17	46132633	46132993	361	*	Promoter (<=1kb)	17	46132072	46138907	6836	1	4779	uc010wlf.2	561	ENSG00000082641	NFE2L1	nuclear factor, erythroid 2 like 1
891	chr19	56039525	56039885	361	*	Downstream (1-2kb)	19	56041100	56048435	7336	2	646643	uc010ygc.2	8550	ENSG00000187550	SBK2	SH3 domain binding kinase family member 2
892	chr17	78518618	78518978	361	*	Promoter (<=1kb)	17	78518625	78797422	278798	1	57521	uc002jys.3	0	ENSG00000141564	RPTOR	regulatory associated protein of MTOR complex 1
893	chr3	58118629	58118989	361	*	Exon (uc003djj.2/2317, exon 26 of 46)	3	58135577	58139368	3792	1	2317	uc010hng.1	-16588	ENSG00000136068	FLNB	filamin B
894	chr21	46894121	46894481	361	*	Intron (uc002zhg.3/80781, intron 4 of 41)	21	46875424	46933634	58211	1	80781	uc002zhi.3	18697	ENSG00000182871	COL18A1	collagen type XVIII alpha 1 chain
895	chr12	54752368	54752728	361	*	Distal Intergenic	12	54756229	54758270	2042	2	53831	uc001sfu.3	5542	ENSG00000139572	GPR84	G protein-coupled receptor 84
896	chr22	50364354	50364714	361	*	Distal Intergenic	22	50356295	50357720	1426	1	415116	uc011arj.2	8059	ENSG00000198355	PIM3	Pim-3 proto-oncogene, serine/threonine kinase
897	chr3	24905434	24905794	361	*	Distal Intergenic	3	25215823	25639422	423600	1	5915	uc011awl.2	-310029	ENSG00000077092	RARB	retinoic acid receptor beta
898	chr7	151538743	151539103	361	*	Intron (uc003wkk.3/51422, intron 1 of 15)	7	151253201	151511957	258757	2	51422	uc003wkj.3	-26786	ENSG00000106617	PRKAG2	protein kinase AMP-activated non-catalytic subunit gamma 2
899	chr21	46359729	46360089	361	*	Promoter (<=1kb)	21	46353199	46359828	6630	2	84536	uc011afm.2	0	ENSG00000183250	LINC01547	long intergenic non-protein coding RNA 1547
900	chr3	48129057	48129417	361	*	Promoter (1-2kb)	3	47892180	48130769	238590	2	4134	uc003csb.2	1352	ENSG00000047849	MAP4	microtubule associated protein 4
901	chr1	31175691	31176051	361	*	Distal Intergenic	1	31191619	31199593	7975	1	100129196	uc001bsb.1	-15568	ENSG00000186056	MATN1-AS1	MATN1 antisense RNA 1
902	chr19	43939890	43940250	361	*	Distal Intergenic	19	43919035	43922767	3733	1	83639	uc010xwo.2	20855	ENSG00000131126	TEX101	testis expressed 101
903	chr10	93368809	93369169	361	*	Promoter (2-3kb)	10	93066719	93371217	304499	2	100188947	uc010qnl.2	2048	NA	HECTD2-AS1	HECTD2 antisense RNA 1
904	chr6	3473377	3473737	361	*	Distal Intergenic	6	3323558	3456793	133236	2	63027	uc010jno.2	-16584	ENSG00000137266	SLC22A23	solute carrier family 22 member 23
905	chr3	61185368	61185728	361	*	Intron (uc003dkx.4/2272, intron 2 of 9)	3	59735036	61237133	1502098	2	2272	uc003dkx.4	51405	ENSG00000189283	FHIT	fragile histidine triad
906	chr3	9810693	9811053	361	*	Promoter (<=1kb)	3	9799029	9811668	12640	2	8536	uc003bst.3	615	ENSG00000134072	CAMK1	calcium/calmodulin dependent protein kinase I
907	chr6	1131656	1132016	361	*	Distal Intergenic	6	1068624	1101567	32944	2	285768	uc031smk.1	-30089	NA	LINC01622	long intergenic non-protein coding RNA 1622
908	chr14	23526177	23526537	361	*	Promoter (<=1kb)	14	23516270	23526747	10478	2	64403	uc001wil.3	210	ENSG00000139880	CDH24	cadherin 24
909	chr19	40724851	40725211	361	*	Promoter (<=1kb)	19	40721965	40724306	2342	2	148014	uc002onc.3	-545	ENSG00000174521	TTC9B	tetratricopeptide repeat domain 9B
910	chr19	42439326	42439686	361	*	Distal Intergenic	19	42460833	42463528	2696	2	10567	uc002osf.3	23842	ENSG00000105404	RABAC1	Rab acceptor 1
911	chr22	27489427	27489787	361	*	Distal Intergenic	22	27053446	27072440	18995	1	440823	uc003add.2	435981	ENSG00000225783	MIAT	myocardial infarction associated transcript
912	chr9	138665905	138666265	361	*	Intron (uc010nbf.3/57582, intron 18 of 30)	9	138645597	138678245	32649	1	57582	uc004cgo.1	20308	ENSG00000107147	KCNT1	potassium sodium-activated channel subfamily T member 1
913	chr19	31192136	31192496	361	*	Distal Intergenic	19	30863328	31048965	185638	1	9745	uc010edd.1	328808	ENSG00000198597	ZNF536	zinc finger protein 536
914	chr22	45687479	45687839	361	*	Intron (uc003bfy.3/7380, intron 4 of 5)	22	45680868	45691755	10888	1	7380	uc010gzy.3	6611	ENSG00000100373	UPK3A	uroplakin 3A
915	chr2	220234189	220234549	361	*	Distal Intergenic	2	220238180	220252662	14483	2	23549	uc002vle.2	18113	ENSG00000123992	DNPEP	aspartyl aminopeptidase
916	chr22	47908420	47908780	361	*	Distal Intergenic	22	48016792	48027318	10527	2	400932	uc003bii.3	118538	ENSG00000205634	LINC00898	long intergenic non-protein coding RNA 898
917	chr5	135098455	135098815	361	*	Distal Intergenic	5	135170365	135208436	38072	1	153328	uc003laz.1	-71550	ENSG00000145832	SLC25A48	solute carrier family 25 member 48
918	chr2	10330122	10330482	361	*	Promoter (2-3kb)	2	10332740	10332797	58	2	100422929	uc021vdt.1	2315	ENSG00000265418	MIR4261	microRNA 4261
919	chr19	47993377	47993737	361	*	Intron (uc021uwo.1/100505681, intron 1 of 3)	19	47987539	48004854	17316	1	100505681	uc021uwo.1	5838	ENSG00000268061	NAPA-AS1	NAPA antisense RNA 1
920	chr18	46546118	46546478	361	*	Distal Intergenic	18	46576057	46576138	82	2	100616420	uc021ujs.1	29660	ENSG00000263849	MIR4744	microRNA 4744
921	chr4	74965272	74965632	361	*	Promoter (<=1kb)	4	74962754	74964997	2244	2	2920	uc003hhm.4	-275	ENSG00000081041	CXCL2	C-X-C motif chemokine ligand 2
922	chr14	106155200	106155560	361	*	Intron (uc031qqx.1/uc031qqx.1, intron 4892 of 4910)	14	106134458	106139163	4706	2	2003	uc001ysb.2	-16037	NA	ELK2AP	ELK2A, member of ETS oncogene family, pseudogene
923	chr17	43992611	43992971	361	*	Intron (uc002ijr.4/4137, intron 1 of 13)	17	43973149	43976164	3016	1	100130148	uc002ijw.4	19462	ENSG00000279685	MAPT-IT1	MAPT intronic transcript 1
924	chr5	34192493	34192853	361	*	Distal Intergenic	5	34017963	34043371	25409	2	114899	uc003jio.3	-149122	ENSG00000082196	C1QTNF3	C1q and TNF related 3
925	chr1	36054635	36054995	361	*	Intron (uc010ohy.2/339488, intron 4 of 6)	1	36038971	36060927	21957	1	339488	uc010ohy.2	15664	ENSG00000116819	TFAP2E	transcription factor AP-2 epsilon
926	chrX	37920540	37920900	361	*	Intron (uc004ddu.3/94122, intron 4 of 17)	23	37892787	37988073	95287	1	94122	uc004ddx.3	27753	ENSG00000147041	SYTL5	synaptotagmin like 5
927	chr1	40840108	40840468	361	*	Promoter (<=1kb)	1	40840305	40888998	48694	1	64744	uc001cfk.3	0	ENSG00000084070	SMAP2	small ArfGAP2
928	chr1	81592668	81593028	361	*	Distal Intergenic	1	81771845	82458107	686263	1	23266	uc001dis.3	-178817	ENSG00000117114	ADGRL2	adhesion G protein-coupled receptor L2
929	chr1	223503059	223503419	361	*	Intron (uc001hnx.3/55061, intron 1 of 7)	1	223394161	223537401	143241	2	55061	uc001hnx.3	33982	ENSG00000143502	SUSD4	sushi domain containing 4
930	chr5	172711856	172712216	361	*	Distal Intergenic	5	172741726	172754724	12999	2	8614	uc003mcn.1	42508	ENSG00000113739	STC2	stanniocalcin 2
931	chr5	92695176	92695536	361	*	Distal Intergenic	5	92745065	92899169	154105	2	441094	uc003kkc.2	203633	ENSG00000237187	NR2F1-AS1	NR2F1 antisense RNA 1
932	chr15	69678173	69678533	361	*	Intron (uc002arz.2/54852, intron 5 of 8)	15	69706627	69728600	21974	1	9493	uc010bih.2	-28094	ENSG00000137807	KIF23	kinesin family member 23
933	chr14	102783311	102783671	361	*	Promoter (<=1kb)	14	102783714	102809511	25798	1	55778	uc001ylo.3	-43	ENSG00000022976	ZNF839	zinc finger protein 839
934	chr1	3238365	3238725	361	*	Intron (uc001akc.3/63976, intron 3 of 16)	1	3371147	3397677	26531	1	27237	uc001akg.4	-132422	ENSG00000130762	ARHGEF16	Rho guanine nucleotide exchange factor 16
935	chr20	60680743	60681103	361	*	Distal Intergenic	20	60697517	60704636	7120	1	149986	uc002ybt.2	-16414	ENSG00000149657	LSM14B	LSM family member 14B
936	chr6	109360047	109360407	361	*	Intron (uc003psu.3/27244, intron 1 of 9)	6	109307640	109330758	23119	2	27244	uc003pst.4	-29289	ENSG00000080546	SESN1	sestrin 1
937	chr20	59459367	59459727	361	*	Distal Intergenic	20	59827482	60515673	688192	1	1002	uc002ybn.2	-367755	ENSG00000179242	CDH4	cadherin 4
938	chr3	41240848	41241208	361	*	Promoter (<=1kb)	3	41240942	41281939	40998	1	1499	uc003ckp.2	0	ENSG00000168036	CTNNB1	catenin beta 1
939	chr1	41891318	41891677	360	*	Distal Intergenic	1	41944446	41949874	5429	2	1907	uc001cgu.3	58197	ENSG00000127129	EDN2	endothelin 2
940	chr20	49075605	49075965	361	*	Distal Intergenic	20	49126891	49201086	74196	1	5770	uc002xvl.3	-50926	ENSG00000196396	PTPN1	protein tyrosine phosphatase, non-receptor type 1
941	chr19	39139052	39139412	361	*	Promoter (<=1kb)	19	39138267	39221171	82905	1	81	uc021uug.1	785	ENSG00000130402	ACTN4	actinin alpha 4
942	chr9	89827446	89827806	361	*	Distal Intergenic	9	89763559	89774641	11083	1	401535	uc004apa.1	63887	ENSG00000204446	C9orf170	chromosome 9 open reading frame 170
943	chr17	75806042	75806402	361	*	Distal Intergenic	17	75875083	75880169	5087	2	400624	uc002jub.3	73767	ENSG00000204283	LINC01973	long intergenic non-protein coding RNA 1973
944	chr6	36647969	36648329	361	*	Promoter (1-2kb)	6	36646487	36655116	8630	1	1026	uc003omn.3	1482	ENSG00000124762	CDKN1A	cyclin dependent kinase inhibitor 1A
945	chr17	40373886	40374246	361	*	Intron (uc002hzh.3/6777, intron 5 of 18)	17	40344259	40346550	2292	2	84514	uc010cxz.2	-27336	ENSG00000167925	GHDC	GH3 domain containing
946	chr6	1810619	1810979	361	*	Intron (uc021ykn.1/2762, intron 7 of 10)	6	1610681	1614129	3449	1	2296	uc003mtp.3	199938	ENSG00000054598	FOXC1	forkhead box C1
947	chr17	40828592	40828952	361	*	Promoter (<=1kb)	17	40819932	40829048	9117	2	79990	uc002iau.3	96	ENSG00000068137	PLEKHH3	pleckstrin homology, MyTH4 and FERM domain containing H3
948	chr12	132628791	132629151	361	*	Promoter (<=1kb)	12	132621140	132628880	7741	2	317781	uc001ujy.4	0	ENSG00000185163	DDX51	DEAD-box helicase 51
949	chr14	101583891	101584251	361	*	Distal Intergenic	14	101536248	101539273	3026	1	100507257	uc001yjz.2	47643	ENSG00000223403	MEG9	maternally expressed 9
950	chr19	42681847	42682207	361	*	Distal Intergenic	19	42702745	42721944	19200	2	162989	uc002osu.2	39737	ENSG00000160570	DEDD2	death effector domain containing 2
951	chr5	3446413	3446773	361	*	Intron (uc003jdd.3/285577, intron 2 of 4)	5	3417266	3536208	118943	2	285577	uc003jdd.3	89435	ENSG00000248118	LINC01019	long intergenic non-protein coding RNA 1019
952	chr7	72842509	72842869	361	*	Distal Intergenic	7	72848109	72850450	2342	1	8326	uc003tyb.3	-5240	ENSG00000188763	FZD9	frizzled class receptor 9
953	chr3	128185962	128186322	361	*	Promoter (<=1kb)	3	128181275	128186091	4817	2	165721	uc003ekk.2	0	ENSG00000179407	DNAJB8	DnaJ heat shock protein family (Hsp40) member B8
954	chr2	2577549	2577909	361	*	Distal Intergenic	2	1792885	2335045	542161	2	23040	uc002qxe.3	-242504	ENSG00000186487	MYT1L	myelin transcription factor 1 like
955	chr22	51067136	51067496	361	*	Promoter (<=1kb)	22	51065019	51066601	1583	2	410	uc010hbf.3	-535	ENSG00000100299	ARSA	arylsulfatase A
956	chr1	109844546	109844906	361	*	Intron (uc001dxk.1/343263, intron 1 of 8)	1	109834987	109849663	14677	2	343263	uc001dxk.1	4757	ENSG00000221986	MYBPHL	myosin binding protein H like
957	chr4	139788321	139788681	361	*	Distal Intergenic	4	139936943	139965034	28092	1	25819	uc003ihk.1	-148262	ENSG00000151014	NOCT	nocturnin
958	chr14	35822064	35822424	361	*	Distal Intergenic	14	35870716	35873960	3245	2	4792	uc001wtf.4	51536	ENSG00000100906	NFKBIA	NFKB inhibitor alpha
959	chr7	75910308	75910668	361	*	Promoter (1-2kb)	7	75911932	75916605	4674	1	222183	uc003uet.1	-1264	ENSG00000177679	SRRM3	serine/arginine repetitive matrix 3
960	chr5	14580467	14580827	361	*	Promoter (1-2kb)	5	14581891	14616287	34397	1	54491	uc003jfj.3	-1064	ENSG00000145569	OTULINL	OTU deubiquitinase with linear linkage specificity like
961	chr1	10721378	10721738	361	*	Promoter (<=1kb)	1	10718064	10721455	3392	2	54897	uc001arq.1	0	ENSG00000130940	CASZ1	castor zinc finger 1
962	chr15	70851264	70851624	361	*	Distal Intergenic	15	70946893	70994620	47728	2	55075	uc002asq.3	142996	ENSG00000137831	UACA	uveal autoantigen with coiled-coil domains and ankyrin repeats
963	chr5	124995014	124995374	361	*	Distal Intergenic	5	125695788	125829853	134066	1	65983	uc011cwt.2	-700414	ENSG00000155324	GRAMD2B	GRAM domain containing 2B
964	chr6	35436290	35436650	361	*	Promoter (<=1kb)	6	35436576	35438558	1983	1	4736	uc003oks.1	0	ENSG00000198755	RPL10A	ribosomal protein L10a
965	chr15	77916064	77916424	361	*	Intron (uc002bct.1/84894, intron 1 of 1)	15	77905369	77924709	19341	2	84894	uc002bct.1	8285	ENSG00000169783	LINGO1	leucine rich repeat and Ig domain containing 1
966	chr4	108340695	108341055	361	*	Distal Intergenic	4	107845702	108204846	359145	2	27123	uc010ilw.1	-135849	ENSG00000155011	DKK2	dickkopf WNT signaling pathway inhibitor 2
967	chr10	98829777	98830137	361	*	Intron (uc001kmw.2/6585, intron 4 of 36)	10	98862513	98863504	992	1	100505540	uc001kmx.2	-32376	ENSG00000234855	SLIT1-AS1	SLIT1 antisense RNA 1
968	chr13	113951204	113951564	361	*	Promoter (<=1kb)	13	113951469	113977741	26273	1	3916	uc001vtm.1	0	ENSG00000185896	LAMP1	lysosomal associated membrane protein 1
969	chr19	48836665	48837025	361	*	Exon (uc002piw.1/55260, exon 6 of 6)	19	48828629	48833810	5182	1	2014	uc002piv.2	8036	ENSG00000142227	EMP3	epithelial membrane protein 3
970	chr19	1021460	1021820	361	*	Promoter (<=1kb)	19	1009650	1021141	11492	2	91304	uc002lqs.1	-319	ENSG00000182087	TMEM259	transmembrane protein 259
971	chr17	32939994	32940354	361	*	Intron (uc002hif.3/124842, intron 1 of 9)	17	32907768	32966337	58570	1	124842	uc002hif.3	32226	ENSG00000181291	TMEM132E	transmembrane protein 132E
972	chr21	47056413	47056773	361	*	Distal Intergenic	21	47063683	47355618	291936	1	54039	uc010gqb.3	-6910	ENSG00000183570	PCBP3	poly(rC) binding protein 3
973	chr1	236248929	236249289	361	*	Distal Intergenic	1	236139132	236228481	89350	2	4811	uc009xgd.3	-20448	ENSG00000116962	NID1	nidogen 1
974	chrX	152777986	152778346	361	*	Distal Intergenic	23	152713123	152760983	47861	2	55559	uc004fhp.3	-17003	ENSG00000213397	HAUS7	HAUS augmin like complex subunit 7
975	chr16	790897	791257	361	*	Promoter (<=1kb)	16	779769	790997	11229	2	64428	uc002cjr.3	0	ENSG00000103245	CIAO3	cytosolic iron-sulfur assembly component 3
976	chr12	34388962	34389322	361	*	Distal Intergenic	12	34175216	34181236	6021	1	84920	uc001rlm.3	213746	ENSG00000139133	ALG10	ALG10, alpha-1,2-glucosyltransferase
977	chr17	45357839	45358199	361	*	Intron (uc002ili.1/3690, intron 2 of 8)	17	45331208	45421658	90451	1	3690	uc010wkr.1	26631	ENSG00000259207	ITGB3	integrin subunit beta 3
978	chr17	57697010	57697370	361	*	Promoter (<=1kb)	17	57697050	57768186	71137	1	1213	uc002ixp.3	0	ENSG00000141367	CLTC	clathrin heavy chain
979	chr22	21456218	21456578	361	*	Promoter (<=1kb)	22	21457305	21476575	19271	1	400892	uc011aia.3	-727	ENSG00000169668	BCRP2	breakpoint cluster region pseudogene 2
980	chr14	102022000	102022360	361	*	Exon (uc001ykb.1/uc001ykb.1, exon 1 of 2)	14	102026624	102026759	136	2	100302145	uc021sdw.1	4399	ENSG00000283857	MIR1247	microRNA 1247
981	chr1	64814554	64814914	361	*	Distal Intergenic	1	64936476	65158741	222266	1	57685	uc001dbo.1	-121562	ENSG00000158966	CACHD1	cache domain containing 1
982	chr18	45633432	45633792	361	*	Intron (uc002ldb.3/201501, intron 1 of 2)	18	45553639	45663680	110042	2	201501	uc002ldb.3	29888	ENSG00000184828	ZBTB7C	zinc finger and BTB domain containing 7C
983	chr1	42643274	42643634	361	*	3' UTR	1	42628362	42630395	2034	2	2980	uc001chd.1	-12879	ENSG00000197273	GUCA2A	guanylate cyclase activator 2A
984	chr5	115265862	115266222	361	*	Distal Intergenic	5	115298151	115363299	65149	1	206338	uc003kro.3	-31929	ENSG00000172901	LVRN	laeverin
985	chr19	55710845	55711205	361	*	Intron (uc002qjq.3/5794, intron 7 of 19)	19	55692615	55720874	28260	2	5794	uc002qjq.3	9669	ENSG00000080031	PTPRH	protein tyrosine phosphatase, receptor type H
986	chr19	37709629	37709989	361	*	Promoter (<=1kb)	19	37709185	37734574	25390	1	163087	uc002oft.1	444	ENSG00000188283	ZNF383	zinc finger protein 383
987	chr1	7490116	7490476	361	*	Intron (uc001aoi.3/23261, intron 5 of 22)	1	7732054	7805082	73029	1	23261	uc010nzv.1	-241578	ENSG00000171735	CAMTA1	calmodulin binding transcription activator 1
988	chr1	4707420	4707780	361	*	Distal Intergenic	1	4715105	4837854	122750	1	55966	uc001alm.1	-7325	ENSG00000196581	AJAP1	adherens junctions associated protein 1
989	chr17	75847918	75848278	361	*	Distal Intergenic	17	75875083	75880169	5087	2	400624	uc002jub.3	31891	ENSG00000204283	LINC01973	long intergenic non-protein coding RNA 1973
990	chr5	91888032	91888392	361	*	Distal Intergenic	5	92745065	92899169	154105	2	441094	uc003kkc.2	1010777	ENSG00000237187	NR2F1-AS1	NR2F1 antisense RNA 1
991	chr5	173959033	173959393	361	*	Distal Intergenic	5	174151575	174157902	6328	1	4488	uc003mcy.3	-192182	ENSG00000120149	MSX2	msh homeobox 2
992	chr20	26054706	26055066	361	*	Intron (uc010gdq.3/284800, intron 3 of 4)	20	26035250	26067553	32304	1	284800	uc010gdq.3	19456	ENSG00000125804	FAM182A	family with sequence similarity 182 member A
993	chr5	82265063	82265423	361	*	Distal Intergenic	5	82360023	82360156	134	2	677765	uc003khz.3	94733	ENSG00000238835	SCARNA18	small Cajal body-specific RNA 18
994	chr7	102259882	102260242	361	*	Promoter (2-3kb)	7	102227551	102257205	29655	2	10156	uc010lih.2	-2677	ENSG00000105808	RASA4	RAS p21 protein activator 4
995	chr12	54585212	54585572	361	*	Promoter (2-3kb)	12	54575241	54582778	7538	2	23583	uc001sfe.2	-2434	ENSG00000123415	SMUG1	single-strand-selective monofunctional uracil-DNA glycosylase 1
996	chr7	43375418	43375778	361	*	Intron (uc003tid.1/23072, intron 5 of 29)	7	43190494	43190593	100	1	100500829	uc022acf.1	184924	ENSG00000264069	MIR3943	microRNA 3943
997	chr1	3326230	3326590	361	*	Intron (uc001akc.3/63976, intron 8 of 16)	1	3371147	3397677	26531	1	27237	uc001akg.4	-44557	ENSG00000130762	ARHGEF16	Rho guanine nucleotide exchange factor 16
998	chr8	38360239	38360599	361	*	Distal Intergenic	8	38368352	38386180	17829	2	389649	uc003xlx.1	25581	ENSG00000196166	C8orf86	chromosome 8 open reading frame 86
999	chr11	71121450	71121810	361	*	Intron (uc001oqj.2/399923, intron 2 of 2)	11	71116792	71134400	17609	2	399923	uc001oqj.2	12590	ENSG00000172900	FLJ42102	uncharacterized LOC399923
1000	chr1	181105669	181106029	361	*	Distal Intergenic	1	181057638	181059979	2342	1	51278	uc001got.4	48031	ENSG00000162783	IER5	immediate early response 5
1001	chr22	28834375	28834735	361	*	Intron (uc003adp.4/23331, intron 2 of 22)	22	28374002	29075853	701852	2	23331	uc003adp.4	241118	ENSG00000100154	TTC28	tetratricopeptide repeat domain 28
1002	chr8	22102184	22102544	361	*	Promoter (<=1kb)	8	22102475	22102556	82	2	407037	uc011kzd.1	12	ENSG00000208037	MIR320A	microRNA 320a
1003	chr9	138859462	138859822	361	*	Distal Intergenic	9	138824815	138853226	28412	2	10422	uc004cgt.3	-6236	ENSG00000130560	UBAC1	UBA domain containing 1
1004	chr1	7558241	7558601	361	*	Intron (uc001aoi.3/23261, intron 6 of 22)	1	7732054	7805082	73029	1	23261	uc010nzv.1	-173453	ENSG00000171735	CAMTA1	calmodulin binding transcription activator 1
1005	chr1	1530579	1530939	361	*	Downstream (2-3kb)	1	1533388	1535476	2089	2	643988	uc021oes.1	4537	ENSG00000228594	FNDC10	fibronectin type III domain containing 10
1006	chr9	100273209	100273569	361	*	Intron (uc004axl.2/7111, intron 1 of 9)	9	100263921	100364025	100105	1	7111	uc004axk.2	9288	ENSG00000136842	TMOD1	tropomodulin 1
1007	chr17	8910707	8911067	361	*	Distal Intergenic	17	8924859	9147317	222459	1	9423	uc002glw.4	-13792	ENSG00000065320	NTN1	netrin 1
1008	chr1	21969179	21969539	361	*	Intron (uc001bew.3/5909, intron 2 of 24)	1	21922708	21978348	55641	2	5909	uc001bew.3	8809	ENSG00000076864	RAP1GAP	RAP1 GTPase activating protein
1009	chr5	77229547	77229907	361	*	Distal Intergenic	5	76987074	77072185	85112	2	6902	uc003kfi.1	-157362	ENSG00000171530	TBCA	tubulin folding cofactor A
1010	chr4	3662378	3662738	361	*	Distal Intergenic	4	3675320	3679582	4263	2	100133461	uc003ghl.3	16844	ENSG00000250632	LINC02171	long intergenic non-protein coding RNA 2171
1011	chr14	37614502	37614862	361	*	Intron (uc001wtz.2/89874, intron 1 of 9)	14	37641231	37642998	1768	1	100129794	uc021rsh.2	-26369	ENSG00000258708	SLC25A21-AS1	SLC25A21 antisense RNA 1
1012	chr2	43446090	43446450	361	*	Distal Intergenic	2	43449541	43453745	4205	2	678	uc002rsv.4	7295	ENSG00000152518	ZFP36L2	ZFP36 ring finger protein like 2
1013	chr19	33236676	33237036	361	*	Intron (uc002ntr.4/91646, intron 4 of 12)	19	33210679	33312166	101488	1	91646	uc002ntq.2	25997	ENSG00000173809	TDRD12	tudor domain containing 12
1014	chr12	121084834	121085194	361	*	Intron (uc001tyu.3/9478, intron 1 of 5)	12	121088310	121105127	16818	1	9478	uc001tyv.4	-3116	ENSG00000157782	CABP1	calcium binding protein 1
1015	chr22	24407348	24407712	365	*	Promoter (<=1kb)	22	24407765	24452823	45059	1	23523	uc010guk.1	-53	ENSG00000099991	CABIN1	calcineurin binding protein 1
1016	chr22	39960011	39960371	361	*	Distal Intergenic	22	39966758	40085740	118983	1	8911	uc003ayc.3	-6387	ENSG00000100346	CACNA1I	calcium voltage-gated channel subunit alpha1 I
1017	chr9	94601650	94602010	361	*	Intron (uc004ari.1/4920, intron 1 of 12)	9	94325373	94711162	385790	2	4920	uc004ari.1	109152	ENSG00000169071	ROR2	receptor tyrosine kinase like orphan receptor 2
1018	chr16	90062132	90062492	361	*	Promoter (2-3kb)	16	90065014	90067195	2182	1	172	uc002fqd.1	-2522	ENSG00000223959	AFG3L1P	AFG3 like matrix AAA peptidase subunit 1, pseudogene
1019	chr8	37642852	37643212	361	*	Distal Intergenic	8	37654401	37687244	32844	1	25960	uc003xki.3	-11189	ENSG00000020181	ADGRA2	adhesion G protein-coupled receptor A2
1020	chr1	206785564	206785924	361	*	Promoter (<=1kb)	1	206764974	206785904	20931	2	1939	uc001heh.2	0	ENSG00000143486	EIF2D	eukaryotic translation initiation factor 2D
1021	chr12	14410705	14411065	361	*	Distal Intergenic	12	14518611	14614067	95457	1	55729	uc010shs.1	-107546	ENSG00000171681	ATF7IP	activating transcription factor 7 interacting protein
1022	chr1	25362663	25363023	361	*	Distal Intergenic	1	25256078	25291612	35535	2	864	uc009vrl.1	-71051	ENSG00000020633	RUNX3	runt related transcription factor 3
1023	chr4	1515756	1516116	361	*	Distal Intergenic	4	1385340	1389782	4443	1	285464	uc003gdf.2	130416	ENSG00000163945	CRIPAK	cysteine rich PAK1 inhibitor
1024	chr1	117009461	117009821	361	*	Distal Intergenic	1	116947336	116961244	13909	2	84852	uc001egk.3	-48217	ENSG00000203865	ATP1A1-AS1	ATP1A1 antisense RNA 1
1025	chr17	72510831	72511010	180	*	Distal Intergenic	17	72517313	72527613	10301	2	124599	uc002jkx.2	16603	ENSG00000178789	CD300LB	CD300 molecule like family member b
1026	chr19	33309398	33309758	361	*	Intron (uc002ntq.2/91646, intron 27 of 27)	19	33321419	33359465	38047	2	11136	uc002ntt.4	49707	ENSG00000021488	SLC7A9	solute carrier family 7 member 9
1027	chr6	161795099	161795459	361	*	Intron (uc011egf.2/5071, intron 5 of 6)	6	161574378	161695107	120730	2	56895	uc011ege.1	-99992	ENSG00000026652	AGPAT4	1-acylglycerol-3-phosphate O-acyltransferase 4
1028	chr7	73140485	73140845	361	*	Distal Intergenic	7	73115157	73134017	18861	2	6804	uc010lbj.2	-6468	ENSG00000106089	STX1A	syntaxin 1A
1029	chr22	46375279	46375639	361	*	Promoter (2-3kb)	22	46316248	46373008	56761	2	7477	uc003bgo.2	-2271	ENSG00000188064	WNT7B	Wnt family member 7B
1030	chr15	72523385	72523745	361	*	Promoter (<=1kb)	15	72491370	72523727	32358	2	5315	uc002atv.2	0	ENSG00000067225	PKM	pyruvate kinase M1/2
1031	chr20	35724358	35724718	361	*	Promoter (<=1kb)	20	35626178	35724410	98233	2	5933	uc002xgi.3	0	ENSG00000080839	RBL1	RB transcriptional corepressor like 1
1032	chr21	43114143	43114503	361	*	Intron (uc011aes.1/54090, intron 2 of 2)	21	43099462	43117496	18035	1	54090	uc011aes.1	14681	ENSG00000227702	LINC00111	long intergenic non-protein coding RNA 111
1033	chr17	8732601	8732961	361	*	Intron (uc002glq.1/146850, intron 10 of 20)	17	8700428	8702667	2240	2	162387	uc002glp.2	-29934	ENSG00000185156	MFSD6L	major facilitator superfamily domain containing 6 like
1034	chr1	32281623	32281983	361	*	Promoter (<=1kb)	1	32256031	32281580	25550	2	90853	uc001btv.3	-43	ENSG00000134668	SPOCD1	SPOC domain containing 1
1035	chr19	39592632	39592992	361	*	Intron (uc002oki.3/390928, intron 11 of 12)	19	39575732	39602128	26397	1	390928	uc010egl.3	16900	ENSG00000183760	ACP7	acid phosphatase 7, tartrate resistant (putative)
1036	chr7	605776	606136	361	*	Intron (uc031swi.1/5575, intron 8 of 9)	7	618893	641221	22329	2	5575	uc003six.1	35085	ENSG00000188191	PRKAR1B	protein kinase cAMP-dependent type I regulatory subunit beta
1037	chr5	6447622	6447982	361	*	Promoter (<=1kb)	5	6448736	6496834	48099	1	134111	uc003jdp.4	-754	ENSG00000215218	UBE2QL1	ubiquitin conjugating enzyme E2 Q family like 1
1038	chr14	102701076	102701436	361	*	Intron (uc001ylh.4/5891, intron 1 of 4)	14	102690834	102706958	16125	2	5891	uc001ylh.4	5522	ENSG00000080823	MOK	MOK protein kinase
1039	chr5	159624796	159625156	361	*	Promoter (<=1kb)	5	159626048	159665729	39682	1	2172	uc003lxz.1	-892	ENSG00000170231	FABP6	fatty acid binding protein 6
1040	chr11	129512216	129512576	361	*	Distal Intergenic	11	129685741	129729898	44158	1	120224	uc001qfe.1	-173165	ENSG00000151715	TMEM45B	transmembrane protein 45B
1041	chr1	46640453	46640813	361	*	Promoter (<=1kb)	1	46640749	46651634	10886	1	10103	uc001cpd.3	0	ENSG00000117472	TSPAN1	tetraspanin 1
1042	chr17	79143843	79144203	361	*	Intron (uc010wuk.1/388428, intron 2 of 3)	17	79091096	79139872	48777	2	9625	uc010dia.3	-3971	ENSG00000181409	AATK	apoptosis associated tyrosine kinase
1043	chr12	124086388	124086748	361	*	Promoter (<=1kb)	12	124086672	124104255	17584	1	57696	uc001ufh.3	0	ENSG00000111364	DDX55	DEAD-box helicase 55
1044	chr22	25029425	25029785	361	*	Promoter (<=1kb)	22	25028882	25049327	20446	1	644165	uc011ajv.2	543	ENSG00000215481	BCRP3	breakpoint cluster region pseudogene 3
1045	chr12	132642850	132643210	361	*	Distal Intergenic	12	132628993	132636986	7994	1	79050	uc001ujz.1	13857	ENSG00000184967	NOC4L	nucleolar complex associated 4 homolog
1046	chr1	46341646	46342006	361	*	Intron (uc001cov.3/23139, intron 3 of 28)	1	46330050	46496962	166913	1	23139	uc001coy.1	11596	ENSG00000086015	MAST2	microtubule associated serine/threonine kinase 2
1047	chr9	140843724	140844084	361	*	Intron (uc004cog.3/774, intron 6 of 45)	9	140851223	140954189	102967	1	774	uc011mfd.2	-7139	ENSG00000148408	CACNA1B	calcium voltage-gated channel subunit alpha1 B
1048	chr15	60245799	60246159	361	*	Distal Intergenic	15	60296421	60298142	1722	1	27023	uc002agj.1	-50262	ENSG00000171956	FOXB1	forkhead box B1
1049	chr22	30987900	30988260	361	*	Promoter (<=1kb)	22	30972612	30987927	15316	2	23481	uc003aij.2	0	ENSG00000100029	PES1	pescadillo ribosomal biogenesis factor 1
1050	chr16	1359112	1359472	361	*	Promoter (<=1kb)	16	1359154	1377019	17866	1	7329	uc002clc.2	0	ENSG00000103275	UBE2I	ubiquitin conjugating enzyme E2 I
1051	chr15	39871646	39872006	361	*	Promoter (1-2kb)	15	39873280	39889668	16389	1	7057	uc001zkh.3	-1274	ENSG00000137801	THBS1	thrombospondin 1
1052	chr1	182360595	182360955	361	*	Promoter (<=1kb)	1	182350839	182360924	10086	2	2752	uc001gpb.2	0	ENSG00000135821	GLUL	glutamate-ammonia ligase
1053	chr19	39797226	39797586	361	*	3' UTR	19	39797457	39805976	8520	2	57622	uc002okw.2	8390	ENSG00000128011	LRFN1	leucine rich repeat and fibronectin type III domain containing 1
1054	chr19	35522124	35522484	361	*	Promoter (<=1kb)	19	35521592	35531353	9762	1	6324	uc010xsg.2	532	ENSG00000105711	SCN1B	sodium voltage-gated channel beta subunit 1
1055	chr21	35574589	35574949	361	*	Distal Intergenic	21	35552978	35562220	9243	1	114036	uc002yts.2	21611	ENSG00000227456	LINC00310	long intergenic non-protein coding RNA 310
1056	chr12	53892482	53892842	361	*	Promoter (<=1kb)	12	53874276	53893444	19169	2	7786	uc001sdm.2	602	ENSG00000139625	MAP3K12	mitogen-activated protein kinase kinase kinase 12
1057	chr17	17655841	17656201	361	*	Intron (uc002grm.3/10743, intron 2 of 5)	17	17680000	17682843	2844	2	140771	uc010cpo.1	26642	ENSG00000226746	SMCR5	Smith-Magenis syndrome chromosome region, candidate 5
1058	chr17	5372277	5372637	361	*	Promoter (<=1kb)	17	5344232	5372380	28149	2	56919	uc002gca.3	0	ENSG00000005100	DHX33	DEAH-box helicase 33
1059	chr16	72965174	72965534	361	*	Intron (uc002fck.3/463, intron 3 of 9)	16	72816786	73082274	265489	2	463	uc002fck.3	116740	ENSG00000140836	ZFHX3	zinc finger homeobox 3
1060	chr1	27853240	27853600	361	*	Distal Intergenic	1	27730734	27816678	85945	2	10163	uc010ofl.2	-36562	ENSG00000158195	WASF2	WAS protein family member 2
1061	chr8	27925440	27925800	361	*	Exon (uc003xgm.4/389643, exon 5 of 19)	8	27879481	27941388	61908	2	389643	uc003xgm.4	15588	ENSG00000189233	NUGGC	nuclear GTPase, germinal center associated
1062	chr19	45085775	45086135	361	*	Distal Intergenic	19	45041045	45060150	19106	2	388550	uc010ejr.1	-25625	ENSG00000230666	CEACAM22P	carcinoembryonic antigen related cell adhesion molecule 22, pseudogene
1063	chr5	171525830	171526190	361	*	Intron (uc003mbo.1/6793, intron 7 of 18)	5	171469074	171615346	146273	2	6793	uc003mbo.1	89156	ENSG00000072786	STK10	serine/threonine kinase 10
1064	chr6	30875744	30876104	361	*	Promoter (<=1kb)	6	30875977	30879891	3915	1	2968	uc010jsf.2	0	ENSG00000213780	GTF2H4	general transcription factor IIH subunit 4
1065	chr17	29035744	29036104	361	*	Promoter (<=1kb)	17	29036626	29097068	60443	1	440423	uc021tug.1	-522	NA	SUZ12P1	SUZ12 pseudogene 1
1066	chr1	31274169	31274529	361	*	Distal Intergenic	1	31205315	31230683	25369	2	7805	uc001bsc.2	-43486	ENSG00000162511	LAPTM5	lysosomal protein transmembrane 5
1067	chr14	19962137	19962493	357	*	Intron (uc001vvw.2/uc001vvw.2, intron 1 of 3)	14	19983954	20020272	36319	2	641455	uc001vwb.3	57779	ENSG00000222036	POTEM	POTE ankyrin domain family member M
1068	chr16	86258217	86258577	361	*	Distal Intergenic	16	86320037	86326995	6959	1	146513	uc021tmf.1	-61460	ENSG00000268532	LINC02135	long intergenic non-protein coding RNA 2135
1069	chr16	23420222	23420582	361	*	Intron (uc002dlo.3/91949, intron 11 of 16)	16	23399814	23464512	64699	2	91949	uc002dlo.3	43930	ENSG00000168434	COG7	component of oligomeric golgi complex 7
1070	chr2	10452679	10453039	361	*	Intron (uc002raj.4/3241, intron 1 of 4)	2	10443826	10567743	123918	1	3241	uc002ral.3	8853	ENSG00000115756	HPCAL1	hippocalcin like 1
1071	chr19	39103243	39103603	361	*	Promoter (<=1kb)	19	39087988	39104592	16605	2	11184	uc010xug.2	989	ENSG00000104814	MAP4K1	mitogen-activated protein kinase kinase kinase kinase 1
1072	chrX	17973930	17974290	361	*	Distal Intergenic	23	17818169	17879457	61289	2	10742	uc022btl.1	-94473	ENSG00000131831	RAI2	retinoic acid induced 2
1073	chr7	22587947	22588307	361	*	Distal Intergenic	7	22602956	22613617	10662	1	100506178	uc003svi.2	-14649	ENSG00000232759	LOC100506178	uncharacterized LOC100506178
1074	chr12	121432530	121432890	361	*	Intron (uc021rex.1/6927, intron 1 of 2)	12	121416549	121440314	23766	1	6927	uc021rfc.1	15981	ENSG00000135100	HNF1A	HNF1 homeobox A
1075	chr9	141037318	141037678	361	*	Distal Intergenic	9	141044565	141071885	27321	1	643224	uc010ncq.3	-6887	ENSG00000159247	TUBBP5	tubulin beta pseudogene 5
1076	chr17	7079692	7080052	361	*	Promoter (<=1kb)	17	7076877	7080395	3519	2	432	uc010clx.1	343	ENSG00000141505	ASGR1	asialoglycoprotein receptor 1
1077	chr11	44999918	45000278	361	*	Distal Intergenic	11	44995453	44999578	4126	1	221122	uc001myn.3	4465	ENSG00000254654	LOC221122	uncharacterized LOC221122
1078	chr6	28763482	28763842	361	*	Exon (uc021ysx.1/uc021ysx.1, exon 1 of 1)	6	28827402	28831454	4053	2	401242	uc003nlq.2	67612	ENSG00000225595	LINC01623	long intergenic non-protein coding RNA 1623
1079	chr1	33899404	33899764	361	*	Promoter (2-3kb)	1	33832717	33896615	63899	2	1912	uc001bxi.1	-2789	ENSG00000134686	PHC2	polyhomeotic homolog 2
1080	chr17	61919933	61920293	361	*	Promoter (<=1kb)	17	61909441	61920351	10911	2	6603	uc010deb.1	58	ENSG00000108604	SMARCD2	SWI/SNF related, matrix associated, actin dependent regulator of chromatin, subfamily d, member 2
1081	chr1	225630377	225630737	361	*	Distal Intergenic	1	225589204	225616557	27354	2	3930	uc001hoz.3	-13820	ENSG00000143815	LBR	lamin B receptor
1082	chr1	156630046	156630406	361	*	Distal Intergenic	1	156638556	156647189	8634	2	10763	uc001fpq.3	16783	ENSG00000132688	NES	nestin
1083	chr19	44180020	44180380	361	*	Distal Intergenic	19	44152723	44174498	21776	2	5329	uc002oxg.2	-5522	ENSG00000011422	PLAUR	plasminogen activator, urokinase receptor
1084	chr22	27363261	27363621	361	*	Distal Intergenic	22	27053446	27072440	18995	1	440823	uc003add.2	309815	ENSG00000225783	MIAT	myocardial infarction associated transcript
1085	chr11	93970704	93971064	361	*	Distal Intergenic	11	94038803	94040858	2056	1	390243	uc021qou.1	-67739	ENSG00000183560	IZUMO1R	IZUMO1 receptor, JUNO
1086	chr1	22686828	22687188	361	*	Distal Intergenic	1	22778344	22857650	79307	1	9923	uc001bft.2	-91156	ENSG00000184677	ZBTB40	zinc finger and BTB domain containing 40
1087	chr19	44287886	44288246	361	*	Promoter (2-3kb)	19	44270685	44285409	14725	2	3783	uc002oxl.3	-2477	ENSG00000104783	KCNN4	potassium calcium-activated channel subfamily N member 4
1088	chr22	21271866	21272226	361	*	Promoter (<=1kb)	22	21271714	21308037	36324	1	1399	uc002ztf.2	152	ENSG00000099942	CRKL	CRK like proto-oncogene, adaptor protein
1089	chr17	29233111	29233471	361	*	Promoter (<=1kb)	17	29226001	29233286	7286	2	79736	uc002hfu.2	0	ENSG00000172171	TEFM	transcription elongation factor, mitochondrial
1090	chr19	33023459	33023819	361	*	Distal Intergenic	19	33072094	33077449	5356	1	9141	uc002ntl.3	-48275	ENSG00000105185	PDCD5	programmed cell death 5
1091	chr5	1929271	1929631	361	*	Distal Intergenic	5	1877541	1887293	9753	2	50805	uc031sir.1	-41978	ENSG00000113430	IRX4	iroquois homeobox 4
1092	chr13	22523989	22524349	361	*	Distal Intergenic	13	22446935	22452299	5365	2	100874182	uc031qkr.1	-71690	ENSG00000226722	LINC00424	long intergenic non-protein coding RNA 424
1093	chr21	41511541	41511901	361	*	Intron (uc002yyq.1/1826, intron 18 of 32)	21	41584279	41584358	80	2	100616148	uc021wjk.1	72457	ENSG00000263973	MIR4760	microRNA 4760
1094	chr14	106157138	106157498	361	*	Intron (uc031qqx.1/uc031qqx.1, intron 4892 of 4910)	14	106134458	106139163	4706	2	2003	uc001ysb.2	-17975	NA	ELK2AP	ELK2A, member of ETS oncogene family, pseudogene
1095	chr9	135674718	135675078	361	*	Intron (uc004cbu.1/158067, intron 10 of 12)	9	135753750	135765421	11672	1	11092	uc004cbx.1	-78672	ENSG00000165698	SPACA9	sperm acrosome associated 9
1096	chr21	46773561	46773921	361	*	Distal Intergenic	21	46825097	46933634	108538	1	80781	uc002zhg.3	-51176	ENSG00000182871	COL18A1	collagen type XVIII alpha 1 chain
1097	chr19	4227783	4228143	361	*	Promoter (1-2kb)	19	4229540	4237524	7985	1	10148	uc002lzu.3	-1397	ENSG00000105246	EBI3	Epstein-Barr virus induced 3
1098	chr15	78828471	78828831	361	*	Intron (uc010ble.3/123688, intron 4 of 4)	15	78832747	78841563	8817	1	5685	uc002bdu.4	-3916	ENSG00000041357	PSMA4	proteasome subunit alpha 4
1099	chr14	101173223	101173583	361	*	Distal Intergenic	14	101193202	101201464	8263	1	8788	uc001yhu.4	-19619	ENSG00000185559	DLK1	delta like non-canonical Notch ligand 1
1100	chr16	29874624	29874984	361	*	Promoter (<=1kb)	16	29875004	29879374	4371	1	440356	uc010veb.1	-20	ENSG00000214725	CDIPTOSP	CDIP transferase opposite strand, pseudogene
1101	chr21	44887559	44887919	361	*	Intron (uc002zdh.1/114038, intron 3 of 3)	21	44881974	44898103	16130	2	114038	uc002zdh.1	10184	ENSG00000185186	LINC00313	long intergenic non-protein coding RNA 313
1102	chr12	131068416	131068776	361	*	Intron (uc001uim.3/23504, intron 2 of 15)	12	130880681	131002462	121782	2	23504	uc001uil.2	-65954	ENSG00000060709	RIMBP2	RIMS binding protein 2
1103	chr1	155658493	155658853	361	*	Promoter (<=1kb)	1	155629233	155658568	29336	2	55249	uc001fli.3	0	ENSG00000163374	YY1AP1	YY1 associated protein 1
1104	chr2	27886522	27886882	361	*	Promoter (<=1kb)	2	27873679	27886449	12771	2	9913	uc010ymf.1	-73	ENSG00000119760	SUPT7L	SPT7 like, STAGA complex gamma subunit
1105	chr14	24836178	24836538	361	*	Promoter (<=1kb)	14	24836466	24843672	7207	1	4776	uc010als.2	0	ENSG00000100968	NFATC4	nuclear factor of activated T cells 4
1106	chrUn_gl000220	119912	120272	361	*	Intron (uc011mfs.2/100507412, intron 2 of 6)	64	97129	126696	29568	1	100507412	uc011mfs.2	22783	NA	LOC100507412	uncharacterized LOC100507412
1107	chr12	133184213	133184573	361	*	Promoter (2-3kb)	12	133179736	133187037	7302	2	100507055	uc021rgr.1	2464	ENSG00000204583	LRCOL1	leucine rich colipase like 1
1108	chr15	73209367	73209727	361	*	Distal Intergenic	15	73043708	73076126	32419	2	83440	uc002avi.4	-133241	ENSG00000159322	ADPGK	ADP dependent glucokinase
1109	chr4	186748101	186748461	361	*	Intron (uc003iyl.3/8470, intron 1 of 20)	4	186506598	186733410	226813	2	8470	uc011ckx.2	-14691	ENSG00000154556	SORBS2	sorbin and SH3 domain containing 2
1110	chr14	21078012	21078372	361	*	Exon (uc021rnw.1/uc021rnw.1, exon 1 of 1)	14	21058240	21058982	743	2	493901	uc001vxt.3	-19030	ENSG00000258436	RNASE12	ribonuclease A family member 12 (inactive)
1111	chr22	41842694	41843054	361	*	Promoter (<=1kb)	22	41829492	41843027	13536	2	10766	uc003azz.1	0	ENSG00000183864	TOB2	transducer of ERBB2, 2
1112	chr17	43059615	43059975	361	*	Distal Intergenic	17	43037061	43045644	8584	2	10882	uc002ihv.3	-13971	ENSG00000131094	C1QL1	complement C1q like 1
1113	chrX	579066	579426	361	*	Distal Intergenic	23	585079	607558	22480	1	6473	uc004cph.1	-5653	ENSG00000185960	SHOX	short stature homeobox
1114	chr17	78796505	78796865	361	*	Intron (uc002jys.3/57521, intron 8 of 8)	17	78923236	78940173	16938	1	57521	uc002jyu.1	-126371	ENSG00000141564	RPTOR	regulatory associated protein of MTOR complex 1
1115	chr3	122870688	122871048	361	*	Intron (uc003egc.2/10954, intron 14 of 16)	3	122920774	122992982	72209	1	26984	uc003ege.3	-49726	ENSG00000121542	SEC22A	SEC22 homolog A, vesicle trafficking protein
1116	chr2	197664307	197664667	361	*	Promoter (<=1kb)	2	197627756	197664492	36737	2	9330	uc002uts.3	0	ENSG00000119041	GTF3C3	general transcription factor IIIC subunit 3
1117	chr8	28111758	28112118	361	*	Distal Intergenic	8	28174649	28197725	23077	1	5368	uc010lva.2	-62531	ENSG00000168081	PNOC	prepronociceptin
1118	chr17	75481276	75481636	361	*	Intron (uc002jts.4/10801, intron 4 of 11)	17	75471325	75496678	25354	1	10801	uc010dhd.3	9951	ENSG00000184640	2009-09-01	septin 9
1119	chr1	113851095	113851455	361	*	Distal Intergenic	1	113933475	114224924	291450	1	260425	uc001edh.3	-82020	ENSG00000081026	MAGI3	membrane associated guanylate kinase, WW and PDZ domain containing 3
1120	chr14	104910740	104911100	361	*	Distal Intergenic	14	105046056	105055118	9063	1	400258	uc010tyh.1	-134956	ENSG00000184601	C14orf180	chromosome 14 open reading frame 180
1121	chr7	693728	694088	361	*	Intron (uc031swi.1/5575, intron 3 of 9)	7	588834	731428	142595	2	5575	uc031swi.1	37340	ENSG00000188191	PRKAR1B	protein kinase cAMP-dependent type I regulatory subunit beta
1122	chr9	136398048	136398408	361	*	Promoter (<=1kb)	9	136397286	136440641	43356	1	9719	uc011mdl.2	762	ENSG00000197859	ADAMTSL2	ADAMTS like 2
1123	chr2	121130386	121130746	361	*	Distal Intergenic	2	121103719	121109383	5665	1	3625	uc002tmn.2	26667	ENSG00000163083	INHBB	inhibin subunit beta B
1124	chr19	36343963	36344323	361	*	Promoter (1-2kb)	19	36316274	36342895	26622	2	4868	uc002oby.3	-1068	ENSG00000161270	NPHS1	NPHS1, nephrin
1125	chr5	115193457	115193817	361	*	Intron (uc003krk.3/1176, intron 2 of 6)	5	115177619	115249778	72160	1	1176	uc003krl.3	15838	ENSG00000177879	AP3S1	adaptor related protein complex 3 subunit sigma 1
1126	chr22	35653372	35653732	361	*	Promoter (<=1kb)	22	35653445	35661596	8152	1	10042	uc011amh.1	0	ENSG00000100281	HMGXB4	HMG-box containing 4
1127	chr9	95087542	95087902	361	*	Promoter (<=1kb)	9	95087741	95377437	289697	1	401541	uc004arz.3	0	ENSG00000188312	CENPP	centromere protein P
1128	chr1	155903718	155904078	361	*	Promoter (<=1kb)	1	155882836	155904188	21353	2	22889	uc001fmi.1	110	ENSG00000132680	KHDC4	KH domain containing 4, pre-mRNA splicing factor
1129	chr19	32549107	32549467	361	*	Distal Intergenic	19	32836514	32850707	14194	1	22847	uc002ntc.2	-287047	ENSG00000168813	ZNF507	zinc finger protein 507
1130	chr17	80629082	80629442	361	*	Intron (uc002kfs.3/10966, intron 1 of 5)	17	80572438	80606411	33974	2	56270	uc002kfr.3	-22671	ENSG00000141580	WDR45B	WD repeat domain 45B
1131	chr17	34838786	34839146	361	*	Distal Intergenic	17	34842473	34848953	6481	1	9326	uc010cus.1	-3327	ENSG00000273611	ZNHIT3	zinc finger HIT-type containing 3
1132	chr8	28258805	28259165	361	*	Intron (uc003xgt.4/55893, intron 7 of 15)	8	28203102	28243977	40876	2	55893	uc003xgs.3	-14828	ENSG00000186918	ZNF395	zinc finger protein 395
1133	chr19	4247496	4247856	361	*	Promoter (<=1kb)	19	4247111	4269085	21975	1	55702	uc002lzv.4	385	ENSG00000105248	YJU2	YJU2 splicing factor homolog
1134	chr19	4769171	4769531	361	*	Promoter (<=1kb)	19	4769117	4772568	3452	1	284424	uc010xii.2	54	ENSG00000176840	MIR7-3HG	MIR7-3 host gene
1135	chr8	38239316	38239676	361	*	Promoter (<=1kb)	8	38132561	38239790	107230	2	54904	uc003xli.3	114	ENSG00000147548	NSD3	nuclear receptor binding SET domain protein 3
1136	chr1	41781147	41781507	361	*	Distal Intergenic	1	41492871	41707815	214945	2	22955	uc001cgt.3	-73332	ENSG00000010803	SCMH1	Scm polycomb group protein homolog 1
1137	chr1	23952549	23952909	361	*	Promoter (<=1kb)	1	23953226	23967056	13831	1	259283	uc001bhj.3	-317	ENSG00000197880	MDS2	myelodysplastic syndrome 2 translocation associated
1138	chr16	86427511	86427871	361	*	Distal Intergenic	16	86365456	86379285	13830	2	732275	uc010chr.2	-48226	ENSG00000168367	LINC00917	long intergenic non-protein coding RNA 917
1139	chr1	201404854	201405214	361	*	Distal Intergenic	1	201377207	201398994	21788	2	7135	uc001gwo.1	-5860	ENSG00000159173	TNNI1	troponin I1, slow skeletal type
1140	chr7	104573450	104573810	361	*	Distal Intergenic	7	104535075	104567092	32018	2	723809	uc003vch.1	-6358	ENSG00000225329	LHFPL3-AS2	LHFPL3 antisense RNA 2
1141	chr2	19330237	19330597	361	*	Distal Intergenic	2	19548190	19548266	77	1	100616307	uc021vek.1	-217593	ENSG00000266738	MIR4757	microRNA 4757
1142	chr5	171771901	171772261	361	*	Intron (uc003mbr.3/285590, intron 12 of 12)	5	171636650	171710795	74146	2	92181	uc003mbp.1	-61106	ENSG00000168246	UBTD2	ubiquitin domain containing 2
1143	chr9	137491152	137491512	361	*	Distal Intergenic	9	137533651	137736688	203038	1	1289	uc004cfe.4	-42139	ENSG00000130635	COL5A1	collagen type V alpha 1 chain
1144	chr14	102991906	102992266	361	*	Distal Intergenic	14	103005981	103006063	83	1	100422954	uc021sed.1	-13715	ENSG00000266015	MIR4309	microRNA 4309
1145	chr21	43552286	43552646	361	*	Intron (uc002zad.1/89766, intron 21 of 22)	21	43547782	43557751	9970	1	89766	uc010gpa.2	4504	ENSG00000177398	UMODL1	uromodulin like 1
1146	chr10	38816083	38816443	361	*	Distal Intergenic	10	38717074	38741081	24008	1	399744	uc009xme.3	99009	NA	LINC00999	long intergenic non-protein coding RNA 999
1147	chrX	46426256	46426616	361	*	Distal Intergenic	23	46433192	46457838	24647	1	56548	uc004dgt.3	-6576	ENSG00000147119	CHST7	carbohydrate sulfotransferase 7
1148	chr9	132219158	132219518	361	*	Distal Intergenic	9	132245730	132266538	20809	1	100506190	uc004bxv.3	-26212	ENSG00000204054	LINC00963	long intergenic non-protein coding RNA 963
1149	chr6	1146738	1147098	361	*	Distal Intergenic	6	1068624	1101567	32944	2	285768	uc031smk.1	-45171	NA	LINC01622	long intergenic non-protein coding RNA 1622
1150	chr12	132344804	132345164	361	*	Distal Intergenic	12	132322601	132336316	13716	1	4326	uc001ujd.1	22203	ENSG00000198598	MMP17	matrix metallopeptidase 17
1151	chr19	30206279	30206639	361	*	Promoter (<=1kb)	19	30189793	30206452	16660	2	83636	uc002nsk.3	0	ENSG00000131943	C19orf12	chromosome 19 open reading frame 12
1152	chr16	23376590	23376950	361	*	Intron (uc002dln.3/6338, intron 4 of 12)	16	23313591	23392620	79030	1	6338	uc002dln.3	62999	ENSG00000168447	SCNN1B	sodium channel epithelial 1 beta subunit
1153	chr21	47234128	47234488	361	*	Intron (uc010gqb.3/54039, intron 2 of 13)	21	47247755	47256333	8579	2	100129027	uc002zho.2	21845	ENSG00000205424	LOC100129027	uncharacterized LOC100129027
1154	chr16	23236409	23236769	361	*	Distal Intergenic	16	23194040	23228200	34161	1	6340	uc002dlm.1	42369	ENSG00000166828	SCNN1G	sodium channel epithelial 1 gamma subunit
1155	chr19	38713952	38714312	361	*	Promoter (<=1kb)	19	38701649	38714890	13242	2	8193	uc002ohl.3	578	ENSG00000011332	DPF1	double PHD fingers 1
1156	chrX	19777993	19778353	361	*	Intron (uc004czl.3/30011, intron 1 of 16)	23	19552083	19817917	265835	2	30011	uc004czl.3	39564	ENSG00000147010	SH3KBP1	SH3 domain containing kinase binding protein 1
1157	chr11	61348839	61349199	361	*	Promoter (<=1kb)	11	61281188	61348344	67157	2	9066	uc009ynr.3	-495	ENSG00000011347	SYT7	synaptotagmin 7
1158	chr19	34112886	34113246	361	*	Promoter (<=1kb)	19	34112861	34264414	151554	1	64377	uc002nut.4	25	ENSG00000124302	CHST8	carbohydrate sulfotransferase 8
1159	chr3	10233485	10233845	361	*	Intron (uc003bve.1/3656, intron 2 of 12)	3	10206563	10285427	78865	1	3656	uc003bve.1	26922	ENSG00000134070	IRAK2	interleukin 1 receptor associated kinase 2
1160	chr19	58891993	58892353	361	*	Promoter (<=1kb)	19	58878990	58892389	13400	2	116412	uc002qsl.4	36	ENSG00000152475	ZNF837	zinc finger protein 837
1161	chr19	39814889	39815249	361	*	Distal Intergenic	19	39797457	39805976	8520	2	57622	uc002okw.2	-8913	ENSG00000128011	LRFN1	leucine rich repeat and fibronectin type III domain containing 1
1162	chr19	30558687	30559047	361	*	Distal Intergenic	19	30476101	30507519	31419	1	8725	uc002nst.3	82586	ENSG00000105176	URI1	URI1, prefoldin like chaperone
1163	chr1	36141484	36141844	361	*	Distal Intergenic	1	36065143	36107445	42303	2	5690	uc001bzf.2	-34039	ENSG00000126067	PSMB2	proteasome subunit beta 2
1164	chr3	194973295	194973655	361	*	Intron (uc003fum.4/152002, intron 1 of 3)	3	194877178	194968585	91408	2	152002	uc011bsw.1	-4710	ENSG00000173950	XXYLT1	xyloside xylosyltransferase 1
1165	chr19	34269406	34269766	361	*	Distal Intergenic	19	34287751	34306666	18916	1	79047	uc002nuv.3	-17985	ENSG00000153885	KCTD15	potassium channel tetramerization domain containing 15
1166	chr7	127275159	127275519	361	*	Distal Intergenic	7	127292202	127732659	440458	1	27044	uc003vmi.3	-16683	ENSG00000197157	SND1	staphylococcal nuclease and tudor domain containing 1
1167	chr2	232650912	232651272	361	*	Promoter (<=1kb)	2	232651162	232673434	22273	1	64708	uc002vsg.1	0	ENSG00000144524	COPS7B	COP9 signalosome subunit 7B
1168	chr16	88226231	88226591	361	*	Distal Intergenic	16	88003624	88110924	107301	1	54971	uc002fkr.3	222607	ENSG00000172530	BANP	BTG3 associated nuclear protein
1169	chr17	73088714	73089074	361	*	Promoter (<=1kb)	17	73089498	73100505	11008	1	9121	uc010wrt.2	-424	ENSG00000170190	SLC16A5	solute carrier family 16 member 5
1170	chr17	68964378	68964738	361	*	Distal Intergenic	17	68165676	68176183	10508	1	3759	uc002jir.3	798702	ENSG00000123700	KCNJ2	potassium voltage-gated channel subfamily J member 2
1171	chr7	40174108	40174468	361	*	Promoter (<=1kb)	7	40172342	40174251	1910	2	136647	uc003thl.4	0	ENSG00000168303	MPLKIP	M-phase specific PLK1 interacting protein
1172	chr9	137197509	137197869	361	*	Distal Intergenic	9	137208944	137298240	89297	1	6256	uc004cfa.1	-11075	ENSG00000186350	RXRA	retinoid X receptor alpha
1173	chr4	7567232	7567592	361	*	Intron (uc003gkb.4/57537, intron 3 of 26)	4	7461755	7461845	91	1	100422826	uc021xlh.1	105477	ENSG00000266690	MIR4274	microRNA 4274
1174	chr1	27935389	27935749	361	*	Distal Intergenic	1	27877380	27930361	52982	2	27245	uc001boh.1	-5028	ENSG00000126705	AHDC1	AT-hook DNA binding motif containing 1
1175	chr19	4233342	4233702	361	*	Intron (uc002lzu.3/10148, intron 3 of 4)	19	4229540	4237524	7985	1	10148	uc002lzu.3	3802	ENSG00000105246	EBI3	Epstein-Barr virus induced 3
1176	chr1	32937297	32937657	361	*	Intron (uc001bvl.4/728116, intron 2 of 3)	1	32930658	32953459	22802	1	728116	uc001bvl.4	6639	ENSG00000273274	ZBTB8B	zinc finger and BTB domain containing 8B
1177	chr17	57642674	57643034	361	*	Promoter (<=1kb)	17	57642886	57685713	42828	1	79665	uc002ixn.2	0	ENSG00000108406	DHX40	DEAH-box helicase 40
1178	chr19	30162638	30162998	361	*	Intron (uc002nsh.4/79156, intron 1 of 1)	19	30156366	30166383	10018	1	79156	uc002nsi.4	6272	ENSG00000166289	PLEKHF1	pleckstrin homology and FYVE domain containing 1
1179	chr3	169939926	169940286	361	*	Promoter (<=1kb)	3	169940220	170023770	83551	1	5584	uc003fgs.2	0	ENSG00000163558	PRKCI	protein kinase C iota
1180	chr15	68569830	68570190	361	*	Promoter (<=1kb)	15	68570141	68583640	13500	1	10116	uc002arg.3	0	ENSG00000169018	FEM1B	fem-1 homolog B
1181	chr11	118306788	118307148	361	*	Promoter (<=1kb)	11	118307205	118345030	37826	1	4297	uc001psz.1	-57	ENSG00000118058	KMT2A	lysine methyltransferase 2A
1182	chr11	120206669	120207029	361	*	Promoter (<=1kb)	11	120207618	120319068	111451	1	23365	uc021qrm.1	-589	ENSG00000196914	ARHGEF12	Rho guanine nucleotide exchange factor 12
1183	chr19	36429267	36429627	361	*	Promoter (1-2kb)	19	36428022	36436097	8076	1	79414	uc002oco.3	1245	ENSG00000126243	LRFN3	leucine rich repeat and fibronectin type III domain containing 3
1184	chr19	41447326	41447686	361	*	3' UTR	19	41430170	41456565	26396	1	1556	uc002opq.3	17156	ENSG00000256612	CYP2B7P	cytochrome P450 family 2 subfamily B member 7, pseudogene
1185	chr8	580970	581330	361	*	Distal Intergenic	8	615992	624047	8056	2	157697	uc003wpi.3	42717	ENSG00000104714	ERICH1	glutamate rich 1
1186	chr1	15957217	15957577	361	*	Promoter (<=1kb)	1	15956820	15987552	30733	1	84301	uc009voj.2	397	ENSG00000197312	DDI2	DNA damage inducible 1 homolog 2
1187	chr17	1196799	1197159	361	*	Intron (uc002fsi.1/286753, intron 1 of 2)	17	1182957	1204281	21325	1	286753	uc002fsi.1	13842	ENSG00000184811	TRARG1	trafficking regulator of GLUT4 (SLC2A4) 1
1188	chr19	39688021	39688381	361	*	Promoter (<=1kb)	19	39687604	39692522	4919	1	342897	uc002okq.1	417	ENSG00000188505	NCCRP1	non-specific cytotoxic cell receptor protein 1 homolog (zebrafish)
1189	chr19	36395178	36395538	361	*	Promoter (1-2kb)	19	36393382	36395173	1792	1	10870	uc002ocl.1	1796	ENSG00000126264	HCST	hematopoietic cell signal transducer
1190	chr1	7629423	7629783	361	*	Intron (uc001aoi.3/23261, intron 6 of 22)	1	7732054	7805082	73029	1	23261	uc010nzv.1	-102271	ENSG00000171735	CAMTA1	calmodulin binding transcription activator 1
1191	chr14	105446108	105446468	361	*	Promoter (1-2kb)	14	105403591	105444694	41104	2	113146	uc010axc.1	-1414	ENSG00000185567	AHNAK2	AHNAK nucleoprotein 2
1192	chr17	16842482	16842842	361	*	3' UTR	17	16832849	16875402	42554	2	23495	uc010vwt.1	32560	ENSG00000240505	TNFRSF13B	TNF receptor superfamily member 13B
1193	chr17	44342611	44342971	361	*	Distal Intergenic	17	44372497	44409347	36851	1	9884	uc031rbs.1	-29526	ENSG00000176681	LRRC37A	leucine rich repeat containing 37A
1194	chr16	86894637	86894997	361	*	Distal Intergenic	16	86612115	86615304	3190	1	2300	uc002fjr.3	282522	ENSG00000176678	FOXL1	forkhead box L1
1195	chr17	43225079	43225439	361	*	Promoter (<=1kb)	17	43224684	43229468	4785	1	10614	uc002iig.3	395	ENSG00000186834	HEXIM1	hexamethylene bisacetamide inducible 1
1196	chr16	86984718	86985078	361	*	Distal Intergenic	16	87336404	87351026	14623	2	100506581	uc002fju.3	365948	ENSG00000260456	C16orf95	chromosome 16 open reading frame 95
1197	chr13	41345185	41345545	361	*	Promoter (<=1kb)	13	41303432	41345347	41916	2	10240	uc001uxm.4	0	ENSG00000102738	MRPS31	mitochondrial ribosomal protein S31
1198	chr11	842587	842947	361	*	Promoter (<=1kb)	11	842824	867116	24293	1	7106	uc001lsd.1	0	ENSG00000214063	TSPAN4	tetraspanin 4
1199	chr12	110073502	110073862	361	*	Distal Intergenic	12	110012623	110035071	22449	1	4598	uc001tpc.4	60879	ENSG00000110921	MVK	mevalonate kinase
1200	chr7	141250986	141251346	361	*	Promoter (<=1kb)	7	141251078	141293990	42913	1	55750	uc003vwh.2	0	ENSG00000006530	AGK	acylglycerol kinase
1201	chr11	67981092	67981452	361	*	Promoter (<=1kb)	11	67933186	67981068	47883	2	51111	uc010rqa.1	-24	ENSG00000110066	KMT5B	lysine methyltransferase 5B
1202	chr22	44609560	44609920	361	*	Distal Intergenic	22	44577622	44594602	16981	1	64098	uc021wrc.1	31938	ENSG00000138964	PARVG	parvin gamma
1203	chr9	138222488	138222848	361	*	Distal Intergenic	9	138235095	138238404	3310	1	157927	uc004cfo.3	-12247	ENSG00000178243	C9orf62	chromosome 9 open reading frame 62
1204	chr5	3323893	3324253	361	*	Distal Intergenic	5	3417266	3536208	118943	2	285577	uc003jdd.3	211955	ENSG00000248118	LINC01019	long intergenic non-protein coding RNA 1019
1205	chr7	128423364	128423724	361	*	Exon (uc022alj.1/uc022alj.1, exon 1 of 1)	7	128412543	128415844	3302	2	611	uc003vnt.4	-7520	ENSG00000128617	OPN1SW	opsin 1, short wave sensitive
1206	chr8	37364073	37364433	361	*	Distal Intergenic	8	37553301	37556396	3096	1	80139	uc003xjy.1	-188868	ENSG00000183779	ZNF703	zinc finger protein 703
1207	chr22	35767920	35768280	361	*	Distal Intergenic	22	35777060	35790207	13148	1	3162	uc003ant.2	-8780	ENSG00000100292	HMOX1	heme oxygenase 1
1208	chr17	42092191	42092551	361	*	Promoter (<=1kb)	17	42088556	42092345	3790	2	84336	uc002ieu.3	0	ENSG00000091947	TMEM101	transmembrane protein 101
1209	chr15	45748758	45749118	361	*	Intron (uc001zvi.1/uc001zvi.1, intron 1 of 3)	15	45725248	45725327	80	1	100126311	uc021skp.1	23510	ENSG00000284386	MIR147B	microRNA 147b
1210	chr19	46766028	46766388	361	*	Intron (uc031rlk.1/100873770, intron 1 of 1)	19	46733009	46734500	1492	1	374918	uc002pee.3	33019	ENSG00000188293	IGFL1	IGF like family member 1
1211	chr22	43899963	43900323	361	*	Intron (uc011apv.2/758, intron 6 of 6)	22	43912134	43932485	20352	1	100874197	uc031rxy.1	-11811	ENSG00000223843	EFCAB6-AS1	EFCAB6 antisense RNA 1
1212	chr13	114243055	114243415	361	*	Promoter (2-3kb)	13	114240089	114295788	55700	1	7027	uc001vty.4	2966	ENSG00000198176	TFDP1	transcription factor Dp-1
1213	chr3	194073291	194073651	361	*	Promoter (1-2kb)	3	194060494	194072057	11564	2	1370	uc003fts.3	-1234	ENSG00000178772	CPN2	carboxypeptidase N subunit 2
1214	chr1	236261568	236261928	361	*	Distal Intergenic	1	236139132	236228481	89350	2	4811	uc009xgd.3	-33087	ENSG00000116962	NID1	nidogen 1
1215	chr11	46722266	46722626	361	*	Promoter (<=1kb)	11	46722317	46727466	5150	1	79797	uc001nde.2	0	ENSG00000175213	ZNF408	zinc finger protein 408
1216	chr22	39096907	39097267	361	*	Promoter (<=1kb)	22	39081548	39096459	14912	2	9929	uc003awf.3	-448	ENSG00000100221	JOSD1	Josephin domain containing 1
1217	chr15	68084759	68085119	361	*	Intron (uc002aqu.3/5607, intron 21 of 21)	15	68112042	68126174	14133	1	390598	uc031qsn.1	-26923	ENSG00000188779	SKOR1	SKI family transcriptional corepressor 1
1218	chr14	90383222	90383582	361	*	Intron (uc001xxs.3/90141, intron 5 of 5)	14	90263469	90420867	157399	2	90141	uc001xxs.3	37285	ENSG00000140025	EFCAB11	EF-hand calcium binding domain 11
1219	chr19	52191979	52192339	361	*	Distal Intergenic	19	52195865	52195934	70	1	407056	uc002pxh.1	-3526	ENSG00000207550	MIR99B	microRNA 99b
1220	chr7	100271120	100271480	361	*	Promoter (<=1kb)	7	100271363	100276792	5430	1	2783	uc003uwb.3	0	ENSG00000172354	GNB2	G protein subunit beta 2
1221	chr17	74273656	74274016	361	*	Intron (uc002jrd.1/84074, intron 15 of 18)	17	74261286	74267379	6094	1	283991	uc010wsy.1	12370	ENSG00000185262	UBALD2	UBA like domain containing 2
1222	chr1	6090559	6090919	361	*	Intron (uc009vlv.2/8514, intron 1 of 15)	1	6094348	6161253	66906	1	8514	uc001alx.2	-3429	ENSG00000069424	KCNAB2	potassium voltage-gated channel subfamily A regulatory beta subunit 2
1223	chr5	110427860	110428220	361	*	Promoter (<=1kb)	5	110427870	110466200	38331	1	134430	uc003kpd.3	0	ENSG00000134987	WDR36	WD repeat domain 36
1224	chr8	37416899	37417259	361	*	Distal Intergenic	8	37553301	37556396	3096	1	80139	uc003xjy.1	-136042	ENSG00000183779	ZNF703	zinc finger protein 703
1225	chr6	157744405	157744765	361	*	Promoter (<=1kb)	6	157710054	157745253	35200	2	729515	uc003sih.4	488	ENSG00000215712	TMEM242	transmembrane protein 242
1226	chr22	35997097	35997457	361	*	Distal Intergenic	22	36002811	36013384	10574	2	4151	uc003anz.3	15927	ENSG00000198125	MB	myoglobin
1227	chr22	24951622	24951982	361	*	Promoter (<=1kb)	22	24936406	24951903	15498	2	83606	uc003aal.2	0	ENSG00000138867	GUCD1	guanylyl cyclase domain containing 1
1228	chr19	39888157	39888517	361	*	3' UTR	19	39881963	39891203	9241	1	55588	uc010xux.3	6194	ENSG00000063322	MED29	mediator complex subunit 29
1229	chr22	27404468	27404828	361	*	Distal Intergenic	22	27053446	27072440	18995	1	440823	uc003add.2	351022	ENSG00000225783	MIAT	myocardial infarction associated transcript
1230	chr6	33807859	33808219	361	*	Distal Intergenic	6	33762449	33771793	9345	2	4295	uc011drn.1	-36066	ENSG00000096395	MLN	motilin
1231	chr3	186500991	186501351	361	*	Promoter (<=1kb)	3	186501361	186507685	6325	1	1974	uc003fqs.3	-10	ENSG00000156976	EIF4A2	eukaryotic translation initiation factor 4A2
1232	chr22	37651630	37651990	361	*	Distal Intergenic	22	37621310	37640305	18996	2	5880	uc003arc.3	-11325	ENSG00000128340	RAC2	Rac family small GTPase 2
1233	chr11	2449554	2449914	361	*	Distal Intergenic	11	2425746	2444275	18530	2	29850	uc010qxl.2	-5279	ENSG00000070985	TRPM5	transient receptor potential cation channel subfamily M member 5
1234	chr17	29876948	29877308	361	*	Exon (uc021tuo.1/uc021tuo.1, exon 1 of 1)	17	29887015	29887102	88	1	406968	uc010wbv.1	-9707	ENSG00000207614	MIR193A	microRNA 193a
1235	chr6	15433515	15433875	361	*	Intron (uc011diu.1/3720, intron 3 of 5)	6	15401089	15509585	108497	1	3720	uc011diw.1	32426	ENSG00000008083	JARID2	jumonji and AT-rich interaction domain containing 2
1236	chr6	29813155	29813515	361	*	Intron (uc021ytv.1/3136, intron 2 of 3)	6	29797593	29798681	1089	1	3135	uc003ran.1	15562	ENSG00000204632	HLA-G	major histocompatibility complex, class I, G
1237	chr22	37076091	37076451	361	*	Intron (uc003aps.2/10369, intron 1 of 3)	22	36956916	37098690	141775	2	10369	uc003aps.2	22239	ENSG00000166862	CACNG2	calcium voltage-gated channel auxiliary subunit gamma 2
1238	chr10	89346003	89346363	361	*	Distal Intergenic	10	89419476	89507462	87987	1	9060	uc001kew.3	-73113	ENSG00000198682	PAPSS2	3'-phosphoadenosine 5'-phosphosulfate synthase 2
1239	chr19	34266601	34266961	361	*	Distal Intergenic	19	34287751	34306666	18916	1	79047	uc002nuv.3	-20790	ENSG00000153885	KCTD15	potassium channel tetramerization domain containing 15
1240	chr19	50163064	50163424	361	*	Exon (uc021uxt.1/uc021uxt.1, exon 1 of 1)	19	50165682	50168103	2422	2	3661	uc010ene.1	4679	ENSG00000126456	IRF3	interferon regulatory factor 3
1241	chr15	75660805	75661165	361	*	Promoter (<=1kb)	15	75648133	75660968	12836	2	4123	uc002baf.4	0	ENSG00000140400	MAN2C1	mannosidase alpha class 2C member 1
1242	chr22	49989329	49989689	361	*	Intron (uc003biq.3/uc003biq.3, intron 1 of 4)	22	50013290	50051190	37901	2	348645	uc003bit.3	61501	ENSG00000188511	C22orf34	chromosome 22 open reading frame 34
1243	chr6	125334376	125334736	361	*	Intron (uc003pzr.3/154214, intron 1 of 5)	6	125304514	125404661	100148	1	154214	uc003pzt.3	29862	ENSG00000146373	RNF217	ring finger protein 217
1244	chr16	85605808	85606168	361	*	Distal Intergenic	16	85645029	85709812	64784	1	23199	uc002fiw.3	-38861	ENSG00000131149	GSE1	Gse1 coiled-coil protein
1245	chr17	74543832	74544192	361	*	Intron (uc002jrz.1/uc002jrz.1, intron 3 of 3)	17	74536121	74541458	5338	1	768206	uc002jrx.2	7711	ENSG00000214140	PRCD	photoreceptor disc component
1246	chr18	33077780	33078140	361	*	Promoter (<=1kb)	18	33033290	33077955	44666	2	125476	uc002kyw.1	0	ENSG00000153391	INO80C	INO80 complex subunit C
1247	chr22	46449578	46449938	361	*	Promoter (<=1kb)	22	46449726	46454402	4677	1	150381	uc011aqw.2	0	NA	PRR34-AS1	PRR34 antisense RNA 1
1248	chr21	45378570	45378930	361	*	Promoter (<=1kb)	21	45379515	45407475	27961	1	56894	uc002zdy.3	-585	ENSG00000160216	AGPAT3	1-acylglycerol-3-phosphate O-acyltransferase 3
1249	chr3	16518230	16518590	361	*	Intron (uc010hes.3/23180, intron 1 of 8)	3	16357352	16524372	167021	2	23180	uc010hes.3	5782	ENSG00000131378	RFTN1	raftlin, lipid raft linker 1
1250	chr5	176881434	176881794	361	*	Intron (uc003mgu.2/80758, intron 2 of 3)	5	176875326	176883287	7962	1	80758	uc003mgw.2	6108	ENSG00000131188	PRR7	proline rich 7, synaptic
1251	chr17	6177698	6178058	361	*	Distal Intergenic	17	6327059	6338452	11394	2	23746	uc021toq.1	160394	ENSG00000129221	AIPL1	aryl hydrocarbon receptor interacting protein like 1
1252	chr16	57662608	57662968	361	*	Promoter (<=1kb)	16	57662419	57698944	36526	1	9289	uc010vht.1	189	ENSG00000205336	ADGRG1	adhesion G protein-coupled receptor G1
1253	chr12	31911255	31911615	361	*	Distal Intergenic	12	31826486	31882108	55623	2	196394	uc009zjt.1	-29147	ENSG00000151743	AMN1	antagonist of mitotic exit network 1 homolog
1254	chr10	47058995	47059355	361	*	Intron (uc001jed.5/653145, intron 3 of 3)	10	47083534	47088320	4787	1	5540	uc001jee.3	-24179	ENSG00000204174	NPY4R	neuropeptide Y receptor Y4
1255	chr19	32714027	32714387	361	*	Distal Intergenic	19	32836514	32850707	14194	1	22847	uc002ntc.2	-122127	ENSG00000168813	ZNF507	zinc finger protein 507
1256	chr7	100247803	100248163	361	*	Intron (uc003uvy.3/51412, intron 4 of 13)	7	100240726	100254084	13359	2	51412	uc003uvy.3	5921	ENSG00000077080	ACTL6B	actin like 6B
1257	chr12	116962892	116963252	361	*	Distal Intergenic	12	116971227	116973326	2100	1	100287569	uc001tvx.1	-7975	ENSG00000196668	LINC00173	long intergenic non-protein coding RNA 173
1258	chr14	103571498	103571858	361	*	Intron (uc001ymk.3/91828, intron 6 of 10)	14	103566481	103576894	10414	1	91828	uc001ymk.3	5017	ENSG00000205436	EXOC3L4	exocyst complex component 3 like 4
1259	chr20	57226066	57226426	361	*	Promoter (<=1kb)	20	57226309	57254582	28274	1	8675	uc002xzi.3	0	ENSG00000124222	STX16	syntaxin 16
1260	chr1	162643220	162643580	361	*	Intron (uc001gcf.3/4921, intron 2 of 18)	1	162602228	162750247	148020	1	4921	uc001gcg.3	40992	ENSG00000162733	DDR2	discoidin domain receptor tyrosine kinase 2
1261	chr12	109490166	109490526	361	*	Promoter (<=1kb)	12	109490380	109525831	35452	1	84749	uc010sxi.2	0	ENSG00000135093	USP30	ubiquitin specific peptidase 30
1262	chr16	23327809	23328169	361	*	Intron (uc002dln.3/6338, intron 1 of 12)	16	23313591	23392620	79030	1	6338	uc002dln.3	14218	ENSG00000168447	SCNN1B	sodium channel epithelial 1 beta subunit
1263	chr19	6532225	6532585	361	*	Promoter (1-2kb)	19	6531010	6535939	4930	1	8744	uc002mfh.2	1215	ENSG00000125657	TNFSF9	TNF superfamily member 9
1264	chr12	5905315	5905675	361	*	Intron (uc001qnm.2/57101, intron 10 of 25)	12	5935624	6054425	118802	2	57101	uc021qtt.1	148750	ENSG00000047617	ANO2	anoctamin 2
1265	chr15	67225089	67225449	361	*	Distal Intergenic	15	67358195	67487533	129339	1	4088	uc002aqj.3	-132746	ENSG00000166949	SMAD3	SMAD family member 3
1266	chr15	67333359	67333719	361	*	Distal Intergenic	15	67358195	67487533	129339	1	4088	uc002aqj.3	-24476	ENSG00000166949	SMAD3	SMAD family member 3
1267	chr1	6209746	6210106	361	*	Promoter (2-3kb)	1	6181165	6206931	25767	2	26038	uc001amc.1	-2815	ENSG00000116254	CHD5	chromodomain helicase DNA binding protein 5
1268	chr1	41157413	41157773	361	*	Promoter (<=1kb)	1	41157680	41237275	79596	1	4802	uc001cgc.3	0	ENSG00000066136	NFYC	nuclear transcription factor Y subunit gamma
1269	chr6	44214685	44215045	361	*	Promoter (<=1kb)	6	44214695	44221625	6931	1	3326	uc003oxa.2	0	ENSG00000096384	HSP90AB1	heat shock protein 90 alpha family class B member 1
1270	chr11	125495738	125496098	361	*	Promoter (<=1kb)	11	125496124	125527042	30919	1	1111	uc009zbp.3	-26	ENSG00000149554	CHEK1	checkpoint kinase 1
1271	chr17	80239433	80239793	361	*	Distal Intergenic	17	80203852	80231594	27743	2	1453	uc010wvj.2	-7839	ENSG00000141551	CSNK1D	casein kinase 1 delta
1272	chr1	9353917	9354277	361	*	Promoter (<=1kb)	1	9352941	9429590	76650	1	80176	uc010oae.2	976	ENSG00000171621	SPSB1	splA/ryanodine receptor domain and SOCS box containing 1
1273	chr19	35883668	35884028	361	*	Distal Intergenic	19	35896509	35907742	11234	1	100128682	uc002nzf.1	-12481	ENSG00000205786	LINC01531	long intergenic non-protein coding RNA 1531
1274	chr21	40685458	40685818	361	*	Promoter (<=1kb)	21	40557404	40685712	128309	2	54014	uc002yxk.2	0	ENSG00000185658	BRWD1	bromodomain and WD repeat domain containing 1
1275	chr1	29211276	29211636	361	*	Promoter (1-2kb)	1	29213603	29446558	232956	1	2035	uc001brg.2	-1967	ENSG00000159023	EPB41	erythrocyte membrane protein band 4.1
1276	chr5	81031849	81032209	361	*	Intron (uc003kho.4/23635, intron 1 of 16)	5	80713179	81047072	333894	2	23635	uc003kho.4	14863	ENSG00000145687	SSBP2	single stranded DNA binding protein 2
1277	chr12	117354571	117354931	361	*	Intron (uc001twf.1/26259, intron 1 of 10)	12	117348761	117468953	120193	1	26259	uc001twg.1	5810	ENSG00000174989	FBXW8	F-box and WD repeat domain containing 8
1278	chr17	7078164	7078524	361	*	Promoter (1-2kb)	17	7076877	7080395	3519	2	432	uc010clx.1	1871	ENSG00000141505	ASGR1	asialoglycoprotein receptor 1
1279	chr19	39564624	39564984	361	*	Distal Intergenic	19	39574945	39602128	27184	1	390928	uc002oki.3	-9961	ENSG00000183760	ACP7	acid phosphatase 7, tartrate resistant (putative)
1280	chr19	42784647	42785007	361	*	Distal Intergenic	19	42788817	42799949	11133	1	23152	uc002otf.1	-3810	ENSG00000079432	CIC	capicua transcriptional repressor
1281	chr12	131248566	131248926	361	*	Distal Intergenic	12	130916192	131200826	284635	2	23504	uc001uim.3	-47740	ENSG00000060709	RIMBP2	RIMS binding protein 2
1282	chr1	145399019	145399379	361	*	Exon (uc021ouw.1/uc021ouw.1, exon 1 of 1)	1	145413191	145417545	4355	1	148738	uc001eni.2	-13812	ENSG00000168509	HJV	hemojuvelin BMP co-receptor
1283	chr1	236264627	236264987	361	*	Distal Intergenic	1	236139132	236228481	89350	2	4811	uc009xgd.3	-36146	ENSG00000116962	NID1	nidogen 1
1284	chr1	54303956	54304316	361	*	Promoter (<=1kb)	1	54231134	54304225	73092	2	55706	uc001cvs.3	0	ENSG00000058804	NDC1	NDC1 transmembrane nucleoporin
1285	chr1	205091213	205091573	361	*	Promoter (<=1kb)	1	205055270	205091150	35881	2	5929	uc010pre.2	-63	ENSG00000117222	RBBP5	RB binding protein 5, histone lysine methyltransferase complex subunit
1286	chr9	136283060	136283420	361	*	Promoter (<=1kb)	9	136271186	136283130	11945	2	57109	uc011mde.2	0	ENSG00000148300	REXO4	REX4 homolog, 3'-5' exonuclease
1287	chr8	36832650	36833010	361	*	Distal Intergenic	8	36641842	36793643	151802	1	157855	uc010lvw.3	190808	ENSG00000215262	KCNU1	potassium calcium-activated channel subfamily U member 1
1288	chr19	38958801	38959161	361	*	Intron (uc002oit.3/6261, intron 25 of 105)	19	38986855	39056411	69557	1	6261	uc002oiv.2	-27694	ENSG00000196218	RYR1	ryanodine receptor 1
1289	chr19	3626721	3627081	361	*	Promoter (<=1kb)	19	3610627	3626813	16187	2	58509	uc002lyh.3	0	ENSG00000105298	CACTIN	cactin, spliceosome C complex subunit
1290	chr1	145395368	145395728	361	*	Exon (uc021out.1/uc021out.1, exon 1 of 1)	1	145413191	145417545	4355	1	148738	uc001eni.2	-17463	ENSG00000168509	HJV	hemojuvelin BMP co-receptor
1291	chr4	86748477	86748837	361	*	Promoter (<=1kb)	4	86749046	86923823	174778	1	83478	uc010ikf.3	-209	ENSG00000138639	ARHGAP24	Rho GTPase activating protein 24
1292	chr2	90391206	90391566	361	*	Intron (uc031rom.1/uc031rom.1, intron 40 of 41)	2	89111884	89111968	85	1	100616399	uc021vks.1	1279322	ENSG00000265510	MIR4436A	microRNA 4436a
1293	chr17	73030428	73030788	361	*	Promoter (1-2kb)	17	73028707	73061981	33275	1	23510	uc010dfz.3	1721	ENSG00000180901	KCTD2	potassium channel tetramerization domain containing 2
1294	chr21	36070563	36070923	361	*	Intron (uc002yuf.1/54102, intron 1 of 5)	21	36041688	36090519	48832	1	54102	uc010gmt.1	28875	ENSG00000159212	CLIC6	chloride intracellular channel 6
1295	chr17	17494869	17495229	361	*	Promoter (<=1kb)	17	17408877	17495017	86141	2	10400	uc002grl.4	0	ENSG00000133027	PEMT	phosphatidylethanolamine N-methyltransferase
1296	chr14	102149737	102150097	361	*	Distal Intergenic	14	102196774	102198862	2089	1	145200	uc010awj.3	-46677	ENSG00000258512	LINC00239	long intergenic non-protein coding RNA 239
1297	chr21	43713813	43714173	361	*	Intron (uc002zam.3/9619, intron 15 of 16)	21	43705990	43715445	9456	1	9619	uc010gpb.2	7823	ENSG00000160179	ABCG1	ATP binding cassette subfamily G member 1
1298	chr9	135906196	135906556	361	*	Promoter (<=1kb)	9	135906062	135933890	27829	1	9328	uc004ccj.4	134	ENSG00000148308	GTF3C5	general transcription factor IIIC subunit 5
1299	chr17	79398413	79398773	361	*	Intron (uc002kaf.2/57597, intron 2 of 26)	17	79410835	79429072	18238	1	57597	uc002kae.2	-12062	ENSG00000266074	BAHCC1	BAH domain and coiled-coil containing 1
1300	chr16	2255317	2255677	361	*	Promoter (<=1kb)	16	2255472	2259418	3947	1	64223	uc002cpe.3	0	ENSG00000167965	MLST8	MTOR associated protein, LST8 homolog
1301	chr19	30607536	30607896	361	*	Distal Intergenic	19	30476101	30507519	31419	1	8725	uc002nst.3	131435	ENSG00000105176	URI1	URI1, prefoldin like chaperone
1302	chr6	1069153	1069513	361	*	Intron (uc003mtj.3/285768, intron 1 of 4)	6	961241	1101567	140327	2	285768	uc003mtj.3	32054	NA	LINC01622	long intergenic non-protein coding RNA 1622
1303	chr1	230777916	230778276	361	*	Promoter (<=1kb)	1	230778202	230829731	51530	1	22796	uc001htw.3	0	ENSG00000135775	COG2	component of oligomeric golgi complex 2
1304	chr2	242823555	242823915	361	*	Distal Intergenic	2	242811886	242815482	3597	1	285093	uc010fzu.1	11669	ENSG00000188011	RTP5	receptor transporter protein 5 (putative)
1305	chr3	58320494	58320854	361	*	Promoter (1-2kb)	3	58318617	58410878	92262	1	54899	uc011bfe.1	1877	ENSG00000168297	PXK	PX domain containing serine/threonine kinase like
1306	chr19	40384091	40384451	361	*	Exon (uc002omp.4/8857, exon 21 of 36)	19	40328901	40337054	8154	2	2091	uc010egr.3	-47037	ENSG00000105202	FBL	fibrillarin
1307	chr5	138088635	138088995	361	*	Promoter (<=1kb)	5	138089107	138270723	181617	1	1495	uc003ldh.3	-112	ENSG00000044115	CTNNA1	catenin alpha 1
1308	chr17	48474712	48475072	361	*	Promoter (<=1kb)	17	48458594	48474914	16321	2	55379	uc002iqt.3	0	ENSG00000108829	LRRC59	leucine rich repeat containing 59
1309	chr5	133846728	133847088	361	*	Distal Intergenic	5	133860066	133915164	55099	1	23338	uc011cxt.1	-12978	ENSG00000043143	JADE2	jade family PHD finger 2
1310	chr7	148618230	148618590	361	*	Distal Intergenic	7	148514969	148581441	66473	2	2146	uc011kuj.2	-36789	ENSG00000106462	EZH2	enhancer of zeste 2 polycomb repressive complex 2 subunit
1311	chr17	900168	900528	361	*	Promoter (<=1kb)	17	900357	905390	5034	1	29928	uc002fsc.3	0	ENSG00000177370	TIMM22	translocase of inner mitochondrial membrane 22
1312	chr14	23451906	23452266	361	*	Promoter (<=1kb)	14	23440410	23451848	11439	2	84962	uc001whz.3	-58	ENSG00000129474	AJUBA	ajuba LIM protein
1313	chr5	115264516	115264876	361	*	Distal Intergenic	5	115298151	115363299	65149	1	206338	uc003kro.3	-33275	ENSG00000172901	LVRN	laeverin
1314	chr1	48057557	48057917	361	*	Distal Intergenic	1	47901689	47906363	4675	1	2306	uc001crm.3	155868	ENSG00000186564	FOXD2	forkhead box D2
1315	chr4	106629687	106630047	361	*	Promoter (<=1kb)	4	106603785	106629881	26097	2	57117	uc003hxw.3	0	ENSG00000138785	INTS12	integrator complex subunit 12
1316	chr1	155214443	155214803	361	*	Promoter (<=1kb)	1	155204239	155214653	10415	2	2629	uc001fjk.3	0	ENSG00000177628	GBA	glucosylceramidase beta
1317	chr17	3791936	3792296	361	*	Promoter (1-2kb)	17	3763617	3794037	30421	2	84254	uc002fwt.3	1741	ENSG00000004660	CAMKK1	calcium/calmodulin dependent protein kinase kinase 1
1318	chr19	38602563	38602923	361	*	Intron (uc002ohk.3/23094, intron 8 of 21)	19	38701649	38714890	13242	2	8193	uc002ohl.3	111967	ENSG00000011332	DPF1	double PHD fingers 1
1319	chr19	33741455	33741815	361	*	Distal Intergenic	19	33702445	33716756	14312	2	56301	uc010xrq.2	-24699	ENSG00000130876	SLC7A10	solute carrier family 7 member 10
1320	chr1	29563332	29563692	361	*	Promoter (<=1kb)	1	29563028	29653325	90298	1	10076	uc009vtr.3	304	ENSG00000060656	PTPRU	protein tyrosine phosphatase, receptor type U
1321	chr2	242806510	242806870	361	*	Distal Intergenic	2	242811886	242815482	3597	1	285093	uc010fzu.1	-5016	ENSG00000188011	RTP5	receptor transporter protein 5 (putative)
1322	chr9	89346333	89346693	361	*	Distal Intergenic	9	89559277	89562104	2828	2	2619	uc004aox.4	215411	ENSG00000180447	GAS1	growth arrest specific 1
1323	chr17	73201501	73201861	361	*	Promoter (<=1kb)	17	73201597	73231854	30258	1	79902	uc002jng.1	0	ENSG00000125450	NUP85	nucleoporin 85
1324	chr22	38576025	38576385	361	*	Promoter (1-2kb)	22	38507502	38577761	70260	2	8398	uc003auy.1	1376	ENSG00000184381	PLA2G6	phospholipase A2 group VI
1325	chr22	35929740	35930100	361	*	Distal Intergenic	22	35937352	35950045	12694	1	23551	uc003anx.3	-7252	ENSG00000100302	RASD2	RASD family member 2
1326	chr12	131249796	131250156	361	*	Distal Intergenic	12	130916192	131200826	284635	2	23504	uc001uim.3	-48970	ENSG00000060709	RIMBP2	RIMS binding protein 2
1327	chr19	40369028	40369388	361	*	Intron (uc002omp.4/8857, intron 27 of 35)	19	40328901	40337054	8154	2	2091	uc010egr.3	-31974	ENSG00000105202	FBL	fibrillarin
1328	chr19	34211146	34211506	361	*	Intron (uc002nus.4/64377, intron 3 of 4)	19	34175434	34264414	88981	1	64377	uc002nuu.3	35712	ENSG00000124302	CHST8	carbohydrate sulfotransferase 8
1329	chr1	26947085	26947445	361	*	Distal Intergenic	1	26881033	26881084	52	1	100302190	uc021ojp.1	66052	ENSG00000238705	MIR1976	microRNA 1976
1330	chr19	37958289	37958649	361	*	Promoter (<=1kb)	19	37902060	37958339	56280	2	148266	uc002ogi.3	0	ENSG00000196437	ZNF569	zinc finger protein 569
1331	chr19	30829099	30829459	361	*	Distal Intergenic	19	30863328	31048965	185638	1	9745	uc002nsu.1	-33869	ENSG00000198597	ZNF536	zinc finger protein 536
1332	chr8	579234	579594	361	*	Distal Intergenic	8	615992	624047	8056	2	157697	uc003wpi.3	44453	ENSG00000104714	ERICH1	glutamate rich 1
1333	chr3	65433767	65434127	361	*	Intron (uc003dmm.3/9223, intron 6 of 24)	3	65364936	65387379	22444	2	9223	uc010hnx.1	-46388	ENSG00000151276	MAGI1	membrane associated guanylate kinase, WW and PDZ domain containing 1
1334	chr18	47766430	47766790	361	*	Intron (uc002lee.2/220136, intron 6 of 7)	18	47753563	47792865	39303	2	220136	uc002lee.2	26075	ENSG00000172361	CFAP53	cilia and flagella associated protein 53
1335	chr5	149642875	149643235	361	*	Intron (uc003lrt.2/815, intron 3 of 18)	5	149630251	149636208	5958	2	815	uc010jhf.1	-6667	ENSG00000070808	CAMK2A	calcium/calmodulin dependent protein kinase II alpha
1336	chr1	2086657	2087017	361	*	Intron (uc001aiq.3/5590, intron 9 of 17)	1	2076796	2116834	40039	1	5590	uc010nyx.2	9861	ENSG00000067606	PRKCZ	protein kinase C zeta
1337	chr14	104664226	104664586	361	*	Distal Intergenic	14	104605060	104647235	42176	1	26153	uc001yos.4	59166	ENSG00000066735	KIF26A	kinesin family member 26A
1338	chr22	30375231	30375591	361	*	Intron (uc003agu.4/8897, intron 5 of 19)	22	30279158	30426857	147700	1	8897	uc003agw.4	96073	ENSG00000100330	MTMR3	myotubularin related protein 3
1339	chr10	88413647	88414007	361	*	Promoter (<=1kb)	10	88414314	88426216	11903	1	94233	uc001kdp.3	-307	ENSG00000122375	OPN4	opsin 4
1340	chr6	46701935	46702295	361	*	Promoter (<=1kb)	6	46672053	46703151	31099	2	7941	uc010jzf.3	856	ENSG00000146070	PLA2G7	phospholipase A2 group VII
1341	chr1	235113613	235113973	361	*	Distal Intergenic	1	235291118	235291252	135	2	677802	uc001hwm.1	177279	ENSG00000207181	SNORA14B	small nucleolar RNA, H/ACA box 14B
1342	chr19	39900946	39901306	361	*	Promoter (<=1kb)	19	39900263	39900318	56	2	100616163	uc021uuk.1	-628	ENSG00000266559	MIR4530	microRNA 4530
1343	chr1	33829853	33830213	361	*	Intron (uc001bxg.1/1912, intron 6 of 13)	1	33789224	33841194	51971	2	1912	uc001bxg.1	10981	ENSG00000134686	PHC2	polyhomeotic homolog 2
1344	chrUn_gl000220	131649	132007	359	*	Intron (uc022brd.2/uc022brd.2, intron 1 of 1)	64	97129	126696	29568	1	100507412	uc011mfs.2	34520	NA	LOC100507412	uncharacterized LOC100507412
1345	chr19	39291553	39291913	361	*	Downstream (<1kb)	19	39279850	39282394	2545	1	653499	uc002ojf.4	11703	ENSG00000178934	LGALS7B	galectin 7B
1346	chr17	78954385	78954745	361	*	Distal Intergenic	17	78965641	78973933	8293	1	79643	uc002jyw.4	-10896	ENSG00000176108	CHMP6	charged multivesicular body protein 6
1347	chr4	49122053	49122413	361	*	Distal Intergenic	4	48988659	49064095	75437	1	80157	uc011bzl.2	133394	ENSG00000109182	CWH43	cell wall biogenesis 43 C-terminal homolog
1348	chr5	172330817	172331177	361	*	Promoter (1-2kb)	5	172332243	172345336	13094	1	57222	uc003mbz.4	-1066	ENSG00000113719	ERGIC1	endoplasmic reticulum-golgi intermediate compartment 1
1349	chr17	8090125	8090485	361	*	Promoter (<=1kb)	17	8090263	8090322	60	1	100616406	uc021tpv.1	0	ENSG00000283160	MIR4521	microRNA 4521
1350	chr1	26077465	26077825	361	*	Intron (uc001bkm.2/57134, intron 4 of 11)	1	26126667	26144713	18047	1	57190	uc021ojk.1	-48842	ENSG00000162430	SELENON	selenoprotein N
1351	chr7	25896451	25896811	361	*	Distal Intergenic	7	25880601	25880630	30	2	100873753	uc031sws.1	-15821	NA	RNU6-16P	RNA, U6 small nuclear 16, pseudogene
1352	chr19	38085297	38085657	361	*	Promoter (<=1kb)	19	38045684	38085673	39990	2	51276	uc002ogr.1	16	ENSG00000180479	ZNF571	zinc finger protein 571
1353	chr16	31191179	31191539	361	*	Promoter (<=1kb)	16	31191431	31194671	3241	1	2521	uc010vfi.2	0	ENSG00000089280	FUS	FUS RNA binding protein
1354	chr22	44417460	44417820	361	*	Promoter (2-3kb)	22	44420157	44565112	144956	1	29780	uc003ben.3	-2337	ENSG00000188677	PARVB	parvin beta
1355	chr5	124885951	124886311	361	*	Distal Intergenic	5	123982372	124084500	102129	2	57507	uc003ktt.1	-801451	ENSG00000168916	ZNF608	zinc finger protein 608
1356	chr4	77997158	77997518	361	*	Promoter (<=1kb)	4	77969177	77997125	27949	2	10983	uc011ccb.2	-33	ENSG00000118816	CCNI	cyclin I
1357	chr8	37707284	37707644	361	*	Promoter (<=1kb)	8	37701398	37707431	6034	2	55290	uc003xkk.3	0	ENSG00000104221	BRF2	BRF2, RNA polymerase III transcription initiation factor subunit
1358	chr12	2364902	2365262	361	*	Intron (uc001qjz.2/775, intron 3 of 46)	12	2378942	2397911	18970	1	100874370	uc031qfn.1	-13680	ENSG00000256721	CACNA1C-IT3	CACNA1C intronic transcript 3
1359	chr19	49042898	49043258	361	*	Distal Intergenic	19	49055429	49102684	47256	1	6820	uc002pjl.3	-12171	ENSG00000088002	SULT2B1	sulfotransferase family 2B member 1
1360	chr16	90061242	90061602	361	*	Exon (uc002fpt.1/172, exon 11 of 11)	16	90065014	90067195	2182	1	172	uc002fqd.1	-3412	ENSG00000223959	AFG3L1P	AFG3 like matrix AAA peptidase subunit 1, pseudogene
1361	chr3	9773160	9773520	361	*	Promoter (<=1kb)	3	9773434	9789699	16266	1	7862	uc003bse.3	0	ENSG00000156983	BRPF1	bromodomain and PHD finger containing 1
1362	chr17	7740098	7740458	361	*	Promoter (2-3kb)	17	7743235	7758118	14884	1	23135	uc002giw.1	-2777	ENSG00000132510	KDM6B	lysine demethylase 6B
1363	chr19	33237627	33237987	361	*	Intron (uc002ntr.4/91646, intron 4 of 12)	19	33210679	33312166	101488	1	91646	uc002ntq.2	26948	ENSG00000173809	TDRD12	tudor domain containing 12
1364	chr17	79227297	79227657	361	*	Intron (uc002jzy.1/124565, intron 9 of 13)	17	79218804	79221435	2632	2	124565	uc031reu.1	-5862	ENSG00000157637	SLC38A10	solute carrier family 38 member 10
1365	chr5	148772373	148772733	361	*	Distal Intergenic	5	148753830	148758838	5009	2	27190	uc003lqo.3	-13535	ENSG00000127743	IL17B	interleukin 17B
1366	chr17	49230743	49231103	361	*	Promoter (<=1kb)	17	49230897	49239450	8554	1	4830	uc002ith.2	0	ENSG00000239672	NME1	NME/NM23 nucleoside diphosphate kinase 1
1367	chrX	155238498	155238858	361	*	Intron (uc004fnu.1/3581, intron 8 of 8)	23	155227246	155240482	13237	1	3581	uc004fnv.1	11252	ENSG00000124334	IL9R	interleukin 9 receptor
1368	chr1	44412287	44412647	361	*	Promoter (<=1kb)	1	44412478	44433694	21217	1	9670	uc001ckx.3	0	ENSG00000117408	IPO13	importin 13
1369	chr14	104698589	104698949	361	*	Distal Intergenic	14	104605060	104647235	42176	1	26153	uc001yos.4	93529	ENSG00000066735	KIF26A	kinesin family member 26A
1370	chr17	43225915	43226275	361	*	Promoter (1-2kb)	17	43224684	43229468	4785	1	10614	uc002iig.3	1231	ENSG00000186834	HEXIM1	hexamethylene bisacetamide inducible 1
1371	chr22	39916325	39916685	361	*	Promoter (<=1kb)	22	39916569	39918685	2117	1	468	uc011aol.1	0	ENSG00000128272	ATF4	activating transcription factor 4
1372	chr1	936109	936469	361	*	Promoter (<=1kb)	1	934342	935552	1211	2	57801	uc010nyc.1	-557	ENSG00000188290	HES4	hes family bHLH transcription factor 4
1373	chr15	64679811	64680171	361	*	Promoter (<=1kb)	15	64680003	64747502	67500	1	9325	uc002anm.3	0	ENSG00000103671	TRIP4	thyroid hormone receptor interactor 4
1374	chr19	35739041	35739401	361	*	Promoter (<=1kb)	19	35739559	35758867	19309	1	51599	uc002nyl.3	-158	ENSG00000105699	LSR	lipolysis stimulated lipoprotein receptor
1375	chr19	41885325	41885685	361	*	Promoter (2-3kb)	19	41883169	41889987	6819	1	641649	uc002oqn.3	2156	ENSG00000142046	TMEM91	transmembrane protein 91
1376	chr15	74907838	74908198	361	*	Promoter (<=1kb)	15	74908246	74922542	14297	1	1198	uc002ayj.4	-48	ENSG00000179335	CLK3	CDC like kinase 3
1377	chr2	3622590	3622950	361	*	Promoter (<=1kb)	2	3622853	3628509	5657	1	6201	uc002qxw.3	0	ENSG00000171863	RPS7	ribosomal protein S7
1378	chr17	28071707	28072067	361	*	Intron (uc002heo.1/85464, intron 2 of 14)	17	28000930	28088408	87479	2	85464	uc002heq.3	16341	ENSG00000141298	SSH2	slingshot protein phosphatase 2
1379	chr1	231147143	231147503	361	*	Distal Intergenic	1	231155574	231155670	97	2	100302132	uc021pkk.1	8167	ENSG00000283799	MIR1182	microRNA 1182
1380	chr17	57287138	57287498	361	*	Promoter (<=1kb)	17	57287371	57292611	5241	1	55181	uc002ixi.3	0	ENSG00000167447	SMG8	SMG8, nonsense mediated mRNA decay factor
1381	chr6	43289736	43290096	361	*	Intron (uc003ouw.3/24149, intron 8 of 9)	6	43273704	43276530	2827	2	401262	uc010jyn.2	-13206	ENSG00000146215	CRIP3	cysteine rich protein 3
1382	chr16	30056735	30057095	361	*	Intron (uc010bzb.2/552900, intron 2 of 4)	16	30064411	30078687	14277	1	226	uc010bzo.2	-7316	ENSG00000149925	ALDOA	aldolase, fructose-bisphosphate A
1383	chr8	37461583	37461943	361	*	Distal Intergenic	8	37553301	37556396	3096	1	80139	uc003xjy.1	-91358	ENSG00000183779	ZNF703	zinc finger protein 703
1384	chr17	28653867	28654227	361	*	Intron (uc002hfa.1/388364, intron 3 of 6)	17	28643366	28661065	17700	2	388364	uc002hfa.1	6838	ENSG00000182271	TMIGD1	transmembrane and immunoglobulin domain containing 1
1385	chr19	39960227	39960587	361	*	Promoter (1-2kb)	19	39962245	39964161	1917	1	6829	uc010egp.1	-1658	ENSG00000196235	SUPT5H	SPT5 homolog, DSIF elongation factor subunit
1386	chr22	26365898	26366258	361	*	Intron (uc003abz.1/84700, intron 39 of 43)	22	26351145	26427007	75863	1	84700	uc010gva.1	14753	ENSG00000133454	MYO18B	myosin XVIIIB
1387	chr22	25883018	25883378	361	*	Intron (uc003abv.3/1416, intron 3 of 5)	22	25851679	25907585	55907	1	1416	uc003abv.3	31339	ENSG00000100058	CRYBB2P1	crystallin beta B2 pseudogene 1
1388	chr12	109915211	109915571	361	*	Promoter (<=1kb)	12	109915428	109928527	13100	1	89910	uc001tom.4	0	ENSG00000151148	UBE3B	ubiquitin protein ligase E3B
1389	chr21	41805516	41805876	361	*	Intron (uc002yyq.1/1826, intron 3 of 32)	21	41755011	41757285	2275	1	100506492	uc002yyt.3	50505	ENSG00000235123	DSCAM-AS1	DSCAM antisense RNA 1
1390	chr19	3605619	3605979	361	*	Promoter (<=1kb)	19	3594504	3606831	12328	2	6915	uc002lyg.2	852	ENSG00000006638	TBXA2R	thromboxane A2 receptor
1391	chr1	205180681	205181041	361	*	Promoter (<=1kb)	1	205111631	205180727	69097	2	25778	uc001hbw.3	0	ENSG00000133059	DSTYK	dual serine/threonine and tyrosine protein kinase
1392	chr5	82271596	82271956	361	*	Distal Intergenic	5	82360023	82360156	134	2	677765	uc003khz.3	88200	ENSG00000238835	SCARNA18	small Cajal body-specific RNA 18
1393	chr16	30968936	30969296	361	*	Promoter (<=1kb)	16	30969086	30975644	6559	1	9739	uc002eae.1	0	ENSG00000099381	SETD1A	SET domain containing 1A
1394	chr2	47082284	47082644	361	*	Intron (uc002rvi.3/100134259, intron 1 of 2)	2	47073015	47086145	13131	1	100134259	uc002rvj.1	9269	ENSG00000239332	LINC01119	long intergenic non-protein coding RNA 1119
1395	chr11	47600343	47600703	361	*	Promoter (<=1kb)	11	47600562	47603400	2839	1	4722	uc010rhn.1	0	ENSG00000213619	NDUFS3	NADH:ubiquinone oxidoreductase core subunit S3
1396	chr19	56031072	56031432	361	*	Distal Intergenic	19	56041100	56048435	7336	2	646643	uc010ygc.2	17003	ENSG00000187550	SBK2	SH3 domain binding kinase family member 2
1397	chr21	36958211	36958571	361	*	Intron (uc002yut.1/861, intron 5 of 10)	21	36744805	36953227	208423	2	100506403	uc031rvg.1	-4984	ENSG00000159216	LOC100506403	uncharacterized LOC100506403
1398	chr2	10451939	10452299	361	*	Intron (uc002raj.4/3241, intron 1 of 4)	2	10443826	10567743	123918	1	3241	uc002ral.3	8113	ENSG00000115756	HPCAL1	hippocalcin like 1
1399	chr5	175815820	175816180	361	*	Promoter (<=1kb)	5	175815784	175816751	968	1	192286	uc003meg.3	36	ENSG00000146066	HIGD2A	HIG1 hypoxia inducible domain family member 2A
1400	chr17	47269699	47270059	361	*	Exon (uc021tzn.1/uc021tzn.1, exon 1 of 1)	17	47283596	47286743	3148	2	2793	uc002ioo.2	16684	ENSG00000167083	GNGT2	G protein subunit gamma transducin 2
1401	chr19	43845292	43845652	361	*	Distal Intergenic	19	43853208	43853700	493	1	23574	uc010xwn.1	-7556	NA	PRG1	p53-responsive gene 1
1402	chr12	49454410	49454770	361	*	Distal Intergenic	12	49412758	49449107	36350	2	8085	uc001rta.4	-5303	ENSG00000167548	KMT2D	lysine methyltransferase 2D
1403	chr9	135819889	135820249	361	*	Promoter (<=1kb)	9	135766735	135820020	53286	2	7248	uc004cca.2	0	ENSG00000165699	TSC1	TSC complex subunit 1
1404	chr8	37375751	37376111	361	*	Distal Intergenic	8	37553301	37556396	3096	1	80139	uc003xjy.1	-177190	ENSG00000183779	ZNF703	zinc finger protein 703
1405	chr14	32603773	32604133	361	*	Intron (uc001wrl.3/394, intron 3 of 6)	14	32546495	32628934	82440	1	394	uc001wrp.3	57278	ENSG00000100852	ARHGAP5	Rho GTPase activating protein 5
1406	chr4	190154933	190155293	361	*	Distal Intergenic	4	190861974	190884359	22386	1	2483	uc003izs.3	-706681	ENSG00000109536	FRG1	FSHD region gene 1
1407	chr10	1540986	1541346	361	*	Intron (uc009xhq.3/105, intron 1 of 9)	10	1568825	1599179	30355	1	642394	uc001ign.3	-27479	ENSG00000205696	ADARB2-AS1	ADARB2 antisense RNA 1
1408	chr1	183441013	183441373	361	*	Promoter (<=1kb)	1	183430011	183441117	11107	2	284649	uc001gqe.3	0	ENSG00000232860	SMG7-AS1	SMG7 antisense RNA 1
1409	chr9	37800559	37800919	361	*	Promoter (<=1kb)	9	37800790	37867665	66876	1	79269	uc004aao.3	0	ENSG00000122741	DCAF10	DDB1 and CUL4 associated factor 10
1410	chr6	35694203	35694563	361	*	Promoter (1-2kb)	6	35541362	35696397	155036	2	2289	uc003oky.2	1834	ENSG00000096060	FKBP5	FK506 binding protein 5
1411	chr19	39881281	39881641	361	*	Promoter (<=1kb)	19	39876270	39881835	5566	2	54623	uc002old.4	194	ENSG00000006712	PAF1	PAF1 homolog, Paf1/RNA polymerase II complex component
1412	chr10	1541791	1542151	361	*	Intron (uc009xhq.3/105, intron 1 of 9)	10	1568825	1599179	30355	1	642394	uc001ign.3	-26674	ENSG00000205696	ADARB2-AS1	ADARB2 antisense RNA 1
1413	chr11	43902085	43902445	361	*	Promoter (<=1kb)	11	43902357	43941825	39469	1	221120	uc001mxs.2	0	ENSG00000166199	ALKBH3	alkB homolog 3, alpha-ketoglutaratedependent dioxygenase
1414	chr5	76940464	76940824	361	*	Distal Intergenic	5	76924537	76934522	9986	2	23440	uc003kfg.3	-5942	ENSG00000171540	OTP	orthopedia homeobox
1415	chr22	39961498	39961858	361	*	Distal Intergenic	22	39966758	40085740	118983	1	8911	uc003ayc.3	-4900	ENSG00000100346	CACNA1I	calcium voltage-gated channel subunit alpha1 I
1416	chr12	131249107	131249467	361	*	Distal Intergenic	12	130916192	131200826	284635	2	23504	uc001uim.3	-48281	ENSG00000060709	RIMBP2	RIMS binding protein 2
1417	chr1	63988800	63989160	361	*	Promoter (<=1kb)	1	63906441	63988944	82504	2	23421	uc001dba.2	0	ENSG00000142856	ITGB3BP	integrin subunit beta 3 binding protein
1418	chr2	97303966	97304326	361	*	Promoter (<=1kb)	2	97258892	97304116	45225	2	55683	uc002swk.5	0	ENSG00000114982	KANSL3	KAT8 regulatory NSL complex subunit 3
1419	chr8	25316435	25316795	361	*	Promoter (<=1kb)	8	25316513	25365425	48913	1	157313	uc003xep.1	0	ENSG00000184661	CDCA2	cell division cycle associated 2
1420	chr14	105131507	105131867	361	*	Distal Intergenic	14	105144031	105144086	56	2	100616300	uc021sek.1	12219	ENSG00000265291	MIR4710	microRNA 4710
1421	chr22	39925168	39925528	361	*	3' UTR	22	39925098	39928860	3763	2	91582	uc003ayb.3	3332	ENSG00000187051	RPS19BP1	ribosomal protein S19 binding protein 1
1422	chr8	36773522	36773882	361	*	Intron (uc003xjw.2/157855, intron 22 of 26)	8	36641842	36793643	151802	1	157855	uc010lvw.3	131680	ENSG00000215262	KCNU1	potassium calcium-activated channel subfamily U member 1
1423	chr19	30926043	30926403	361	*	Intron (uc002nsu.1/9745, intron 1 of 4)	19	30863328	31048965	185638	1	9745	uc010edd.1	62715	ENSG00000198597	ZNF536	zinc finger protein 536
1424	chr1	42800860	42801220	361	*	Promoter (<=1kb)	1	42642210	42800903	158694	2	22887	uc001chf.3	0	ENSG00000198815	FOXJ3	forkhead box J3
1425	chr1	44678908	44679268	361	*	Promoter (<=1kb)	1	44679125	44681197	2073	1	55929	uc010okq.1	0	ENSG00000178028	DMAP1	DNA methyltransferase 1 associated protein 1
1426	chrUn_gl000220	119985	120343	359	*	Intron (uc011mfs.2/100507412, intron 2 of 6)	64	97129	126696	29568	1	100507412	uc011mfs.2	22856	NA	LOC100507412	uncharacterized LOC100507412
1427	chr17	74667278	74667638	361	*	Distal Intergenic	17	74675651	74686301	10651	2	439921	uc031rel.1	18663	ENSG00000182534	MXRA7	matrix remodeling associated 7
1428	chr1	93544549	93544909	361	*	Promoter (<=1kb)	1	93544792	93604638	59847	1	22823	uc001dpi.4	0	ENSG00000143033	MTF2	metal response element binding transcription factor 2
1429	chr4	49512298	49512658	361	*	Distal Intergenic	4	48988659	49064095	75437	1	80157	uc011bzl.2	523639	ENSG00000109182	CWH43	cell wall biogenesis 43 C-terminal homolog
1430	chr1	151913695	151914055	361	*	Distal Intergenic	1	151843343	151882361	39019	2	117145	uc001ezk.2	-31334	ENSG00000159445	THEM4	thioesterase superfamily member 4
1431	chr20	44600741	44601101	361	*	Promoter (<=1kb)	20	44577292	44600833	23542	2	63925	uc002xqw.3	0	ENSG00000198026	ZNF335	zinc finger protein 335
1432	chr8	124408643	124409003	361	*	Promoter (<=1kb)	8	124332091	124408705	76615	2	29028	uc003yqh.4	0	ENSG00000156802	ATAD2	ATPase family, AAA domain containing 2
1433	chr5	169977394	169977754	361	*	Intron (uc003map.3/30820, intron 1 of 7)	5	169931048	170163636	232589	1	30820	uc010jjq.3	46346	ENSG00000182132	KCNIP1	potassium voltage-gated channel interacting protein 1
1434	chr17	46329905	46330265	361	*	Intron (uc002ini.1/8631, intron 4 of 12)	17	46233789	46233873	85	2	100302211	uc021tze.1	-96032	ENSG00000221739	MIR1203	microRNA 1203
1435	chr1	163291423	163291783	361	*	Promoter (<=1kb)	1	163291723	163325553	33831	1	83540	uc001gcq.1	0	ENSG00000143228	NUF2	NDC80 kinetochore complex component NUF2
1436	chrUn_gl000220	129099	129453	355	*	Intron (uc022brd.2/uc022brd.2, intron 1 of 1)	64	97129	126696	29568	1	100507412	uc011mfs.2	31970	NA	LOC100507412	uncharacterized LOC100507412
1437	chrUn_gl000220	127181	127535	355	*	Intron (uc022brd.2/uc022brd.2, intron 1 of 1)	64	97129	126696	29568	1	100507412	uc011mfs.2	30052	NA	LOC100507412	uncharacterized LOC100507412
1438	chr12	133174061	133174421	361	*	Distal Intergenic	12	133179736	133187037	7302	2	100507055	uc021rgr.1	12616	ENSG00000204583	LRCOL1	leucine rich colipase like 1
1439	chr19	33740720	33741080	361	*	Distal Intergenic	19	33702445	33716756	14312	2	56301	uc010xrq.2	-23964	ENSG00000130876	SLC7A10	solute carrier family 7 member 10
1440	chr13	111617582	111617942	361	*	Distal Intergenic	13	111545045	111567416	22372	2	55608	uc001vro.1	-50166	ENSG00000088448	ANKRD10	ankyrin repeat domain 10
1441	chr4	4543656	4544016	361	*	Promoter (<=1kb)	4	4543858	4712664	168807	1	100507266	uc003gid.3	0	ENSG00000247708	STX18-AS1	STX18 antisense RNA 1 (head to head)
1442	chr2	47403539	47403899	361	*	Promoter (<=1kb)	2	47293080	47403740	110661	2	285051	uc010fbd.3	0	ENSG00000239605	STPG4	sperm-tail PG-rich repeat containing 4
1443	chr12	126163154	126163514	361	*	Distal Intergenic	12	126107042	126143589	36548	1	114795	uc001uhf.1	56112	ENSG00000139364	TMEM132B	transmembrane protein 132B
1444	chr22	36236523	36236883	361	*	Promoter (<=1kb)	22	36134783	36236630	101848	2	23543	uc003aoh.4	0	ENSG00000100320	RBFOX2	RNA binding fox-1 homolog 2
1445	chr5	176018680	176019040	361	*	Intron (uc021yie.1/54825, intron 30 of 31)	5	176022803	176037131	14329	2	114787	uc003meo.1	18091	ENSG00000169258	GPRIN1	G protein regulated inducer of neurite outgrowth 1
1446	chr19	47104096	47104456	361	*	Promoter (<=1kb)	19	46984045	47104457	120413	2	100506012	uc021uwg.1	1	ENSG00000230510	PPP5D1	PPP5 tetratricopeptide repeat domain containing 1
1447	chr19	1383675	1384035	361	*	Promoter (<=1kb)	19	1383707	1394869	11163	1	374291	uc002lsh.3	0	ENSG00000115286	NDUFS7	NADH:ubiquinone oxidoreductase core subunit S7
1448	chr4	190156130	190156490	361	*	Distal Intergenic	4	190861974	190884359	22386	1	2483	uc003izs.3	-705484	ENSG00000109536	FRG1	FSHD region gene 1
1449	chr22	44609361	44609721	361	*	Distal Intergenic	22	44577622	44594602	16981	1	64098	uc021wrc.1	31739	ENSG00000138964	PARVG	parvin gamma
1450	chr3	24279653	24280013	361	*	Intron (uc003ccx.4/7068, intron 3 of 10)	3	24193881	24206950	13070	2	7068	uc003cda.1	-72703	ENSG00000151090	THRB	thyroid hormone receptor beta
1451	chr17	71745555	71745915	361	*	3' UTR	17	71782961	71796934	13974	1	400620	uc021uco.1	-37046	ENSG00000234721	LINC02092	long intergenic non-protein coding RNA 2092
1452	chr12	131069005	131069365	361	*	Intron (uc001uim.3/23504, intron 2 of 15)	12	130880681	131002462	121782	2	23504	uc001uil.2	-66543	ENSG00000060709	RIMBP2	RIMS binding protein 2
1453	chr8	37160212	37160572	361	*	Distal Intergenic	8	37553301	37556396	3096	1	80139	uc003xjy.1	-392729	ENSG00000183779	ZNF703	zinc finger protein 703
1454	chr1	27815730	27816090	361	*	Promoter (<=1kb)	1	27730734	27816678	85945	2	10163	uc001bof.2	588	ENSG00000158195	WASF2	WAS protein family member 2
1455	chr1	26324702	26325062	361	*	Promoter (<=1kb)	1	26286258	26324648	38391	2	5051	uc001ble.4	-54	ENSG00000158006	PAFAH2	platelet activating factor acetylhydrolase 2
1456	chr12	126162394	126162754	361	*	Distal Intergenic	12	126107042	126143589	36548	1	114795	uc001uhf.1	55352	ENSG00000139364	TMEM132B	transmembrane protein 132B
1457	chr3	53381476	53381836	361	*	Promoter (<=1kb)	3	53317445	53381654	64210	2	55802	uc021wzi.1	0	ENSG00000272886	DCP1A	decapping mRNA 1A
1458	chr1	161067467	161067557	91	*	Promoter (<=1kb)	1	161068151	161070138	1988	1	126823	uc001fxq.3	-594	ENSG00000162755	KLHDC9	kelch domain containing 9
1459	chrX	73163866	73164226	361	*	Promoter (<=1kb)	23	73164159	73220326	56168	1	554203	uc004ebo.2	0	ENSG00000225470	JPX	JPX transcript, XIST activator
1460	chr19	37784468	37784828	361	*	Distal Intergenic	19	37803739	37855357	51619	1	284459	uc002ofx.4	-18911	ENSG00000181666	HKR1	HKR1, GLI-Kruppel zinc finger family member
1461	chr8	145682078	145682438	361	*	Intron (uc003zcv.2/50626, intron 2 of 4)	8	145675315	145690479	15165	2	50626	uc003zcv.2	8041	ENSG00000187954	CYHR1	cysteine and histidine rich 1
1462	chr11	120217809	120218169	361	*	Intron (uc021qrm.1/23365, intron 1 of 18)	11	120207618	120360645	153028	1	23365	uc009zat.3	10191	ENSG00000196914	ARHGEF12	Rho guanine nucleotide exchange factor 12
1463	chr19	33764961	33765321	361	*	Distal Intergenic	19	33790840	33793430	2591	2	1050	uc002nun.3	28109	ENSG00000245848	CEBPA	CCAAT enhancer binding protein alpha
1464	chr19	36310832	36311192	361	*	Distal Intergenic	19	36290892	36304201	13310	2	58510	uc002obx.1	-6631	ENSG00000250799	PRODH2	proline dehydrogenase 2
1465	chr17	72510588	72510827	240	*	Distal Intergenic	17	72517313	72527613	10301	2	124599	uc002jkx.2	16786	ENSG00000178789	CD300LB	CD300 molecule like family member b
1466	chr12	12419925	12420285	361	*	Promoter (<=1kb)	12	12274020	12419811	145792	2	4040	uc010shl.1	-114	ENSG00000070018	LRP6	LDL receptor related protein 6
1467	chr5	1950895	1951255	361	*	Distal Intergenic	5	1877541	1887293	9753	2	50805	uc031sir.1	-63602	ENSG00000113430	IRX4	iroquois homeobox 4
1468	chr17	72510349	72510627	279	*	Distal Intergenic	17	72517313	72527613	10301	2	124599	uc002jkx.2	16986	ENSG00000178789	CD300LB	CD300 molecule like family member b
1469	chr8	37371500	37371860	361	*	Distal Intergenic	8	37553301	37556396	3096	1	80139	uc003xjy.1	-181441	ENSG00000183779	ZNF703	zinc finger protein 703
1470	chr19	36438268	36438628	361	*	Distal Intergenic	19	36428022	36436097	8076	1	79414	uc002oco.3	10246	ENSG00000126243	LRFN3	leucine rich repeat and fibronectin type III domain containing 3
1471	chr12	125399176	125399536	361	*	Promoter (<=1kb)	12	125396192	125399587	3396	2	7316	uc001ugs.4	51	ENSG00000150991	UBC	ubiquitin C
1472	chr19	1652648	1653008	361	*	Promoter (<=1kb)	19	1609289	1652328	43040	2	6929	uc002ltr.3	-320	ENSG00000071564	TCF3	transcription factor 3
1473	chr10	94968838	94969198	361	*	Distal Intergenic	10	94833647	94837641	3995	1	1592	uc001kil.2	135191	ENSG00000095596	CYP26A1	cytochrome P450 family 26 subfamily A member 1
1474	chr8	6506559	6506723	165	*	Distal Intergenic	8	6565878	6619021	53144	1	55326	uc003wqo.3	-59155	ENSG00000155189	AGPAT5	1-acylglycerol-3-phosphate O-acyltransferase 5
1475	chrX	53254289	53254649	361	*	Promoter (<=1kb)	23	53220503	53254604	34102	2	8242	uc004drz.3	0	ENSG00000126012	KDM5C	lysine demethylase 5C
1476	chr17	38296461	38296821	361	*	Promoter (<=1kb)	17	38296507	38323333	26827	1	22794	uc010cws.1	0	ENSG00000108349	CASC3	CASC3, exon junction complex subunit
1477	chr17	75229929	75230289	361	*	Distal Intergenic	17	75204928	75211946	7019	1	6397	uc002jtr.2	25001	ENSG00000129657	SEC14L1	SEC14 like lipid binding 1
1478	chr1	236260400	236260760	361	*	Distal Intergenic	1	236139132	236228481	89350	2	4811	uc009xgd.3	-31919	ENSG00000116962	NID1	nidogen 1
1479	chr1	4052231	4052586	356	*	Distal Intergenic	1	4000672	4012643	11972	1	728716	uc001ali.2	51559	ENSG00000233304	LINC01346	long intergenic non-protein coding RNA 1346
1480	chr22	47405303	47405470	168	*	Intron (uc003bib.3/25771, intron 10 of 12)	22	47169824	47571342	401519	1	25771	uc003bif.3	235479	ENSG00000054611	TBC1D22A	TBC1 domain family member 22A
1481	chr17	76554549	76554681	133	*	Intron (uc010dhp.2/8632, intron 13 of 80)	17	76539837	76567460	27624	2	8632	uc002jvv.2	12779	ENSG00000187775	DNAH17	dynein axonemal heavy chain 17
1482	chrUn_gl000220	136422	136578	157	*	Intron (uc022brd.2/uc022brd.2, intron 1 of 1)	64	97129	126696	29568	1	100507412	uc011mfs.2	39293	NA	LOC100507412	uncharacterized LOC100507412
1483	chr12	57505930	57506119	190	*	Promoter (<=1kb)	12	57489187	57505196	16010	2	6778	uc010srd.2	-734	ENSG00000166888	STAT6	signal transducer and activator of transcription 6
1484	chr16	1321812	1322167	356	*	Distal Intergenic	16	1306517	1308223	1707	1	23430	uc010brm.1	15295	ENSG00000095917	TPSD1	tryptase delta 1

## Sheet: GBM_annotation
""	seqnames	start	end	width	strand	annotation	geneChr	geneStart	geneEnd	geneLength	geneStrand	geneId	transcriptId	distanceToTSS	ENSEMBL	SYMBOL	GENENAME
1	chr1	564463	565453	991	*	Distal Intergenic	1	621096	622034	939	2	729759	uc010nxv.2	56581	ENSG00000284733	OR4F29	olfactory receptor family 4 subfamily F member 29
2	chr1	565505	565922	418	*	Distal Intergenic	1	621096	622034	939	2	729759	uc010nxv.2	56112	ENSG00000284733	OR4F29	olfactory receptor family 4 subfamily F member 29
3	chr1	565937	566770	834	*	Exon (uc021oej.1/uc021oej.1, exon 1 of 1)	1	621096	622034	939	2	729759	uc010nxv.2	55264	ENSG00000284733	OR4F29	olfactory receptor family 4 subfamily F member 29
4	chr1	567053	568418	1366	*	Distal Intergenic	1	621096	622034	939	2	729759	uc010nxv.2	53616	ENSG00000284733	OR4F29	olfactory receptor family 4 subfamily F member 29
5	chr1	568753	570304	1552	*	Exon (uc001abb.3/uc001abb.3, exon 1 of 1)	1	621096	622034	939	2	729759	uc010nxv.2	51730	ENSG00000284733	OR4F29	olfactory receptor family 4 subfamily F member 29
6	chr1	10355530	10355648	119	*	Intron (uc001aqv.4/23095, intron 16 of 20)	1	10292308	10441655	149348	1	23095	uc001arb.3	63222	ENSG00000054523	KIF1B	kinesin family member 1B
7	chr1	11968279	11968619	341	*	Distal Intergenic	1	11979645	11986485	6841	2	90231	uc001atk.3	17866	ENSG00000116685	KIAA2013	KIAA2013
8	chr1	12465375	12465475	101	*	Intron (uc001atv.3/55187, intron 63 of 69)	1	12469884	12572098	102215	1	55187	uc010obd.2	-4409	ENSG00000048707	VPS13D	vacuolar protein sorting 13 homolog D
9	chr1	16173959	16174033	75	*	Promoter (<=1kb)	1	16174359	16266950	92592	1	23013	uc001axk.1	-326	ENSG00000065526	SPEN	spen family transcriptional repressor
10	chr1	16993091	16993184	94	*	Distal Intergenic	1	17007750	17007823	74	1	100500876	uc021ogy.1	-14566	ENSG00000263811	MIR3675	microRNA 3675
11	chr1	22699413	22699481	69	*	Distal Intergenic	1	22778344	22857650	79307	1	9923	uc001bft.2	-78863	ENSG00000184677	ZBTB40	zinc finger and BTB domain containing 40
12	chr1	22827228	22827297	70	*	Promoter (<=1kb)	1	22828069	22838627	10559	1	9923	uc001bfv.1	-772	ENSG00000184677	ZBTB40	zinc finger and BTB domain containing 40
13	chr1	25104178	25104272	95	*	Intron (uc001bjo.2/25932, intron 1 of 5)	1	25071878	25169078	97201	1	25932	uc001bjp.1	32300	ENSG00000169504	CLIC4	chloride intracellular channel 4
14	chr1	43364759	43364858	100	*	Distal Intergenic	1	43314962	43318146	3185	1	51058	uc001cih.3	49797	ENSG00000164011	ZNF691	zinc finger protein 691
15	chr1	51165578	51165729	152	*	Intron (uc009vyw.1/11124, intron 7 of 15)	1	50906935	51078170	171236	2	11124	uc010onc.1	-87408	ENSG00000185104	FAF1	Fas associated factor 1
16	chr1	51318594	51318659	66	*	Intron (uc009vyw.1/11124, intron 2 of 15)	1	50906935	51425525	518591	2	11124	uc009vyw.1	106866	ENSG00000185104	FAF1	Fas associated factor 1
17	chr1	60914622	60914716	95	*	Distal Intergenic	1	60454824	60539442	84619	2	127795	uc001czs.2	-375180	ENSG00000162598	C1orf87	chromosome 1 open reading frame 87
18	chr1	60914786	60914874	89	*	Distal Intergenic	1	60454824	60539442	84619	2	127795	uc001czs.2	-375344	ENSG00000162598	C1orf87	chromosome 1 open reading frame 87
19	chr1	61649108	61649196	89	*	Intron (uc001czy.3/4774, intron 2 of 10)	1	61547980	61928460	380481	1	4774	uc001czw.3	101128	ENSG00000162599	NFIA	nuclear factor I A
20	chr1	61692171	61692264	94	*	Intron (uc001czy.3/4774, intron 2 of 10)	1	61547980	61928460	380481	1	4774	uc001czw.3	144191	ENSG00000162599	NFIA	nuclear factor I A
21	chr1	63590300	63590472	173	*	Distal Intergenic	1	63624754	63782901	158148	2	199899	uc001daw.2	192429	ENSG00000224209	LINC00466	long intergenic non-protein coding RNA 466
22	chr1	63590579	63590718	140	*	Distal Intergenic	1	63624754	63782901	158148	2	199899	uc001daw.2	192183	ENSG00000224209	LINC00466	long intergenic non-protein coding RNA 466
23	chr1	66444785	66444884	100	*	Intron (uc001dcn.3/5142, intron 3 of 16)	1	66458390	66840262	381873	1	5142	uc001dcp.3	-13506	ENSG00000184588	PDE4B	phosphodiesterase 4B
24	chr1	66749900	66750016	117	*	Intron (uc001dcn.3/5142, intron 7 of 16)	1	66797793	66840262	42470	1	5142	uc001dcq.3	-47777	ENSG00000184588	PDE4B	phosphodiesterase 4B
25	chr1	78469630	78469727	98	*	Promoter (<=1kb)	1	78470636	78482995	12360	1	11080	uc001dij.3	-909	ENSG00000162616	DNAJB4	DnaJ heat shock protein family (Hsp40) member B4
26	chr1	85810605	85810731	127	*	Intron (uc001dla.2/646626, intron 2 of 4)	1	85784168	85870180	86013	2	23576	uc010osb.2	59449	ENSG00000153904	DDAH1	dimethylarginine dimethylaminohydrolase 1
27	chr1	85872883	85873026	144	*	Promoter (2-3kb)	1	85784168	85870180	86013	2	23576	uc010osb.2	-2703	ENSG00000153904	DDAH1	dimethylarginine dimethylaminohydrolase 1
28	chr1	89949704	89949810	107	*	Distal Intergenic	1	89990397	90063420	73024	1	23507	uc001dnh.3	-40587	ENSG00000197147	LRRC8B	leucine rich repeat containing 8 VRAC subunit B
29	chr1	97772023	97772116	94	*	Intron (uc031pne.1/100873932, intron 3 of 4)	1	97561479	97788511	227033	1	100873932	uc031pne.1	210544	ENSG00000232878	DPYD-AS1	DPYD antisense RNA 1
30	chr1	99395016	99395103	88	*	Intron (uc001dsb.3/163404, intron 3 of 5)	1	99469832	99614408	144577	1	100129620	uc001dsd.1	-74729	ENSG00000232825	LOC100129620	uncharacterized LOC100129620
31	chr1	99395247	99395389	143	*	Intron (uc001dsb.3/163404, intron 3 of 5)	1	99469832	99614408	144577	1	100129620	uc001dsd.1	-74443	ENSG00000232825	LOC100129620	uncharacterized LOC100129620
32	chr1	105276072	105276147	76	*	Distal Intergenic	1	104615645	104619693	4049	1	100129138	uc021oqw.1	660427	ENSG00000215869	LOC100129138	THAP domain containing 3 pseudogene
33	chr1	108213052	108213150	99	*	Intron (uc010ouu.1/10451, intron 1 of 9)	1	108113782	108220631	106850	2	10451	uc010ouu.1	7481	ENSG00000134215	VAV3	vav guanine nucleotide exchange factor 3
34	chr1	112006180	112006261	82	*	Distal Intergenic	1	112016604	112021134	4531	1	128346	uc001ebe.3	-10343	ENSG00000143110	C1orf162	chromosome 1 open reading frame 162
35	chr1	113372646	113372694	49	*	Intron (uc001ecw.1/uc001ecw.1, intron 3 of 6)	1	113465972	113467295	1324	1	246182	uc001eda.1	-93278	ENSG00000229020	AKR7A2P1	aldo-keto reductase family 7 member A2 pseudogene 1
36	chr1	116076417	116076504	88	*	Distal Intergenic	1	116184574	116240845	56272	1	81839	uc001efv.1	-108070	ENSG00000173218	VANGL1	VANGL planar cell polarity protein 1
37	chr1	120557701	120557787	87	*	Intron (uc001eik.3/4853, intron 2 of 33)	1	120492743	120594328	101586	2	4853	uc021osy.1	36541	ENSG00000134250	NOTCH2	notch 2
38	chr1	121367454	121367516	63	*	Distal Intergenic	1	121306424	121313686	7263	1	647121	uc009wht.1	61030	ENSG00000231752	EMBP1	embigin pseudogene 1
39	chr1	142784083	142784237	155	*	Intron (uc001eiw.1/uc001eiw.1, intron 1 of 7)	1	142697421	142713605	16185	2	100874392	uc031pnv.1	-70478	NA	ANKRD20A12P	ankyrin repeat domain 20 family member A12, pseudogene
40	chr1	142799410	142799640	231	*	Intron (uc001eiw.1/uc001eiw.1, intron 1 of 7)	1	142697421	142713605	16185	2	100874392	uc031pnv.1	-85805	NA	ANKRD20A12P	ankyrin repeat domain 20 family member A12, pseudogene
41	chr1	142962240	142962384	145	*	Intron (uc001eiw.1/uc001eiw.1, intron 1 of 7)	1	142697421	142713605	16185	2	100874392	uc031pnv.1	-248635	NA	ANKRD20A12P	ankyrin repeat domain 20 family member A12, pseudogene
42	chr1	143209686	143209774	89	*	Intron (uc001eiw.1/uc001eiw.1, intron 2 of 7)	1	143687130	143705973	18844	1	100130000	uc009whw.2	-477356	NA	NA	NA
43	chr1	143509156	143509334	179	*	Distal Intergenic	1	143687130	143705973	18844	1	100130000	uc009whw.2	-177796	NA	NA	NA
44	chr1	143527135	143527336	202	*	Distal Intergenic	1	143687130	143705973	18844	1	100130000	uc009whw.2	-159794	NA	NA	NA
45	chr1	144699536	144699642	107	*	Intron (uc010oxn.2/728841, intron 15 of 18)	1	144676437	144680025	3589	2	653513	uc021oue.1	-19511	ENSG00000178104	LOC653513	phosphodiesterase 4D interacting protein-like
46	chr1	145240899	145241065	167	*	Intron (uc021ott.2/100288142, intron 53 of 131)	1	145224597	145285912	61316	1	388677	uc031pob.1	16302	ENSG00000264343	NOTCH2NLA	notch 2 N-terminal like A
47	chr1	145263587	145263701	115	*	Intron (uc021ott.2/100288142, intron 53 of 131)	1	145293233	145311154	17922	1	100132406	uc001emq.1	-29532	ENSG00000271425	NBPF10	NBPF member 10
48	chr1	153755877	153755974	98	*	Distal Intergenic	1	153747768	153752633	4866	1	11000	uc009won.3	8109	ENSG00000143554	SLC27A3	solute carrier family 27 member 3
49	chr1	155579340	155579439	100	*	Promoter (<=1kb)	1	155579961	155584758	4798	1	55154	uc001fkw.4	-522	ENSG00000125459	MSTO1	misato 1, mitochondrial distribution and morphology regulator
50	chr1	161646022	161646095	74	*	Intron (uc001gay.2/2213, intron 6 of 7)	1	161653495	161655042	1548	2	641311	uc001gbc.3	8947	ENSG00000213075	RPL31P11	ribosomal protein L31 pseudogene 11
51	chr1	167297897	167297975	79	*	Promoter (<=1kb)	1	167298281	167396582	98302	1	5451	uc001gef.3	-306	ENSG00000143190	POU2F1	POU class 2 homeobox 1
52	chr1	167990291	167990383	93	*	Intron (uc001gev.3/55827, intron 10 of 19)	1	168011968	168045083	33116	1	55827	uc001gez.3	-21585	ENSG00000143164	DCAF6	DDB1 and CUL4 associated factor 6
53	chr1	171729471	171729560	90	*	Distal Intergenic	1	171669296	171711379	42084	2	8674	uc001ghy.2	-18092	ENSG00000117533	VAMP4	vesicle associated membrane protein 4
54	chr1	171813671	171814011	341	*	Intron (uc001gid.5/26052, intron 1 of 14)	1	171810618	172381857	571240	1	26052	uc001gif.4	3053	ENSG00000197959	DNM3	dynamin 3
55	chr1	174019731	174019828	98	*	Distal Intergenic	1	173907795	173962210	54416	2	149041	uc010pmt.2	-57521	ENSG00000135870	RC3H1	ring finger and CCCH-type domains 1
56	chr1	174768940	174769036	97	*	Promoter (<=1kb)	1	174769035	174964445	195411	1	9910	uc001gke.4	0	ENSG00000152061	RABGAP1L	RAB GTPase activating protein 1 like
57	chr1	177154685	177154792	108	*	Intron (uc001glf.3/57795, intron 1 of 7)	1	177140633	177251558	110926	1	57795	uc001glf.3	14052	ENSG00000198797	BRINP2	BMP/retinoic acid inducible neural specific 2
58	chr1	178986211	178986299	89	*	Distal Intergenic	1	178995074	179045702	50629	1	9917	uc001gmc.3	-8775	ENSG00000116199	FAM20B	FAM20B, glycosaminoglycan xylosylkinase
59	chr1	180951545	180951666	122	*	Intron (uc010pnr.2/10228, intron 5 of 5)	1	180942176	180992046	49871	2	10228	uc010pnr.2	40380	ENSG00000135823	STX6	syntaxin 6
60	chr1	181070464	181070535	72	*	Distal Intergenic	1	181057638	181059979	2342	1	51278	uc001got.4	12826	ENSG00000162783	IER5	immediate early response 5
61	chr1	186841483	186841574	92	*	Intron (uc001gsc.3/5321, intron 3 of 17)	1	186798032	186958113	160082	1	5321	uc010pos.2	43451	ENSG00000116711	PLA2G4A	phospholipase A2 group IVA
62	chr1	188417909	188418009	101	*	Distal Intergenic	1	186798032	186958113	160082	1	5321	uc010pos.2	1619877	ENSG00000116711	PLA2G4A	phospholipase A2 group IVA
63	chr1	190510684	190510782	99	*	Distal Intergenic	1	190066797	190446759	379963	2	339479	uc001gse.1	-63925	ENSG00000162670	BRINP3	BMP/retinoic acid inducible neural specific 3
64	chr1	192508746	192508829	84	*	Distal Intergenic	1	192544857	192548085	3229	1	5996	uc010pou.1	-36028	ENSG00000090104	RGS1	regulator of G protein signaling 1
65	chr1	193132753	193132849	97	*	Intron (uc001gtb.3/79577, intron 10 of 16)	1	193147860	193155743	7884	2	8707	uc001gtc.4	22894	ENSG00000162630	B3GALT2	beta-1,3-galactosyltransferase 2
66	chr1	196434143	196434254	112	*	Promoter (2-3kb)	1	196194913	196436916	242004	2	343450	uc009wyt.1	2662	ENSG00000162687	KCNT2	potassium sodium-activated channel subfamily T member 2
67	chr1	197941890	197941960	71	*	Distal Intergenic	1	197896721	197901715	4995	1	56956	uc021pgw.1	45169	ENSG00000143355	LHX9	LIM homeobox 9
68	chr1	200099782	200099858	77	*	Intron (uc001gvb.4/2494, intron 7 of 7)	1	200011953	200146550	134598	1	2494	uc010pph.3	87829	ENSG00000116833	NR5A2	nuclear receptor subfamily 5 group A member 2
69	chr1	200594421	200594606	186	*	Distal Intergenic	1	200520625	200589862	69238	2	9928	uc010ppk.1	-4559	ENSG00000118193	KIF14	kinesin family member 14
70	chr1	200594779	200595007	229	*	Distal Intergenic	1	200520625	200589862	69238	2	9928	uc010ppk.1	-4917	ENSG00000118193	KIF14	kinesin family member 14
71	chr1	200595060	200595156	97	*	Distal Intergenic	1	200520625	200589862	69238	2	9928	uc010ppk.1	-5198	ENSG00000118193	KIF14	kinesin family member 14
72	chr1	200796396	200796495	100	*	Intron (uc001gvk.3/23271, intron 4 of 16)	1	200842083	200843306	1224	1	2848	uc001gvn.2	-45588	ENSG00000170128	GPR25	G protein-coupled receptor 25
73	chr1	208729102	208729199	98	*	Distal Intergenic	1	208195588	208417665	222078	2	5362	uc001hgz.3	-311437	ENSG00000076356	PLXNA2	plexin A2
74	chr1	216996989	216997086	98	*	Intron (uc001hky.1/2104, intron 1 of 7)	1	216676588	216978709	302122	2	2104	uc021piz.1	-18280	ENSG00000196482	ESRRG	estrogen related receptor gamma
75	chr1	219642840	219642928	89	*	Distal Intergenic	1	219347192	219386207	39016	1	127018	uc009xds.3	295648	ENSG00000143353	LYPLAL1	lysophospholipase like 1
76	chr1	224370436	224370532	97	*	Promoter (<=1kb)	1	224370910	224381142	10233	1	8560	uc001hoj.3	-378	ENSG00000143753	DEGS1	delta 4-desaturase, sphingolipid 1
77	chr1	225322659	225322756	98	*	Intron (uc001how.2/127602, intron 26 of 83)	1	225428295	225585747	157453	1	127602	uc001hox.2	-105539	ENSG00000185842	DNAH14	dynein axonemal heavy chain 14
78	chr1	234651563	234651761	199	*	Distal Intergenic	1	234663637	234667525	3889	2	100506795	uc001hwe.3	15764	ENSG00000231768	LINC01354	long intergenic non-protein coding RNA 1354
79	chr1	235120138	235120244	107	*	Distal Intergenic	1	235291118	235291252	135	2	677802	uc001hwm.1	171008	ENSG00000207181	SNORA14B	small nucleolar RNA, H/ACA box 14B
80	chr1	235120247	235120357	111	*	Distal Intergenic	1	235291118	235291252	135	2	677802	uc001hwm.1	170895	ENSG00000207181	SNORA14B	small nucleolar RNA, H/ACA box 14B
81	chr1	238108202	238108244	43	*	Distal Intergenic	1	238041164	238054222	13059	2	57829	uc001hym.3	-53980	ENSG00000116996	ZP4	zona pellucida glycoprotein 4
82	chr1	243877070	243877272	203	*	Intron (uc001hzz.1/10000, intron 1 of 13)	1	243651535	244006584	355050	2	10000	uc001hzz.1	129312	ENSG00000117020	AKT3	AKT serine/threonine kinase 3
83	chr1	245675772	245675871	100	*	Promoter (1-2kb)	1	245674304	245852109	177806	1	55083	uc001ibg.1	1468	ENSG00000162849	KIF26B	kinesin family member 26B
84	chr1	246608642	246608718	77	*	Intron (uc001ibl.3/64754, intron 1 of 11)	1	245912642	246580714	668073	2	64754	uc001ibk.3	-27928	ENSG00000185420	SMYD3	SET and MYND domain containing 3
85	chr1	246948953	246949025	73	*	Intron (uc001ibs.1/149134, intron 3 of 5)	1	246952919	246954788	1870	1	149134	uc010pyt.1	-3894	NA	LINC01341	long intergenic non-protein coding RNA 1341
86	chr10	706415	706498	84	*	Intron (uc001ifr.3/414235, intron 1 of 2)	10	696017	711109	15093	1	414235	uc001ifr.3	10398	ENSG00000180525	PRR26	proline rich 26
87	chr10	4326621	4326701	81	*	Distal Intergenic	10	4698348	4704606	6259	1	338588	uc001ihg.3	-371647	ENSG00000225269	LINC00705	long intergenic non-protein coding RNA 705
88	chr10	10705137	10705241	105	*	Distal Intergenic	10	10826402	10836877	10476	2	207107	uc001ikf.1	131636	ENSG00000225383	SFTA1P	surfactant associated 1, pseudogene
89	chr10	16699092	16699199	108	*	Intron (uc001iok.3/6251, intron 7 of 7)	10	16555742	16564004	8263	2	389941	uc001ioj.1	-135088	ENSG00000165985	C1QL3	complement C1q like 3
90	chr10	25716382	25716468	87	*	Intron (uc001isj.3/57512, intron 4 of 10)	10	25883142	25891157	8016	1	57512	uc001isk.3	-166674	ENSG00000151025	GPR158	G protein-coupled receptor 158
91	chr10	27108402	27108517	116	*	Intron (uc001isx.3/10006, intron 2 of 11)	10	27035525	27150016	114492	2	10006	uc001isx.3	41499	ENSG00000136754	ABI1	abl interactor 1
92	chr10	29892314	29892413	100	*	Promoter (1-2kb)	10	29891193	29891275	83	2	100126327	uc021pos.1	-1039	ENSG00000216035	MIR938	microRNA 938
93	chr10	31308212	31308314	103	*	Intron (uc001ivo.4/220929, intron 1 of 6)	10	31133565	31320866	187302	2	220929	uc001ivo.4	12552	ENSG00000183621	ZNF438	zinc finger protein 438
94	chr10	31308808	31308891	84	*	Intron (uc001ivo.4/220929, intron 1 of 6)	10	31133565	31320866	187302	2	220929	uc001ivo.4	11975	ENSG00000183621	ZNF438	zinc finger protein 438
95	chr10	38977702	38977775	74	*	Distal Intergenic	10	38989727	38991371	1645	1	399746	uc021ppf.1	-11952	ENSG00000227264	ACTR3BP5	ACTR3B pseudogene 5
96	chr10	48871898	48871974	77	*	Distal Intergenic	10	48844036	48862688	18653	2	728798	uc001jfy.4	-9210	NA	FRMPD2B	FERM and PDZ domain containing 2B, pseudogene
97	chr10	51834349	51834434	86	*	Intron (uc001jja.1/387680, intron 3 of 27)	10	51837886	51893269	55384	1	55747	uc009xoq.3	-3452	NA	NA	NA
98	chr10	56557335	56557463	129	*	Intron (uc010qhq.2/65217, intron 1 of 34)	10	55562533	56561051	998519	2	65217	uc010qhq.2	3588	ENSG00000150275	PCDH15	protocadherin related 15
99	chr10	56779493	56779593	101	*	Intron (uc001jjv.1/65217, intron 3 of 20)	10	55754340	56561051	806712	2	65217	uc001jjw.3	-218442	ENSG00000150275	PCDH15	protocadherin related 15
100	chr10	64967031	64967152	122	*	Promoter (1-2kb)	10	64952698	64968561	15864	2	221037	uc009xpk.1	1409	ENSG00000171988	JMJD1C	jumonji domain containing 1C
101	chr10	70573466	70573705	240	*	Distal Intergenic	10	70587294	70652816	65523	1	219736	uc001joq.3	-13589	ENSG00000165730	STOX1	storkhead box 1
102	chr10	70573719	70573835	117	*	Distal Intergenic	10	70587294	70652816	65523	1	219736	uc001joq.3	-13459	ENSG00000165730	STOX1	storkhead box 1
103	chr10	70573987	70574079	93	*	Distal Intergenic	10	70587294	70652816	65523	1	219736	uc001joq.3	-13215	ENSG00000165730	STOX1	storkhead box 1
104	chr10	76501580	76501706	127	*	Distal Intergenic	10	76586171	76792380	206210	1	23522	uc001jwm.2	-84465	ENSG00000156650	KAT6B	lysine acetyltransferase 6B
105	chr10	81589305	81589380	76	*	Distal Intergenic	10	81585658	81587358	1701	1	642361	uc001kbe.2	3647	ENSG00000272447	LOC642361	uncharacterized LOC642361
106	chr10	89083253	89083347	95	*	Intron (uc009xtc.2/728190, intron 3 of 5)	10	89046655	89068341	21687	2	728190	uc001ken.3	-14912	ENSG00000223482	NUTM2A-AS1	NUTM2A antisense RNA 1
107	chr10	91039345	91039446	102	*	Intron (uc001kgb.4/3988, intron 2 of 8)	10	91061706	91069033	7328	1	3433	uc009xts.3	-22260	ENSG00000119922	IFIT2	interferon induced protein with tetratricopeptide repeats 2
108	chr10	96163983	96164073	91	*	Promoter (1-2kb)	10	96162186	96296089	133904	1	23232	uc001kjr.2	1797	ENSG00000108239	TBC1D12	TBC1 domain family member 12
109	chr10	108091193	108091275	83	*	Distal Intergenic	10	108333421	108924466	591046	2	114815	uc001kyl.3	833191	ENSG00000108018	SORCS1	sortilin related VPS10 domain containing receptor 1
110	chr10	108273243	108273353	111	*	Distal Intergenic	10	108333421	108924466	591046	2	114815	uc001kyl.3	651113	ENSG00000108018	SORCS1	sortilin related VPS10 domain containing receptor 1
111	chr10	116889852	116889990	139	*	Intron (uc001lce.3/26033, intron 7 of 9)	10	116853124	117708496	855373	1	26033	uc001lcg.3	36728	ENSG00000107518	ATRNL1	attractin like 1
112	chr10	120186310	120186403	94	*	Distal Intergenic	10	120068572	120101839	33268	2	63877	uc010qss.1	-84471	ENSG00000165669	FAM204A	family with sequence similarity 204 member A
113	chr10	124686735	124686812	78	*	Distal Intergenic	10	124670217	124672627	2411	1	118670	uc001lgv.3	16518	ENSG00000203795	FAM24A	family with sequence similarity 24 member A
114	chr11	653259	653357	99	*	Intron (uc009ycf.1/10522, intron 8 of 9)	11	637305	640705	3401	1	1815	uc001lqp.2	15954	ENSG00000069696	DRD4	dopamine receptor D4
115	chr11	5248091	5248161	71	*	Promoter (<=1kb)	11	5246696	5248301	1606	2	3043	uc001mae.1	140	ENSG00000244734	HBB	hemoglobin subunit beta
116	chr11	9253482	9253598	117	*	Intron (uc001mhl.3/23258, intron 1 of 22)	11	9160375	9286873	126499	2	23258	uc001mhl.3	33275	ENSG00000184014	DENND5A	DENN domain containing 5A
117	chr11	10529889	10529958	70	*	Promoter (<=1kb)	11	10529434	10530723	1290	2	100463486	uc001miq.3	765	ENSG00000255823	MTRNR2L8	MT-RNR2 like 8
118	chr11	10531478	10531545	68	*	Promoter (<=1kb)	11	10529434	10530723	1290	2	100463486	uc001miq.3	-755	ENSG00000255823	MTRNR2L8	MT-RNR2 like 8
119	chr11	10531718	10531771	54	*	Promoter (<=1kb)	11	10529434	10530723	1290	2	100463486	uc001miq.3	-995	ENSG00000255823	MTRNR2L8	MT-RNR2 like 8
120	chr11	11828410	11828509	100	*	Distal Intergenic	11	11862970	11964659	101690	1	55031	uc001mjq.1	-34461	ENSG00000170242	USP47	ubiquitin specific peptidase 47
121	chr11	13119539	13119621	83	*	Distal Intergenic	11	13030970	13033653	2684	1	644943	uc021qdz.1	88569	ENSG00000189431	RASSF10	Ras association domain family member 10
122	chr11	15870227	15870316	90	*	Distal Intergenic	11	15987995	16424413	436419	2	55553	uc001mmd.3	554097	ENSG00000110693	SOX6	SRY-box 6
123	chr11	16139856	16140103	248	*	Intron (uc001mmd.3/55553, intron 6 of 14)	11	15987995	16424413	436419	2	55553	uc001mmd.3	284310	ENSG00000110693	SOX6	SRY-box 6
124	chr11	16140117	16140240	124	*	Intron (uc001mmd.3/55553, intron 6 of 14)	11	15987995	16424413	436419	2	55553	uc001mmd.3	284173	ENSG00000110693	SOX6	SRY-box 6
125	chr11	16169807	16169960	154	*	Intron (uc001mmd.3/55553, intron 6 of 14)	11	15987995	16424413	436419	2	55553	uc001mmd.3	254453	ENSG00000110693	SOX6	SRY-box 6
126	chr11	16377995	16378109	115	*	Intron (uc001mmd.3/55553, intron 1 of 14)	11	15987995	16424413	436419	2	55553	uc001mmd.3	46304	ENSG00000110693	SOX6	SRY-box 6
127	chr11	16378116	16378277	162	*	Intron (uc001mmd.3/55553, intron 1 of 14)	11	15987995	16424413	436419	2	55553	uc001mmd.3	46136	ENSG00000110693	SOX6	SRY-box 6
128	chr11	16378484	16378643	160	*	Intron (uc001mmd.3/55553, intron 1 of 14)	11	15987995	16424413	436419	2	55553	uc001mmd.3	45770	ENSG00000110693	SOX6	SRY-box 6
129	chr11	18185049	18185149	101	*	Distal Intergenic	11	18194384	18195827	1444	1	117196	uc001mnv.1	-9235	ENSG00000179817	MRGPRX4	MAS related GPR family member X4
130	chr11	26775070	26775297	228	*	Distal Intergenic	11	26688566	26744974	56409	2	159963	uc001mrb.2	-30096	ENSG00000148942	SLC5A12	solute carrier family 5 member 12
131	chr11	26775350	26775432	83	*	Distal Intergenic	11	26688566	26744974	56409	2	159963	uc001mrb.2	-30376	ENSG00000148942	SLC5A12	solute carrier family 5 member 12
132	chr11	27283328	27283434	107	*	Distal Intergenic	11	27360061	27384795	24735	2	91057	uc001mrh.1	101361	ENSG00000109881	CCDC34	coiled-coil domain containing 34
133	chr11	27465084	27465179	96	*	Intron (uc001mrj.4/55366, intron 1 of 17)	11	27387508	27494334	106827	2	55366	uc001mrj.4	29155	ENSG00000205213	LGR4	leucine rich repeat containing G protein-coupled receptor 4
134	chr11	34677732	34677864	133	*	Intron (uc001mvr.2/26298, intron 6 of 8)	11	34654011	34684834	30824	1	26298	uc021qfu.1	23721	ENSG00000135373	EHF	ETS homologous factor
135	chr11	35947569	35947658	90	*	Distal Intergenic	11	35965612	36252841	287230	1	143458	uc001mwk.1	-17954	ENSG00000179241	LDLRAD3	low density lipoprotein receptor class A domain containing 3
136	chr11	35974865	35974941	77	*	Intron (uc001mwk.1/143458, intron 1 of 5)	11	35965612	36252841	287230	1	143458	uc010rez.1	9253	ENSG00000179241	LDLRAD3	low density lipoprotein receptor class A domain containing 3
137	chr11	35975035	35975150	116	*	Intron (uc001mwk.1/143458, intron 1 of 5)	11	35965612	36252841	287230	1	143458	uc010rez.1	9423	ENSG00000179241	LDLRAD3	low density lipoprotein receptor class A domain containing 3
138	chr11	36481721	36481806	86	*	Intron (uc001mwo.4/79899, intron 8 of 8)	11	36505317	36531863	26547	2	7189	uc001mwq.2	50057	ENSG00000175104	TRAF6	TNF receptor associated factor 6
139	chr11	44986187	44986266	80	*	Distal Intergenic	11	44995453	44999578	4126	1	221122	uc001myn.3	-9187	ENSG00000254654	LOC221122	uncharacterized LOC221122
140	chr11	46360803	46360882	80	*	Intron (uc001nch.2/8525, intron 1 of 30)	11	46366817	46390725	23909	1	8525	uc001nci.2	-5935	ENSG00000149091	DGKZ	diacylglycerol kinase zeta
141	chr11	50736722	50736802	81	*	Distal Intergenic	11	50375235	50379802	4568	1	646813	uc001nhh.2	361487	NA	LOC646813	DExH-box helicase 9 pseudogene
142	chr11	54928964	54929070	107	*	Distal Intergenic	11	55029658	55038595	8938	1	79097	uc010rid.2	-100588	ENSG00000150244	TRIM48	tripartite motif containing 48
143	chr11	68095593	68095718	126	*	Intron (uc001ont.3/4041, intron 1 of 22)	11	68080108	68216743	136636	1	4041	uc009ysg.4	15485	ENSG00000162337	LRP5	LDL receptor related protein 5
144	chr11	70056509	70056611	103	*	Distal Intergenic	11	70049269	70053508	4240	1	8772	uc001opm.2	7240	ENSG00000168040	FADD	Fas associated via death domain
145	chr11	72730444	72730660	217	*	Intron (uc001oth.4/9873, intron 2 of 18)	11	72553999	72851173	297175	2	9873	uc001oti.2	120513	ENSG00000137478	FCHSD2	FCH and double SH3 domains 2
146	chr11	78031500	78031639	140	*	Intron (uc001ozg.3/9846, intron 1 of 9)	11	77926336	78052926	126591	2	9846	uc001ozg.3	21287	ENSG00000033327	GAB2	GRB2 associated binding protein 2
147	chr11	78232341	78232436	96	*	Intron (uc001ozi.3/79731, intron 6 of 13)	11	78147007	78285909	138903	2	79731	uc001ozi.3	53473	ENSG00000137513	NARS2	asparaginyl-tRNA synthetase 2, mitochondrial
148	chr11	89621374	89621473	100	*	Distal Intergenic	11	89603606	89609185	5580	2	642446	uc021qoo.1	-12189	ENSG00000189253	TRIM64B	tripartite motif containing 64B
149	chr11	95722335	95722444	110	*	Intron (uc001pfw.1/84441, intron 3 of 4)	11	95566044	95657371	91328	2	8898	uc001pfv.3	-64964	ENSG00000087053	MTMR2	myotubularin related protein 2
150	chr11	99254980	99255069	90	*	Intron (uc009ywv.2/53942, intron 2 of 15)	11	99426876	100229616	802741	1	53942	uc021qpc.1	-171807	ENSG00000149972	CNTN5	contactin 5
151	chr11	101445569	101445657	89	*	Intron (uc001pgk.4/7225, intron 1 of 12)	11	101322295	101454659	132365	2	7225	uc001pgk.4	9002	ENSG00000137672	TRPC6	transient receptor potential cation channel subfamily C member 6
152	chr11	105046044	105046138	95	*	Distal Intergenic	11	105008448	105010461	2014	2	59082	uc021qpy.1	-35583	ENSG00000255501	CARD18	caspase recruitment domain family member 18
153	chr11	111782609	111782700	92	*	Promoter (<=1kb)	11	111780486	111782473	1988	2	1410	uc010rwp.1	-136	ENSG00000109846	CRYAB	crystallin alpha B
154	chr11	114433193	114433282	90	*	Promoter (2-3kb)	11	114392437	114430580	38144	2	120400	uc001ppa.3	-2613	ENSG00000095110	NXPE1	neurexophilin and PC-esterase domain family member 1
155	chr11	117525201	117525287	87	*	Intron (uc001prh.1/57453, intron 3 of 32)	11	117298489	117667976	369488	2	57453	uc001prh.1	142689	ENSG00000177103	DSCAML1	DS cell adhesion molecule like 1
156	chr11	118855457	118855539	83	*	Distal Intergenic	11	118849492	118851995	2504	1	283150	uc001puk.3	5965	ENSG00000176302	FOXR1	forkhead box R1
157	chr11	120271541	120271640	100	*	Intron (uc021qrm.1/23365, intron 1 of 18)	11	120256027	120360645	104619	1	23365	uc009zau.1	15514	ENSG00000196914	ARHGEF12	Rho guanine nucleotide exchange factor 12
158	chr11	121153372	121153419	48	*	Distal Intergenic	11	121163388	121176419	13032	1	6309	uc001pxs.1	-9969	ENSG00000109929	SC5D	sterol-C5-desaturase
159	chr11	121563169	121563253	85	*	Distal Intergenic	11	121461128	121504471	43344	1	6653	uc010rzq.1	102041	ENSG00000137642	SORL1	sortilin related receptor 1
160	chr11	131038956	131039043	88	*	Distal Intergenic	11	131240371	132206716	966346	1	50863	uc001qgm.3	-201328	ENSG00000182667	NTM	neurotrimin
161	chr12	4402597	4402710	114	*	Intron (uc001qmo.3/894, intron 4 of 4)	12	4382902	4414522	31621	1	894	uc001qmo.3	19695	ENSG00000118971	CCND2	cyclin D2
162	chr12	9435619	9435707	89	*	Promoter (<=1kb)	12	9436253	9466684	30432	1	642846	uc010sgp.1	-546	NA	LOC642846	DEAD/H (Asp-Glu-Ala-Asp/His) box polypeptide 11-like
163	chr12	10930647	10930726	80	*	Distal Intergenic	12	10954131	10955226	1096	2	50837	uc001qyv.3	24500	ENSG00000121377	TAS2R7	taste 2 receptor member 7
164	chr12	12257639	12257711	73	*	Intron (uc001raa.1/2120, intron 1 of 1)	12	12264886	12264967	82	1	100302285	uc021qvi.1	-7175	ENSG00000284378	MIR1244-1	microRNA 1244-1
165	chr12	15862330	15862415	86	*	Intron (uc009zif.3/2059, intron 1 of 20)	12	15773075	15865859	92785	2	2059	uc009zif.3	3444	ENSG00000151491	EPS8	epidermal growth factor receptor pathway substrate 8
166	chr12	24399745	24399979	235	*	Intron (uc001rfx.4/6660, intron 4 of 17)	12	24365355	24365429	75	1	100126320	uc021qwc.1	34390	ENSG00000216192	MIR920	microRNA 920
167	chr12	24400004	24400100	97	*	Intron (uc001rfx.4/6660, intron 4 of 17)	12	24365355	24365429	75	1	100126320	uc021qwc.1	34649	ENSG00000216192	MIR920	microRNA 920
168	chr12	24531577	24531712	136	*	Intron (uc001rfx.4/6660, intron 2 of 17)	12	24365355	24365429	75	1	100126320	uc021qwc.1	166222	ENSG00000216192	MIR920	microRNA 920
169	chr12	24909813	24910026	214	*	Distal Intergenic	12	24962958	25055322	92365	2	586	uc001rgc.3	145296	ENSG00000060982	BCAT1	branched chain amino acid transaminase 1
170	chr12	26876528	26876640	113	*	Intron (uc001rhg.3/3709, intron 4 of 56)	12	26488285	26986131	497847	2	3709	uc001rhg.3	109491	ENSG00000123104	ITPR2	inositol 1,4,5-trisphosphate receptor type 2
171	chr12	27708011	27708156	146	*	Intron (uc001rhy.1/8496, intron 1 of 3)	12	27677045	27848497	171453	1	8496	uc001rid.2	30966	ENSG00000110841	PPFIBP1	PPFIA binding protein 1
172	chr12	27708523	27708765	243	*	Intron (uc001rhy.1/8496, intron 1 of 3)	12	27677045	27848497	171453	1	8496	uc001rid.2	31478	ENSG00000110841	PPFIBP1	PPFIA binding protein 1
173	chr12	28946550	28946621	72	*	Distal Intergenic	12	29301936	29488549	186614	1	55711	uc001ris.5	-355315	ENSG00000064763	FAR2	fatty acyl-CoA reductase 2
174	chr12	32354168	32354282	115	*	Intron (uc001rku.3/636, intron 1 of 9)	12	32260185	32531141	270957	1	636	uc010skd.2	93983	ENSG00000151746	BICD1	BICD cargo adaptor 1
175	chr12	34787097	34787137	41	*	Distal Intergenic	12	34175216	34181236	6021	1	84920	uc001rlm.3	611881	ENSG00000139133	ALG10	ALG10, alpha-1,2-glucosyltransferase
176	chr12	38133684	38133774	91	*	Distal Intergenic	12	38710557	38723528	12972	1	144245	uc001rln.4	-576783	ENSG00000175548	ALG10B	ALG10B, alpha-1,2-glucosyltransferase
177	chr12	39799808	39799901	94	*	Intron (uc001rlx.3/55605, intron 1 of 36)	12	39687030	39837192	150163	2	55605	uc001rlx.3	37291	ENSG00000139116	KIF21A	kinesin family member 21A
178	chr12	41187808	41187902	95	*	Intron (uc009zjy.3/1272, intron 1 of 15)	12	41221740	41366519	144780	1	1272	uc001rmo.4	-33838	ENSG00000018236	CNTN1	contactin 1
179	chr12	41187944	41188093	150	*	Intron (uc009zjy.3/1272, intron 1 of 15)	12	41221740	41366519	144780	1	1272	uc001rmo.4	-33647	ENSG00000018236	CNTN1	contactin 1
180	chr12	54661033	54661125	93	*	Intron (uc001sfk.4/23468, intron 1 of 4)	12	54624731	54653370	28640	2	23468	uc001sfj.4	-7663	ENSG00000094916	CBX5	chromobox 5
181	chr12	58896078	58896150	73	*	Distal Intergenic	12	59265937	59313327	47391	2	121227	uc009zqh.3	417177	ENSG00000139263	LRIG3	leucine rich repeats and immunoglobulin like domains 3
182	chr12	59200005	59200123	119	*	Distal Intergenic	12	59265937	59313327	47391	2	121227	uc009zqh.3	113204	ENSG00000139263	LRIG3	leucine rich repeats and immunoglobulin like domains 3
183	chr12	64287064	64287162	99	*	Intron (uc001srt.3/57522, intron 1 of 9)	12	64238541	64541613	303073	1	57522	uc010ssp.1	48523	ENSG00000196935	SRGAP1	SLIT-ROBO Rho GTPase activating protein 1
184	chr12	65014089	65014180	92	*	Promoter (2-3kb)	12	65016289	65016385	97	1	693129	uc021qzw.1	-2109	ENSG00000207546	MIR548C	microRNA 548c
185	chr12	69249586	69251020	1435	*	3' UTR	12	69202988	69239320	36333	1	4193	uc021raj.2	46598	ENSG00000135679	MDM2	MDM2 proto-oncogene
186	chr12	69316989	69318071	1083	*	Intron (uc001sup.3/1368, intron 2 of 8)	12	69244956	69326979	82024	2	1368	uc001sup.3	8908	ENSG00000135678	CPM	carboxypeptidase M
187	chr12	69352077	69354965	2889	*	Promoter (2-3kb)	12	69244956	69357020	112065	2	1368	uc001sur.3	2055	ENSG00000135678	CPM	carboxypeptidase M
188	chr12	69366151	69372881	6731	*	Distal Intergenic	12	69244956	69357020	112065	2	1368	uc001sur.3	-9131	ENSG00000135678	CPM	carboxypeptidase M
189	chr12	76040521	76040639	119	*	Distal Intergenic	12	75899944	75905418	5475	2	11103	uc010stx.2	-135103	ENSG00000111615	KRR1	KRR1, small subunit processome component homolog
190	chr12	76052759	76052855	97	*	Distal Intergenic	12	75899944	75905418	5475	2	11103	uc010stx.2	-147341	ENSG00000111615	KRR1	KRR1, small subunit processome component homolog
191	chr12	76099971	76100165	195	*	Distal Intergenic	12	75899944	75905418	5475	2	11103	uc010stx.2	-194553	ENSG00000111615	KRR1	KRR1, small subunit processome component homolog
192	chr12	76242174	76242299	126	*	Distal Intergenic	12	76419227	76425556	6330	2	22822	uc001sxu.3	183257	ENSG00000139289	PHLDA1	pleckstrin homology like domain family A member 1
193	chr12	76283737	76283811	75	*	Distal Intergenic	12	76419227	76425556	6330	2	22822	uc001sxu.3	141745	ENSG00000139289	PHLDA1	pleckstrin homology like domain family A member 1
194	chr12	78241102	78241250	149	*	Intron (uc001syo.3/89795, intron 1 of 38)	12	78225069	78606790	381722	1	89795	uc001syp.3	16033	ENSG00000067798	NAV3	neuron navigator 3
195	chr12	82020908	82021002	95	*	Intron (uc031qim.1/8499, intron 2 of 29)	12	81655728	81992150	336423	2	8499	uc031qiv.1	-28758	ENSG00000139220	PPFIA2	PTPRF interacting protein alpha 2
196	chr12	88702363	88702471	109	*	Distal Intergenic	12	88536073	88593664	57592	1	160418	uc001tau.3	166290	ENSG00000139324	TMTC3	transmembrane and tetratricopeptide repeat containing 3
197	chr12	89740345	89740518	174	*	Downstream (1-2kb)	12	89741837	89746296	4460	2	1848	uc001tay.3	5778	ENSG00000139318	DUSP6	dual specificity phosphatase 6
198	chr12	90277637	90277771	135	*	Distal Intergenic	12	90102732	90105729	2998	1	338758	uc001tbi.4	174905	ENSG00000271614	ATP2B1-AS1	ATP2B1 antisense RNA 1
199	chr12	90277917	90278002	86	*	Distal Intergenic	12	90102732	90105729	2998	1	338758	uc001tbi.4	175185	ENSG00000271614	ATP2B1-AS1	ATP2B1 antisense RNA 1
200	chr12	93496275	93496426	152	*	Intron (uc021rbu.1/643339, intron 3 of 4)	12	93166285	93323107	156823	2	8411	uc001tck.3	-173168	ENSG00000102189	EEA1	early endosome antigen 1
201	chr12	94821984	94822084	101	*	Intron (uc001tdd.3/51134, intron 2 of 16)	12	94702056	94853764	151709	2	51134	uc001tdd.3	31680	ENSG00000173588	CEP83	centrosomal protein 83
202	chr12	110386986	110387072	87	*	Intron (uc001tpo.1/84260, intron 14 of 14)	12	110367607	110434194	66588	2	9815	uc001tpq.2	47122	ENSG00000139436	GIT2	GIT ArfGAP 2
203	chr12	116561440	116561524	85	*	Intron (uc001tvw.3/23389, intron 2 of 30)	12	116586365	116586459	95	2	693205	uc021reh.1	24935	ENSG00000207967	MIR620	microRNA 620
204	chr12	117282529	117282617	89	*	Intron (uc001twa.4/84900, intron 11 of 11)	12	117298225	117319232	21008	2	8739	uc001twe.4	36615	ENSG00000135116	HRK	harakiri, BCL2 interacting protein
205	chr12	118794979	118795089	111	*	Promoter (2-3kb)	12	118587606	118797412	209807	2	51347	uc001twx.3	2323	ENSG00000135090	TAOK3	TAO kinase 3
206	chr12	120729377	120729481	105	*	Distal Intergenic	12	120740124	120751045	10922	1	23409	uc001tyc.3	-10643	ENSG00000089163	SIRT4	sirtuin 4
207	chr12	123311897	123312012	116	*	3' UTR	12	123319295	123342447	23153	1	9026	uc001udg.1	-7283	ENSG00000130787	HIP1R	huntingtin interacting protein 1 related
208	chr12	125398314	125399119	806	*	Promoter (<=1kb)	12	125398127	125398665	539	2	7316	uc009zyf.1	0	ENSG00000150991	UBC	ubiquitin C
209	chr12	125399120	125399532	413	*	Promoter (<=1kb)	12	125396192	125399587	3396	2	7316	uc001ugs.4	55	ENSG00000150991	UBC	ubiquitin C
210	chr13	19448116	19448194	79	*	Promoter (2-3kb)	13	19408543	19446109	37567	2	284232	uc010tcj.1	-2007	NA	ANKRD20A9P	ankyrin repeat domain 20 family member A9, pseudogene
211	chr13	24007481	24007581	101	*	Promoter (<=1kb)	13	23902962	24007867	104906	2	26278	uc001uon.3	286	ENSG00000151835	SACS	sacsin molecular chaperone
212	chr13	26905128	26905282	155	*	Intron (uc001uqr.1/1024, intron 1 of 12)	13	26828756	26978569	149814	1	1024	uc001uqt.1	76372	ENSG00000132964	CDK8	cyclin dependent kinase 8
213	chr13	28152399	28152452	54	*	Intron (uc001url.4/222484, intron 2 of 9)	13	28120050	28194720	74671	2	222484	uc001url.4	42268	ENSG00000139517	LNX2	ligand of numb-protein X 2
214	chr13	30760575	30760664	90	*	Distal Intergenic	13	30776767	30881191	104425	2	84056	uc001uss.4	120527	ENSG00000102781	KATNAL1	katanin catalytic subunit A1 like 1
215	chr13	33456967	33457111	145	*	Intron (uc031qlb.1/100874167, intron 3 of 4)	13	33383328	33485790	102463	2	100874167	uc031qlb.1	28679	ENSG00000226968	LINC00423	long intergenic non-protein coding RNA 423
216	chr13	33843278	33843369	92	*	Intron (uc001uuw.3/90627, intron 1 of 13)	13	33851691	33855471	3781	1	100874241	uc031qlc.1	-8322	ENSG00000236581	STARD13-AS	STARD13 antisense RNA
217	chr13	33865387	33865472	86	*	Intron (uc001uux.3/90627, intron 5 of 17)	13	33677272	33859901	182630	2	90627	uc001uuw.3	-5486	ENSG00000133121	STARD13	StAR related lipid transfer domain containing 13
218	chr13	33902764	33902869	106	*	Intron (uc001uux.3/90627, intron 5 of 17)	13	33701510	33924767	223258	2	90627	uc010abh.1	21898	ENSG00000133121	STARD13	StAR related lipid transfer domain containing 13
219	chr13	33902892	33903047	156	*	Intron (uc001uux.3/90627, intron 5 of 17)	13	33701510	33924767	223258	2	90627	uc010abh.1	21720	ENSG00000133121	STARD13	StAR related lipid transfer domain containing 13
220	chr13	34020976	34021190	215	*	Intron (uc001uux.3/90627, intron 4 of 17)	13	33701510	33924767	223258	2	90627	uc010abh.1	-96209	ENSG00000133121	STARD13	StAR related lipid transfer domain containing 13
221	chr13	34021266	34021410	145	*	Intron (uc001uux.3/90627, intron 4 of 17)	13	33701510	33924767	223258	2	90627	uc010abh.1	-96499	ENSG00000133121	STARD13	StAR related lipid transfer domain containing 13
222	chr13	34151158	34151244	87	*	Intron (uc001uux.3/90627, intron 3 of 17)	13	33677272	34250932	573661	2	90627	uc001uux.3	99688	ENSG00000133121	STARD13	StAR related lipid transfer domain containing 13
223	chr13	34296114	34296199	86	*	Distal Intergenic	13	33677272	34250932	573661	2	90627	uc001uux.3	-45182	ENSG00000133121	STARD13	StAR related lipid transfer domain containing 13
224	chr13	35705947	35706038	92	*	Intron (uc021ric.1/26960, intron 17 of 56)	13	35735887	36246874	510988	1	26960	uc010abi.3	-29849	ENSG00000172915	NBEA	neurobeachin
225	chr13	44451886	44451958	73	*	Promoter (1-2kb)	13	44453420	44468068	14649	1	144811	uc010acg.3	-1462	ENSG00000179630	LACC1	laccase domain containing 1
226	chr13	45003765	45003987	223	*	Downstream (2-3kb)	13	45006279	45011060	4782	2	8848	uc001uzm.4	7073	ENSG00000102804	TSC22D1	TSC22 domain family member 1
227	chr13	53312273	53312373	101	*	Promoter (1-2kb)	13	53277400	53313947	36548	2	11061	uc001vhf.2	1574	ENSG00000136110	CNMD	chondromodulin
228	chr13	58239667	58239779	113	*	Promoter (1-2kb)	13	58240787	58303065	62279	1	27253	uc001vhr.1	-1008	ENSG00000118946	PCDH17	protocadherin 17
229	chr13	78406865	78406991	127	*	Intron (uc001vkn.1/uc001vkn.1, intron 4 of 6)	13	78469616	78492966	23351	2	1910	uc001vko.2	85975	ENSG00000136160	EDNRB	endothelin receptor type B
230	chr13	84339938	84340038	101	*	Distal Intergenic	13	84451343	84456528	5186	2	114798	uc001vlk.3	116490	ENSG00000178235	SLITRK1	SLIT and NTRK like family member 1
231	chr13	84340225	84340354	130	*	Distal Intergenic	13	84451343	84456528	5186	2	114798	uc001vlk.3	116174	ENSG00000178235	SLITRK1	SLIT and NTRK like family member 1
232	chr13	92903898	92903994	97	*	Intron (uc010tif.2/2262, intron 7 of 7)	13	93353642	93372227	18586	2	100873969	uc031qmt.1	468233	ENSG00000235984	GPC5-AS1	GPC5 antisense RNA 1
233	chr13	110076472	110076690	219	*	Distal Intergenic	13	109816253	109819651	3399	2	100885782	uc031qng.1	-256821	ENSG00000236242	MYO16-AS1	MYO16 antisense RNA 1
234	chr14	19068409	19068492	84	*	Distal Intergenic	14	19377594	19378574	981	1	440153	uc010tkp.2	-309102	ENSG00000257115	OR11H12	olfactory receptor family 11 subfamily H member 12
235	chr14	19832461	19832551	91	*	Distal Intergenic	14	19894369	19904572	10204	1	414763	uc001vvt.3	-61818	NA	BMS1P18	BMS1, ribosome biogenesis factor pseudogene 18
236	chr14	20705048	20705199	152	*	Distal Intergenic	14	20710951	20711925	975	1	390442	uc010tld.2	-5752	ENSG00000176198	OR11H4	olfactory receptor family 11 subfamily H member 4
237	chr14	22901932	22902053	122	*	Intron (uc001wbw.2/uc001wbw.2, intron 2 of 5)	14	23033807	23058143	24337	2	1603	uc001wgl.2	156090	ENSG00000129562	DAD1	defender against cell death 1
238	chr14	27455362	27455417	56	*	Distal Intergenic	14	27377848	27377931	84	1	100423019	uc021rrs.1	77514	ENSG00000265165	MIR4307	microRNA 4307
239	chr14	28269388	28269491	104	*	Distal Intergenic	14	28081794	28108842	27049	1	100505967	uc021rrt.1	187594	ENSG00000258548	LINC00645	long intergenic non-protein coding RNA 645
240	chr14	33104273	33104352	80	*	Intron (uc010aml.3/9472, intron 7 of 9)	14	33408459	34273382	864924	1	64067	uc001wrs.3	-304107	ENSG00000151322	NPAS3	neuronal PAS domain protein 3
241	chr14	33496698	33496778	81	*	Intron (uc001wrs.3/64067, intron 1 of 11)	14	33408459	34273382	864924	1	64067	uc001wrv.3	88239	ENSG00000151322	NPAS3	neuronal PAS domain protein 3
242	chr14	60954176	60954296	121	*	Promoter (1-2kb)	14	60902674	60952764	50091	2	317761	uc010apo.3	-1412	ENSG00000179008	C14orf39	chromosome 14 open reading frame 39
243	chr14	62107783	62107944	162	*	Intron (uc021rtz.1/400221, intron 1 of 2)	14	62162119	62193536	31418	1	3091	uc010tsc.1	-54175	ENSG00000100644	HIF1A	hypoxia inducible factor 1 subunit alpha
244	chr14	62394048	62394125	78	*	Distal Intergenic	14	62453803	62547992	94190	1	83851	uc010tsd.1	-59678	ENSG00000139973	SYT16	synaptotagmin 16
245	chr14	63371549	63371612	64	*	Intron (uc001xfx.3/27133, intron 7 of 10)	14	63173945	63511955	338011	2	27133	uc001xfx.3	140343	ENSG00000140015	KCNH5	potassium voltage-gated channel subfamily H member 5
246	chr14	63699712	63699829	118	*	Intron (uc001xgb.2/57381, intron 1 of 4)	14	63671102	63760230	89129	1	57381	uc001xgb.2	28610	ENSG00000126785	RHOJ	ras homolog family member J
247	chr14	63700011	63700196	186	*	Intron (uc001xgb.2/57381, intron 1 of 4)	14	63671102	63760230	89129	1	57381	uc001xgb.2	28909	ENSG00000126785	RHOJ	ras homolog family member J
248	chr14	65039836	65039940	105	*	Intron (uc001xhl.1/145376, intron 7 of 11)	14	65052826	65056096	3271	1	145376	uc001xhm.1	-12886	ENSG00000165807	PPP1R36	protein phosphatase 1 regulatory subunit 36
249	chr14	65040083	65040150	68	*	Intron (uc001xhl.1/145376, intron 7 of 11)	14	65052826	65056096	3271	1	145376	uc001xhm.1	-12676	ENSG00000165807	PPP1R36	protein phosphatase 1 regulatory subunit 36
250	chr14	65838979	65839059	81	*	Distal Intergenic	14	65801836	65801901	66	2	100616176	uc021ruw.1	-37078	ENSG00000266740	MIR4708	microRNA 4708
251	chr14	66155729	66155822	94	*	Intron (uc001xin.3/2530, intron 7 of 10)	14	65879448	66210839	331392	1	2530	uc001xiq.3	276281	ENSG00000033170	FUT8	fucosyltransferase 8
252	chr14	69197994	69198084	91	*	Distal Intergenic	14	69254372	69260631	6260	2	677	uc001xkh.2	62547	ENSG00000185650	ZFP36L1	ZFP36 ring finger protein like 1
253	chr14	70155065	70155211	147	*	Intron (uc001xlk.3/9766, intron 2 of 5)	14	70193619	70238722	45104	1	6430	uc001xll.3	-38408	ENSG00000100650	SRSF5	serine and arginine rich splicing factor 5
254	chr14	84917274	84917354	81	*	Distal Intergenic	14	85860223	85886418	26196	1	100996280	uc031qpp.1	-942869	ENSG00000259107	LINC00911	long intergenic non-protein coding RNA 911
255	chr14	84925438	84925588	151	*	Distal Intergenic	14	85860223	85886418	26196	1	100996280	uc031qpp.1	-934635	ENSG00000259107	LINC00911	long intergenic non-protein coding RNA 911
256	chr14	89017788	89017940	153	*	Promoter (<=1kb)	14	88959244	89017833	58590	2	11099	uc010atf.1	0	ENSG00000070778	PTPN21	protein tyrosine phosphatase, non-receptor type 21
257	chr14	91413713	91413776	64	*	Intron (uc010twi.1/9252, intron 4 of 16)	14	91337167	91526478	189312	2	9252	uc010twi.1	112702	ENSG00000100784	RPS6KA5	ribosomal protein S6 kinase A5
258	chr14	99751310	99751407	98	*	Distal Intergenic	14	99635625	99737822	102198	2	64919	uc031qqi.1	-13488	ENSG00000127152	BCL11B	B cell CLL/lymphoma 11B
259	chr14	102728981	102729210	230	*	Intron (uc001ylm.4/5891, intron 4 of 11)	14	102695158	102706958	11801	2	5891	uc001yll.4	-22023	ENSG00000080823	MOK	MOK protein kinase
260	chr14	105011810	105011905	96	*	Distal Intergenic	14	105046056	105055118	9063	1	400258	uc010tyh.1	-34151	ENSG00000184601	C14orf180	chromosome 14 open reading frame 180
261	chr14	107161677	107161796	120	*	Intron (uc031qqx.1/uc031qqx.1, intron 55 of 4910)	14	106938455	106951529	13075	1	338005	uc001ysy.2	223222	ENSG00000270816	LINC00221	long intergenic non-protein coding RNA 221
262	chr15	21927355	21927564	210	*	Distal Intergenic	15	21932514	21940739	8226	2	646214	uc010tzj.1	13175	NA	LOC646214	p21 protein (Cdc42/Rac)-activated kinase 2 pseudogene
263	chr15	22075362	22075461	100	*	Intron (uc010tzq.2/100996331, intron 3 of 8)	15	22051853	22082803	30951	2	100996331	uc010tzq.2	7342	ENSG00000233917	POTEB	POTE ankyrin domain family member B
264	chr15	22173111	22173179	69	*	Intron (uc001yuj.2/uc001yuj.2, intron 11 of 12)	15	22133181	22145802	12622	2	440225	uc010tzs.1	-27309	NA	NF1P2	neurofibromin 1 pseudogene 2
265	chr15	23214788	23214887	100	*	Distal Intergenic	15	23190858	23208357	17500	2	339005	uc010ayd.3	-6431	ENSG00000276141	WHAMMP3	WAS protein homolog associated with actin, golgi membranes and microtubules pseudogene 3
266	chr15	33490601	33490682	82	*	Distal Intergenic	15	33441985	33486934	44950	2	342184	uc001zhh.4	-3667	ENSG00000248905	FMN1	formin 1
267	chr15	34891410	34891500	91	*	Distal Intergenic	15	34817484	34828222	10739	2	440270	uc001ziq.3	-63188	ENSG00000215252	GOLGA8B	golgin A8 family member B
268	chr15	42260182	42260254	73	*	Intron (uc001zot.3/30844, intron 1 of 5)	15	42191639	42264755	73117	2	30844	uc001zot.3	4501	ENSG00000103966	EHD4	EH domain containing 4
269	chr15	47164685	47164786	102	*	Distal Intergenic	15	47476403	48066420	590018	1	80031	uc001zvw.3	-311617	ENSG00000137872	SEMA6D	semaphorin 6D
270	chr15	57439368	57439445	78	*	Intron (uc010ugm.1/6938, intron 5 of 18)	15	57511655	57580714	69060	1	6938	uc002aee.3	-72210	ENSG00000140262	TCF12	transcription factor 12
271	chr15	67841161	67841336	176	*	Promoter (<=1kb)	15	67841342	68099455	258114	1	5607	uc010ujw.2	-6	ENSG00000137764	MAP2K5	mitogen-activated protein kinase kinase 5
272	chr15	67984221	67984334	114	*	Intron (uc002aqu.3/5607, intron 13 of 21)	15	67932891	68099455	166565	1	5607	uc002aqx.3	51330	ENSG00000137764	MAP2K5	mitogen-activated protein kinase kinase 5
273	chr15	68132395	68132634	240	*	Distal Intergenic	15	68112042	68126174	14133	1	390598	uc031qsn.1	20353	ENSG00000188779	SKOR1	SKI family transcriptional corepressor 1
274	chr15	77234070	77234282	213	*	Intron (uc002bcd.3/5955, intron 3 of 6)	15	77223962	77242601	18640	1	5955	uc031qsx.1	10108	ENSG00000117906	RCN2	reticulocalbin 2
275	chr15	77234410	77234573	164	*	Intron (uc002bcd.3/5955, intron 3 of 6)	15	77223962	77242601	18640	1	5955	uc031qsx.1	10448	ENSG00000117906	RCN2	reticulocalbin 2
276	chr15	89628796	89628867	72	*	Promoter (2-3kb)	15	89631381	89659752	28372	1	11057	uc010ups.1	-2514	ENSG00000140526	ABHD2	abhydrolase domain containing 2
277	chr15	96259619	96259905	287	*	Distal Intergenic	15	95976322	96051076	74755	1	145820	uc010urh.2	283297	ENSG00000259134	LINC00924	long intergenic non-protein coding RNA 924
278	chr15	96563356	96563489	134	*	Distal Intergenic	15	96869157	96883492	14336	1	7026	uc002btp.3	-305668	ENSG00000185551	NR2F2	nuclear receptor subfamily 2 group F member 2
279	chr15	98165647	98165736	90	*	Distal Intergenic	15	98285846	98417659	131814	2	91948	uc002bug.1	251923	ENSG00000251209	LINC00923	long intergenic non-protein coding RNA 923
280	chr15	99358728	99358827	100	*	Intron (uc010urq.2/3480, intron 2 of 10)	15	99327655	99327731	77	1	100616432	uc021sxh.1	31073	ENSG00000264480	MIR4714	microRNA 4714
281	chr15	101655902	101655973	72	*	Distal Intergenic	15	101593428	101610317	16890	1	79705	uc002bws.3	62474	ENSG00000154237	LRRK1	leucine rich repeat kinase 1
282	chr15	101762321	101762475	155	*	Intron (uc021sxt.1/22856, intron 2 of 2)	15	101715928	101792137	76210	2	22856	uc021sxt.1	29662	ENSG00000131873	CHSY1	chondroitin sulfate synthase 1
283	chr16	1069169	1069257	89	*	Distal Intergenic	16	1031808	1036979	5172	1	30812	uc002ckn.3	37361	ENSG00000005513	SOX8	SRY-box 8
284	chr16	13862014	13862134	121	*	Distal Intergenic	16	14014014	14027104	13091	1	2072	uc010bva.3	-151880	ENSG00000175595	ERCC4	ERCC excision repair 4, endonuclease catalytic subunit
285	chr16	14922869	14922954	86	*	Distal Intergenic	16	14916289	14918559	2271	2	730013	uc002dcu.2	-4310	ENSG00000255277	ABCC6P2	ATP binding cassette subfamily C member 6 pseudogene 2
286	chr16	17254768	17254884	117	*	Intron (uc002dfa.3/64131, intron 5 of 11)	16	17196181	17564738	368558	2	64131	uc002dfa.3	309854	ENSG00000103489	XYLT1	xylosyltransferase 1
287	chr16	18878497	18878566	70	*	Intron (uc010bwb.3/23049, intron 20 of 60)	16	18816175	18872098	55924	2	23049	uc010bwa.3	-6399	ENSG00000157106	SMG1	SMG1, nonsense mediated mRNA decay associated PI3K related kinase
288	chr16	19769444	19769522	79	*	Intron (uc002dgr.3/124152, intron 5 of 9)	16	19717674	19729492	11819	2	400506	uc002dgq.3	-39952	ENSG00000103550	KNOP1	lysine rich nucleolar protein 1
289	chr16	19769730	19769880	151	*	Intron (uc002dgr.3/124152, intron 5 of 9)	16	19717674	19729492	11819	2	400506	uc002dgq.3	-40238	ENSG00000103550	KNOP1	lysine rich nucleolar protein 1
290	chr16	19769883	19770012	130	*	Intron (uc002dgr.3/124152, intron 5 of 9)	16	19717674	19729492	11819	2	400506	uc002dgq.3	-40391	ENSG00000103550	KNOP1	lysine rich nucleolar protein 1
291	chr16	21511966	21512043	78	*	Intron (uc021tel.1/uc021tel.1, intron 2 of 3)	16	21483649	21498990	15342	2	100271836	uc002djc.3	-12976	ENSG00000180747	SMG1P3	SMG1 pseudogene 3
292	chr16	30224933	30225012	80	*	Distal Intergenic	16	30215638	30218248	2611	2	613038	uc002dxl.3	-6685	ENSG00000258130	LOC613038	SAGA complex associated factor 29 pseudogene
293	chr16	32109988	32110080	93	*	Distal Intergenic	16	32162609	32163874	1266	2	440362	uc002ecx.4	53794	NA	NA	NA
294	chr16	32733457	32733567	111	*	Distal Intergenic	16	32684849	32687448	2600	2	729355	uc021thb.1	-46009	ENSG00000261509	TP53TG3B	TP53 target 3B
295	chr16	33096896	33096975	80	*	Intron (uc021thc.2/uc021thc.2, intron 6 of 8)	16	33205585	33208179	2595	1	24150	uc002edn.4	-108610	ENSG00000183632	TP53TG3	TP53 target 3
296	chr16	33304445	33304560	116	*	Intron (uc002edq.3/uc002edq.3, intron 3 of 3)	16	33298268	33298702	435	2	390705	uc021thh.1	-5743	NA	LOC390705	protein phosphatase 2 regulatory subunit B'', beta pseudogene
297	chr16	33879440	33879485	46	*	Distal Intergenic	16	33961052	33962503	1452	2	649159	uc021thl.1	83018	ENSG00000256642	LINC00273	long intergenic non-protein coding RNA 273
298	chr16	51577708	51577836	129	*	Distal Intergenic	16	51171023	51185183	14161	2	6299	uc021tif.1	-392525	ENSG00000103449	SALL1	spalt like transcription factor 1
299	chr16	52798854	52798967	114	*	Distal Intergenic	16	52585999	52640887	54889	2	643714	uc002egx.3	-157967	ENSG00000249231	CASC16	cancer susceptibility 16
300	chr16	52799102	52799175	74	*	Distal Intergenic	16	52585999	52640887	54889	2	643714	uc002egx.3	-158215	ENSG00000249231	CASC16	cancer susceptibility 16
301	chr16	53661383	53661499	117	*	Intron (uc002eho.4/23322, intron 21 of 24)	16	53633818	53737771	103954	2	23322	uc002eho.4	76272	ENSG00000103494	RPGRIP1L	RPGRIP1 like
302	chr16	53842963	53843111	149	*	Intron (uc002ehr.3/79068, intron 1 of 8)	16	53920842	54148379	227538	1	79068	uc010cbz.3	-77731	ENSG00000140718	FTO	FTO, alpha-ketoglutarate dependent dioxygenase
303	chr16	56455288	56455383	96	*	Intron (uc002eiy.4/267, intron 1 of 13)	16	56395364	56459450	64087	2	267	uc002eiy.4	4067	ENSG00000159461	AMFR	autocrine motility factor receptor
304	chr16	57213710	57213762	53	*	Promoter (1-2kb)	16	57206163	57212469	6307	2	80011	uc021tiz.1	-1241	ENSG00000172775	FAM192A	family with sequence similarity 192 member A
305	chr16	57265100	57265178	79	*	Exon (uc002elb.3/89970, exon 13 of 15)	16	57279038	57282555	3518	1	23568	uc010ccy.1	-13860	ENSG00000102931	ARL2BP	ADP ribosylation factor like GTPase 2 binding protein
306	chr16	59059075	59059162	88	*	Intron (uc031qwk.1/uc031qwk.1, intron 2 of 3)	16	58741035	58768246	27212	2	2806	uc010vim.1	-290829	ENSG00000125166	GOT2	glutamic-oxaloacetic transaminase 2
307	chr16	59616588	59616688	101	*	Distal Intergenic	16	59788045	59789095	1051	2	644649	uc021tji.2	172407	NA	APOOP5	apolipoprotein O pseudogene 5
308	chr16	61323104	61323200	97	*	Distal Intergenic	16	61760082	61891142	131061	2	1006	uc002eoh.3	567942	ENSG00000150394	CDH8	cadherin 8
309	chr16	62699093	62699195	103	*	Distal Intergenic	16	61685915	62070739	384825	2	1006	uc002eog.2	-628354	ENSG00000150394	CDH8	cadherin 8
310	chr16	72124655	72124740	86	*	Promoter (2-3kb)	16	72072001	72127539	55539	2	54957	uc010cgl.2	2799	ENSG00000140830	TXNL4B	thioredoxin like 4B
311	chr16	72956664	72956748	85	*	Intron (uc002fck.3/463, intron 3 of 9)	16	72816786	73082274	265489	2	463	uc002fck.3	125526	ENSG00000140836	ZFHX3	zinc finger homeobox 3
312	chr16	76982001	76982089	89	*	Distal Intergenic	16	76902833	76902916	84	1	100616172	uc021tln.1	79168	ENSG00000266426	MIR4719	microRNA 4719
313	chr16	78157166	78157281	116	*	Intron (uc002ffj.2/51741, intron 4 of 5)	16	78133327	79246564	1113238	1	51741	uc010vnk.2	23839	ENSG00000186153	WWOX	WW domain containing oxidoreductase
314	chr16	90183591	90183651	61	*	Intron (uc002fqr.2/uc002fqr.2, intron 3 of 8)	16	90127860	90142338	14479	2	11105	uc010cjh.1	-41253	ENSG00000126856	PRDM7	PR/SET domain 7
315	chr17	3096148	3096248	101	*	Distal Intergenic	17	3100813	3101742	930	1	26189	uc002fvd.1	-4565	ENSG00000172150	OR1A2	olfactory receptor family 1 subfamily A member 2
316	chr17	9274484	9274578	95	*	Intron (uc002glx.3/9482, intron 7 of 7)	17	9153788	9479275	325488	2	9482	uc002glx.3	204697	ENSG00000170310	STX8	syntaxin 8
317	chr17	9309317	9309377	61	*	Intron (uc002glx.3/9482, intron 6 of 7)	17	9153788	9479275	325488	2	9482	uc002glx.3	169898	ENSG00000170310	STX8	syntaxin 8
318	chr17	9957255	9957557	303	*	Intron (uc010coh.1/8522, intron 1 of 14)	17	9813926	9940064	126139	2	8522	uc002gmj.1	-17191	ENSG00000007237	GAS7	growth arrest specific 7
319	chr17	18312648	18312755	108	*	Distal Intergenic	17	18325495	18328647	3153	1	339240	uc002gtv.3	-12740	NA	KRT17P5	keratin 17 pseudogene 5
320	chr17	18972709	18972788	80	*	Distal Intergenic	17	18923990	18950336	26347	2	10750	uc002guy.3	-22373	ENSG00000154016	GRAP	GRB2 related adaptor protein
321	chr17	19093276	19093366	91	*	Distal Intergenic	17	19140690	19187027	46338	1	22905	uc002gvc.2	-47324	ENSG00000072134	EPN2	epsin 2
322	chr17	19364386	19364531	146	*	Distal Intergenic	17	19315003	19318520	3518	1	7732	uc010vyx.1	49383	ENSG00000128482	RNF112	ring finger protein 112
323	chr17	20440537	20440622	86	*	Distal Intergenic	17	20404827	20407811	2985	2	644945	uc002gxb.3	-32726	ENSG00000214822	KRT16P3	keratin 16 pseudogene 3
324	chr17	22012507	22012616	110	*	Distal Intergenic	17	22022437	22023991	1555	1	100462977	uc002gzb.2	-9821	ENSG00000256618	MTRNR2L1	MT-RNR2 like 1
325	chr17	22022588	22022688	101	*	Promoter (<=1kb)	17	22022437	22023991	1555	1	100462977	uc002gzb.2	151	ENSG00000256618	MTRNR2L1	MT-RNR2 like 1
326	chr17	25274541	25274605	65	*	Distal Intergenic	17	25620936	25621022	87	2	100616277	uc021ttf.1	346417	ENSG00000263583	MIR4522	microRNA 4522
327	chr17	27788922	27789024	103	*	Intron (uc002hdz.2/57551, intron 2 of 19)	17	27807089	27842015	34927	1	57551	uc002heb.1	-18065	ENSG00000160551	TAOK1	TAO kinase 1
328	chr17	28984200	28984315	116	*	Intron (uc010csj.3/147172, intron 3 of 3)	17	28951336	28953825	2490	1	6459	uc021tuf.1	32864	NA	SH3GL1P2	SH3 domain containing GRB2 like 1, endophilin A2 pseudogene 2
329	chr17	30400232	30400327	96	*	Distal Intergenic	17	30367355	30369851	2497	1	6458	uc021tuv.1	32877	ENSG00000266777	SH3GL1P1	SH3 domain containing GRB2 like 1, endophilin A2 pseudogene 1
330	chr17	30863707	30863857	151	*	Intron (uc002hho.1/4642, intron 21 of 21)	17	30814105	30818271	4167	1	8851	uc002hhn.3	49602	ENSG00000176749	CDK5R1	cyclin dependent kinase 5 regulatory subunit 1
331	chr17	33402423	33402615	193	*	Intron (uc002hio.2/117584, intron 1 of 6)	17	33336131	33396546	60416	2	117584	uc010cti.1	-5877	ENSG00000092871	RFFL	ring finger and FYVE like domain containing E3 ubiquitin protein ligase
332	chr17	33409313	33409479	167	*	Intron (uc002hio.2/117584, intron 1 of 6)	17	33336131	33416348	80218	2	117584	uc002hio.2	6869	ENSG00000092871	RFFL	ring finger and FYVE like domain containing E3 ubiquitin protein ligase
333	chr17	34735971	34736088	118	*	Intron (uc002hll.1/654341, intron 11 of 11)	17	34745936	34756219	10284	2	729877	uc002hmb.2	20131	ENSG00000274226	TBC1D3H	TBC1 domain family member 3H
334	chr17	35344226	35344312	87	*	Intron (uc002hni.3/26574, intron 5 of 11)	17	35306175	35414171	107997	1	26574	uc002hni.3	38051	ENSG00000275700	AATF	apoptosis antagonizing transcription factor
335	chr17	38812982	38813058	77	*	Intron (uc002hvb.2/125113, intron 5 of 5)	17	38811872	38821397	9526	2	125113	uc002hvb.2	8339	ENSG00000213424	KRT222	keratin 222
336	chr17	42898436	42898692	257	*	Intron (uc002ihk.3/10052, intron 1 of 2)	17	42875816	42907607	31792	2	10052	uc002ihk.3	8915	ENSG00000182963	GJC1	gap junction protein gamma 1
337	chr17	45703674	45703729	56	*	Distal Intergenic	17	45680860	45697580	16721	1	9520	uc002ils.1	22814	ENSG00000141279	NPEPPS	aminopeptidase puromycin sensitive
338	chr17	47434964	47435075	112	*	Intron (uc002iov.4/22834, intron 1 of 5)	17	47366568	47439476	72909	2	22834	uc002iov.4	4401	ENSG00000198740	ZNF652	zinc finger protein 652
339	chr17	48555717	48555834	118	*	Promoter (<=1kb)	17	48556190	48557990	1801	1	55316	uc010wmp.2	-356	ENSG00000136444	RSAD1	radical S-adenosyl methionine domain containing 1
340	chr17	51183487	51183745	259	*	Distal Intergenic	17	51062880	51065012	2133	1	100506650	uc021uaf.1	120607	ENSG00000227011	C17orf112	chromosome 17 open reading frame 112
341	chr17	53118041	53118180	140	*	Intron (uc010dcc.1/252983, intron 9 of 10)	17	53046126	53241449	195324	1	252983	uc010dcd.1	71915	ENSG00000166263	STXBP4	syntaxin binding protein 4
342	chr17	57312155	57312465	311	*	Intron (uc002ixj.3/284161, intron 2 of 8)	17	57297828	57353330	55503	1	284161	uc021uas.1	14327	ENSG00000153982	GDPD1	glycerophosphodiester phosphodiesterase domain containing 1
343	chr17	58498609	58498769	161	*	Promoter (1-2kb)	17	58499865	58508787	8923	1	124773	uc002iyq.3	-1096	ENSG00000141371	C17orf64	chromosome 17 open reading frame 64
344	chr17	66881126	66881266	141	*	Intron (uc002jhp.3/10351, intron 25 of 37)	17	66863431	66951533	88103	2	10351	uc002jhp.3	70267	ENSG00000141338	ABCA8	ATP binding cassette subfamily A member 8
345	chr17	68651397	68651497	101	*	Distal Intergenic	17	68165676	68176183	10508	1	3759	uc002jir.3	485721	ENSG00000123700	KCNJ2	potassium voltage-gated channel subfamily J member 2
346	chr17	73376702	73376847	146	*	Intron (uc002jnx.4/2885, intron 2 of 5)	17	73314157	73401790	87634	2	2885	uc002jnx.4	24943	ENSG00000177885	GRB2	growth factor receptor bound protein 2
347	chr17	73376878	73377015	138	*	Intron (uc002jnx.4/2885, intron 2 of 5)	17	73314157	73401790	87634	2	2885	uc002jnx.4	24775	ENSG00000177885	GRB2	growth factor receptor bound protein 2
348	chr18	4130925	4131025	101	*	Intron (uc002kmf.3/9229, intron 2 of 12)	18	3983116	4248697	265582	2	9229	uc002kmm.3	117672	ENSG00000170579	DLGAP1	DLG associated protein 1
349	chr18	4178521	4178604	84	*	Intron (uc002kmf.3/9229, intron 1 of 12)	18	3983116	4248697	265582	2	9229	uc002kmm.3	70093	ENSG00000170579	DLGAP1	DLG associated protein 1
350	chr18	14200946	14201009	64	*	Intron (uc002ksw.2/440482, intron 7 of 15)	18	14183928	14189106	5179	1	440482	uc002ksv.2	17018	NA	ANKRD20A5P	ankyrin repeat domain 20 family member A5, pseudogene
351	chr18	15121619	15121799	181	*	Distal Intergenic	18	15313555	15325918	12364	2	644669	uc002ktd.1	204119	ENSG00000215512	LOC644669	ankyrin repeat domain 30B pseudogene
352	chr18	15194107	15194207	101	*	Distal Intergenic	18	15313555	15325918	12364	2	644669	uc002ktd.1	131711	ENSG00000215512	LOC644669	ankyrin repeat domain 30B pseudogene
353	chr18	20739598	20739718	121	*	Intron (uc002kub.2/91768, intron 1 of 6)	18	20735789	20840434	104646	1	91768	uc002kud.2	3809	ENSG00000134508	CABLES1	Cdk5 and Abl enzyme substrate 1
354	chr18	21633198	21633367	170	*	Intron (uc002kuu.3/125488, intron 1 of 13)	18	21594384	21715574	121191	1	125488	uc002kuw.3	38814	ENSG00000168234	TTC39C	tetratricopeptide repeat domain 39C
355	chr18	25475130	25475226	97	*	Distal Intergenic	18	25530930	25616539	85610	2	1000	uc010xbn.1	141313	ENSG00000170558	CDH2	cadherin 2
356	chr18	30022840	30022945	106	*	Intron (uc002kxk.2/64762, intron 1 of 5)	18	29843484	30050447	206964	2	64762	uc002kxk.2	27502	ENSG00000141441	GAREM1	GRB2 associated regulator of MAPK1 subtype 1
357	chr18	36538416	36538515	100	*	Distal Intergenic	18	36786888	36920602	133715	2	647946	uc002lak.1	382087	ENSG00000267374	MIR924HG	MIR924 host gene
358	chr18	45075050	45075193	144	*	Intron (uc002lcx.4/uc002lcx.4, intron 1 of 2)	18	44757494	44775554	18061	2	652991	uc010dnt.2	-299496	ENSG00000215474	SKOR2	SKI family transcriptional corepressor 2
359	chr18	50597056	50597112	57	*	Intron (uc002lfe.2/1630, intron 7 of 28)	18	50461142	51062273	601132	1	1630	uc010dpf.2	135914	ENSG00000187323	DCC	DCC netrin 1 receptor
360	chr18	53019442	53019589	148	*	Intron (uc010xdu.1/6925, intron 1 of 14)	18	52889562	52989090	99529	2	6925	uc021ukh.1	-30352	ENSG00000196628	TCF4	transcription factor 4
361	chr18	53072208	53072287	80	*	Promoter (<=1kb)	18	52889562	53071226	181665	2	6925	uc021uki.1	-982	ENSG00000196628	TCF4	transcription factor 4
362	chr18	53089973	53090108	136	*	Promoter (<=1kb)	18	52889562	53089723	200162	2	6925	uc010xdw.1	-250	ENSG00000196628	TCF4	transcription factor 4
363	chr18	53256783	53256882	100	*	Promoter (<=1kb)	18	52889562	53257045	367484	2	6925	uc010dpi.3	163	ENSG00000196628	TCF4	transcription factor 4
364	chr18	56456517	56456638	122	*	Distal Intergenic	18	56530061	56653709	123649	1	55205	uc002lho.3	-73423	ENSG00000074657	ZNF532	zinc finger protein 532
365	chr19	6530008	6530087	80	*	Promoter (<=1kb)	19	6531010	6535939	4930	1	8744	uc002mfh.2	-923	ENSG00000125657	TNFSF9	TNF superfamily member 9
366	chr19	12104192	12104282	91	*	Intron (uc002msx.1/uc002msx.1, intron 1 of 2)	19	12075869	12091198	15330	1	284390	uc010xmg.2	28323	ENSG00000197054	ZNF763	zinc finger protein 763
367	chr19	24550588	24550628	41	*	Distal Intergenic	19	24344995	24346249	1255	2	100101266	uc010edb.1	-204339	ENSG00000268442	HAVCR1P1	hepatitis A virus cellular receptor 1 pseudogene 1
368	chr19	27884289	27884457	169	*	Distal Intergenic	19	28281401	28284848	3448	2	148189	uc002nrx.3	400391	ENSG00000261824	LINC00662	long intergenic non-protein coding RNA 662
369	chr19	27884485	27884700	216	*	Distal Intergenic	19	28281401	28284848	3448	2	148189	uc002nrx.3	400148	ENSG00000261824	LINC00662	long intergenic non-protein coding RNA 662
370	chr19	27884715	27885023	309	*	Distal Intergenic	19	28281401	28284848	3448	2	148189	uc002nrx.3	399825	ENSG00000261824	LINC00662	long intergenic non-protein coding RNA 662
371	chr19	36445108	36445206	99	*	Distal Intergenic	19	36428022	36436097	8076	1	79414	uc002oco.3	17086	ENSG00000126243	LRFN3	leucine rich repeat and fibronectin type III domain containing 3
372	chr19	41339424	41339515	92	*	Distal Intergenic	19	41351861	41356351	4491	2	1548	uc010ehf.1	16836	ENSG00000255974	CYP2A6	cytochrome P450 family 2 subfamily A member 6
373	chr19	42758283	42758370	88	*	Promoter (<=1kb)	19	42751717	42759309	7593	2	2077	uc002ote.4	939	ENSG00000105722	ERF	ETS2 repressor factor
374	chr19	50640290	50640405	116	*	Promoter (2-3kb)	19	50642375	50642494	120	2	100170217	uc010ybz.1	2089	NA	SNAR-B2	small NF90 (ILF3) associated RNA B2
375	chr19	52509692	52509796	105	*	Promoter (1-2kb)	19	52494587	52511483	16897	2	284370	uc002pye.2	1687	ENSG00000197619	ZNF615	zinc finger protein 615
376	chr19	52740975	52741119	145	*	Distal Intergenic	19	52772824	52795976	23153	1	90321	uc002pyr.1	-31705	ENSG00000196214	ZNF766	zinc finger protein 766
377	chr19	54599598	54599696	99	*	Intron (uc002qcy.3/126014, intron 4 of 5)	19	54597933	54604242	6310	2	126014	uc002qcy.3	4546	ENSG00000170909	OSCAR	osteoclast associated, immunoglobulin-like receptor
378	chr2	2213095	2213168	74	*	Intron (uc002qxd.3/23040, intron 2 of 24)	2	1983463	2176760	193298	2	23040	uc002qxf.1	-36335	ENSG00000186487	MYT1L	myelin transcription factor 1 like
379	chr2	5493997	5494076	80	*	Distal Intergenic	2	5832799	5841517	8719	1	6664	uc002qyj.3	-338723	ENSG00000176887	SOX11	SRY-box 11
380	chr2	5551248	5551344	97	*	Distal Intergenic	2	5832799	5841517	8719	1	6664	uc002qyj.3	-281455	ENSG00000176887	SOX11	SRY-box 11
381	chr2	8894221	8894663	443	*	Intron (uc010yiv.1/57498, intron 18 of 24)	2	8868987	8890465	21479	2	57498	uc002qzb.2	-3756	ENSG00000134313	KIDINS220	kinase D interacting substrate 220
382	chr2	8894681	8894810	130	*	Intron (uc010yiv.1/57498, intron 18 of 24)	2	8868987	8890465	21479	2	57498	uc002qzb.2	-4216	ENSG00000134313	KIDINS220	kinase D interacting substrate 220
383	chr2	8927189	8927285	97	*	Intron (uc010yiv.1/57498, intron 11 of 24)	2	8886618	8910962	24345	2	57498	uc002qze.3	-16227	ENSG00000134313	KIDINS220	kinase D interacting substrate 220
384	chr2	10036513	10036688	176	*	Intron (uc010exc.2/9014, intron 8 of 11)	2	9983571	10074545	90975	1	9014	uc010yja.2	52942	ENSG00000115750	TAF1B	TATA-box binding protein associated factor, RNA polymerase I subunit B
385	chr2	11319743	11319827	85	*	Downstream (1-2kb)	2	11295540	11318998	23459	1	130814	uc010yjk.2	24203	ENSG00000162976	PQLC3	PQ loop repeat containing 3
386	chr2	11507942	11508127	186	*	Distal Intergenic	2	11321778	11484711	162934	2	9475	uc002rbd.1	-23231	ENSG00000134318	ROCK2	Rho associated coiled-coil containing protein kinase 2
387	chr2	11970497	11971050	554	*	Distal Intergenic	2	11977059	11977112	54	2	100422996	uc021vea.1	6062	ENSG00000265172	MIR4262	microRNA 4262
388	chr2	13106167	13106278	112	*	Downstream (<1kb)	2	13106908	13147138	40231	2	100506474	uc002rbw.2	40860	ENSG00000225649	LOC100506474	uncharacterized LOC100506474
389	chr2	13146431	13146530	100	*	Promoter (<=1kb)	2	13106908	13147138	40231	2	100506474	uc002rbw.2	608	ENSG00000225649	LOC100506474	uncharacterized LOC100506474
390	chr2	16790192	16790278	87	*	Intron (uc010exm.2/81553, intron 1 of 10)	2	16730730	16804344	73615	2	81553	uc010exm.2	14066	ENSG00000197872	FAM49A	family with sequence similarity 49 member A
391	chr2	19279375	19279491	117	*	Distal Intergenic	2	19548190	19548266	77	1	100616307	uc021vek.1	-268699	ENSG00000266738	MIR4757	microRNA 4757
392	chr2	27886683	27886790	108	*	Promoter (<=1kb)	2	27873679	27886449	12771	2	9913	uc010ymf.1	-234	ENSG00000119760	SUPT7L	SPT7 like, STAGA complex gamma subunit
393	chr2	29050519	29050619	101	*	Intron (uc002rmi.3/245711, intron 9 of 10)	2	29038863	29063675	24813	1	245711	uc002rml.3	11656	ENSG00000163806	SPDYA	speedy/RINGO cell cycle regulator family member A
394	chr2	30847070	30847143	74	*	Intron (uc002rnj.3/253558, intron 6 of 6)	2	30945638	30966445	20808	2	92291	uc002rnm.3	119302	ENSG00000162949	CAPN13	calpain 13
395	chr2	33127832	33127976	145	*	Intron (uc002roo.2/285045, intron 4 of 5)	2	33107766	33162270	54505	1	285045	uc010ymy.1	20066	ENSG00000230876	LINC00486	long intergenic non-protein coding RNA 486
396	chr2	34439615	34439707	93	*	Distal Intergenic	2	33951128	33953284	2157	2	151325	uc002rpb.3	-486331	ENSG00000239649	MYADML	myeloid associated differentiation marker like (pseudogene)
397	chr2	37602959	37603059	101	*	Distal Intergenic	2	37571753	37600465	28713	1	25797	uc002rqg.3	31206	ENSG00000115828	QPCT	glutaminyl-peptide cyclotransferase
398	chr2	37603916	37604066	151	*	Distal Intergenic	2	37571753	37600465	28713	1	25797	uc002rqg.3	32163	ENSG00000115828	QPCT	glutaminyl-peptide cyclotransferase
399	chr2	37604078	37604213	136	*	Distal Intergenic	2	37571753	37600465	28713	1	25797	uc002rqg.3	32325	ENSG00000115828	QPCT	glutaminyl-peptide cyclotransferase
400	chr2	38767256	38767340	85	*	Distal Intergenic	2	38790328	38809310	18983	2	92906	uc002rqv.3	41970	ENSG00000143889	HNRNPLL	heterogeneous nuclear ribonucleoprotein L like
401	chr2	38767419	38767562	144	*	Distal Intergenic	2	38790328	38809310	18983	2	92906	uc002rqv.3	41748	ENSG00000143889	HNRNPLL	heterogeneous nuclear ribonucleoprotein L like
402	chr2	38767570	38767690	121	*	Distal Intergenic	2	38790328	38809310	18983	2	92906	uc002rqv.3	41620	ENSG00000143889	HNRNPLL	heterogeneous nuclear ribonucleoprotein L like
403	chr2	38767715	38768057	343	*	Distal Intergenic	2	38790328	38809310	18983	2	92906	uc002rqv.3	41253	ENSG00000143889	HNRNPLL	heterogeneous nuclear ribonucleoprotein L like
404	chr2	40471979	40472072	94	*	Intron (uc002rrw.3/100128590, intron 3 of 4)	2	40339286	40657444	318159	2	6546	uc002rrx.3	185372	ENSG00000183023	SLC8A1	solute carrier family 8 member A1
405	chr2	42699253	42699351	99	*	Intron (uc002rsm.3/170850, intron 1 of 1)	2	42669157	42721237	52081	2	170850	uc002rsm.3	21886	ENSG00000171126	KCNG3	potassium voltage-gated channel modifier subfamily G member 3
406	chr2	43691805	43691900	96	*	Intron (uc010far.3/63892, intron 13 of 22)	2	43457975	43797649	339675	2	63892	uc010far.3	105749	ENSG00000115970	THADA	THADA, armadillo repeat containing
407	chr2	44470743	44470841	99	*	Intron (uc002rtx.3/5495, intron 5 of 5)	2	44502597	44528556	25960	1	6519	uc002rty.3	-31756	ENSG00000138079	SLC3A1	solute carrier family 3 member 1
408	chr2	44674572	44674656	85	*	Intron (uc002rul.2/79823, intron 3 of 3)	2	44589043	44999731	410689	1	79823	uc002rum.3	85529	ENSG00000143919	CAMKMT	calmodulin-lysine N-methyltransferase
409	chr2	45678012	45678129	118	*	Intron (uc010yoc.2/55133, intron 8 of 12)	2	45615819	45795154	179336	2	55133	uc010yoc.2	117025	ENSG00000068784	SRBD1	S1 RNA binding domain 1
410	chr2	46433187	46433328	142	*	Distal Intergenic	2	46524541	46613842	89302	1	2034	uc002ruv.3	-91213	ENSG00000116016	EPAS1	endothelial PAS domain protein 1
411	chr2	46855721	46855796	76	*	Distal Intergenic	2	46844325	46852881	8557	1	9419	uc002rve.3	11396	ENSG00000119878	CRIPT	CXXC repeat containing interactor of PDZ3 domain
412	chr2	48607660	48607753	94	*	Distal Intergenic	2	48667908	48698589	30682	1	129285	uc002rwi.1	-60155	ENSG00000162869	PPP1R21	protein phosphatase 1 regulatory subunit 21
413	chr2	48607764	48607882	119	*	Distal Intergenic	2	48667908	48698589	30682	1	129285	uc002rwi.1	-60026	ENSG00000162869	PPP1R21	protein phosphatase 1 regulatory subunit 21
414	chr2	53025818	53025905	88	*	Distal Intergenic	2	53897117	53927672	30556	2	51130	uc002rxf.2	901767	ENSG00000115239	ASB3	ankyrin repeat and SOCS box containing 3
415	chr2	58881441	58881562	122	*	Intron (uc002rzy.3/400955, intron 1 of 13)	2	58747888	59290901	543014	1	400955	uc002rzy.3	133553	ENSG00000233723	LINC01122	long intergenic non-protein coding RNA 1122
416	chr2	62805235	62805350	116	*	Distal Intergenic	2	62727762	62762780	35019	2	200728	uc002sbv.1	-42455	ENSG00000186889	TMEM17	transmembrane protein 17
417	chr2	63022101	63022321	221	*	Intron (uc010fcp.3/23301, intron 5 of 22)	2	62934032	63273621	339590	1	23301	uc002scb.3	88069	ENSG00000115504	EHBP1	EH domain binding protein 1
418	chr2	64291824	64291954	131	*	Distal Intergenic	2	64319786	64325364	5579	2	57162	uc002scr.4	33410	ENSG00000197329	PELI1	pellino E3 ubiquitin protein ligase 1
419	chr2	64441625	64442146	522	*	Distal Intergenic	2	64412213	64432619	20407	2	150992	uc021vio.1	-9006	ENSG00000230923	LINC00309	long intergenic non-protein coding RNA 309
420	chr2	74810859	74811111	253	*	Intron (uc002smy.3/130951, intron 4 of 10)	2	74785010	74803745	18736	2	130951	uc010ffp.3	-7114	ENSG00000159374	M1AP	meiosis 1 associated protein
421	chr2	75633361	75633501	141	*	Distal Intergenic	2	75719444	75788092	68649	2	84141	uc002sni.2	154591	ENSG00000115363	EVA1A	eva-1 homolog A, regulator of programmed cell death
422	chr2	78416414	78416503	90	*	Intron (uc002snu.4/uc002snu.4, intron 1 of 2)	2	78182033	78182152	120	2	100170221	uc010ysc.1	-234262	NA	SNAR-H	small NF90 (ILF3) associated RNA H
423	chr2	78586134	78586246	113	*	Distal Intergenic	2	78182033	78182152	120	2	100170221	uc010ysc.1	-403982	NA	SNAR-H	small NF90 (ILF3) associated RNA H
424	chr2	88124408	88124507	100	*	Promoter (<=1kb)	2	88055479	88125286	69808	2	400966	uc010fhc.2	779	ENSG00000187627	RGPD1	RANBP2-like and GRIP domain containing 1
425	chr2	88124772	88124869	98	*	Promoter (<=1kb)	2	88055479	88125286	69808	2	400966	uc010fhc.2	417	ENSG00000187627	RGPD1	RANBP2-like and GRIP domain containing 1
426	chr2	88310560	88310672	113	*	Distal Intergenic	2	88055479	88285309	229831	2	400966	uc021vkn.1	-25251	ENSG00000187627	RGPD1	RANBP2-like and GRIP domain containing 1
427	chr2	88310863	88311026	164	*	Distal Intergenic	2	88055479	88285309	229831	2	400966	uc021vkn.1	-25554	ENSG00000187627	RGPD1	RANBP2-like and GRIP domain containing 1
428	chr2	90515612	90515694	83	*	Distal Intergenic	2	91805188	91847975	42788	2	654342	uc002sts.4	1332281	NA	LSP1P4	LSP1 pseudogene 4
429	chr2	91625090	91625227	138	*	Distal Intergenic	2	91805188	91847975	42788	2	654342	uc002sts.4	222748	NA	LSP1P4	LSP1 pseudogene 4
430	chr2	91629533	91629681	149	*	Distal Intergenic	2	91805188	91847975	42788	2	654342	uc002sts.4	218294	NA	LSP1P4	LSP1 pseudogene 4
431	chr2	91992954	91993026	73	*	Distal Intergenic	2	91963368	91970153	6786	1	645367	uc010fho.1	29586	NA	GGT8P	gamma-glutamyltransferase 8 pseudogene
432	chr2	96654293	96654388	96	*	Intron (uc010yug.1/uc010yug.1, intron 1 of 26)	2	96676299	96688884	12586	1	729234	uc010fht.3	-21911	ENSG00000231584	FAHD2CP	fumarylacetoacetate hydrolase domain containing 2C, pseudogene
433	chr2	96891790	96891880	91	*	Intron (uc002svn.3/285033, intron 1 of 3)	2	96850603	96874573	23971	2	56910	uc002svm.4	-17217	ENSG00000084090	STARD7	StAR related lipid transfer domain containing 7
434	chr2	98764641	98764740	100	*	Promoter (1-2kb)	2	98765958	98928495	162538	1	200403	uc010yvi.1	-1218	ENSG00000168658	VWA3B	von Willebrand factor A domain containing 3B
435	chr2	99377788	99378024	237	*	Distal Intergenic	2	99235569	99347589	112021	2	11320	uc010fil.3	-30199	ENSG00000071073	MGAT4A	alpha-1,3-mannosyl-glycoprotein 4-beta-N-acetylglucosaminyltransferase A
436	chr2	101250932	101251012	81	*	Distal Intergenic	2	101179418	101193201	13784	1	79031	uc002tao.2	71514	ENSG00000115539	PDCL3	phosducin like 3
437	chr2	103054320	103054427	108	*	Intron (uc002tbx.3/8807, intron 6 of 11)	2	103048749	103048826	78	1	100616157	uc021vlr.1	5571	ENSG00000264764	MIR4772	microRNA 4772
438	chr2	105273257	105273322	66	*	Distal Intergenic	2	105363095	105372213	9119	2	284998	uc002tci.2	98891	ENSG00000234177	LINC01114	long intergenic non-protein coding RNA 1114
439	chr2	106014513	106014577	65	*	Promoter (<=1kb)	2	105977283	106015575	38293	2	2274	uc002tcv.3	998	ENSG00000115641	FHL2	four and a half LIM domains 2
440	chr2	107790795	107791030	236	*	Distal Intergenic	2	107429532	107503563	74032	2	84620	uc002tds.3	-287232	ENSG00000144057	ST6GAL2	ST6 beta-galactoside alpha-2,6-sialyltransferase 2
441	chr2	108453161	108453258	98	*	Promoter (<=1kb)	2	108453904	108509000	55097	1	285190	uc002tdu.3	-646	ENSG00000196862	RGPD4	RANBP2-like and GRIP domain containing 4
442	chr2	112194955	112195024	70	*	Intron (uc002the.2/541471, intron 1 of 5)	2	111965359	112252692	287334	2	541471	uc002the.2	57668	ENSG00000172965	MIR4435-2HG	MIR4435-2 host gene
443	chr2	112252312	112252438	127	*	Promoter (<=1kb)	2	111965359	112252692	287334	2	541471	uc002the.2	254	ENSG00000172965	MIR4435-2HG	MIR4435-2 host gene
444	chr2	112302563	112302665	103	*	Distal Intergenic	2	112186886	112252692	65807	2	541471	uc002thf.4	-49871	ENSG00000172965	MIR4435-2HG	MIR4435-2 host gene
445	chr2	114096168	114096256	89	*	Distal Intergenic	2	113998655	114036498	37844	2	7849	uc010fku.1	-59670	ENSG00000125618	PAX8	paired box 8
446	chr2	114198370	114198442	73	*	Intron (uc002tjt.2/150472, intron 1 of 2)	2	114195268	114253781	58514	1	150472	uc010fkv.3	3102	ENSG00000136682	CBWD2	COBW domain containing 2
447	chr2	114583792	114583983	192	*	Distal Intergenic	2	114647511	114719129	71619	1	10096	uc002tkx.2	-63528	ENSG00000115091	ACTR3	ARP3 actin related protein 3 homolog
448	chr2	114583989	114584270	282	*	Distal Intergenic	2	114647511	114719129	71619	1	10096	uc002tkx.2	-63241	ENSG00000115091	ACTR3	ARP3 actin related protein 3 homolog
449	chr2	115129415	115129511	97	*	Distal Intergenic	2	115199899	116602326	1402428	1	57628	uc002tla.2	-70388	ENSG00000175497	DPP10	dipeptidyl peptidase like 10
450	chr2	115972115	115972259	145	*	Intron (uc002tla.2/57628, intron 1 of 25)	2	115919684	116602326	682643	1	57628	uc002tlf.2	52431	ENSG00000175497	DPP10	dipeptidyl peptidase like 10
451	chr2	116052539	116052654	116	*	Intron (uc002tla.2/57628, intron 1 of 25)	2	115919684	116602326	682643	1	57628	uc002tlf.2	132855	ENSG00000175497	DPP10	dipeptidyl peptidase like 10
452	chr2	119676448	119676554	107	*	Distal Intergenic	2	119699745	119752236	52492	1	8685	uc002tln.1	-23191	ENSG00000019169	MARCO	macrophage receptor with collagenous structure
453	chr2	121247860	121247999	140	*	Distal Intergenic	2	121221911	121223925	2015	2	84931	uc002tmo.2	-23935	ENSG00000280409	LINC01101	long intergenic non-protein coding RNA 1101
454	chr2	122288395	122288491	97	*	Promoter (<=1kb)	2	122288456	122288585	130	1	100151683	uc010yzd.1	0	ENSG00000264229	RNU4ATAC	RNA, U4atac small nuclear (U12-dependent splicing)
455	chr2	122288499	122288655	157	*	Promoter (<=1kb)	2	122288456	122288585	130	1	100151683	uc010yzd.1	43	ENSG00000264229	RNU4ATAC	RNA, U4atac small nuclear (U12-dependent splicing)
456	chr2	123506235	123506317	83	*	Distal Intergenic	2	122513121	122525428	12308	1	7247	uc031rox.1	993114	ENSG00000211460	TSN	translin
457	chr2	124071804	124071857	54	*	Distal Intergenic	2	124782864	125672863	890000	1	129684	uc002tno.3	-711007	ENSG00000155052	CNTNAP5	contactin associated protein like 5
458	chr2	124624494	124624536	43	*	Distal Intergenic	2	124782864	125672863	890000	1	129684	uc002tno.3	-158328	ENSG00000155052	CNTNAP5	contactin associated protein like 5
459	chr2	125712287	125712376	90	*	Distal Intergenic	2	124782864	125672863	890000	1	129684	uc010flu.3	929423	ENSG00000155052	CNTNAP5	contactin associated protein like 5
460	chr2	126934024	126934111	88	*	Distal Intergenic	2	127413511	127454251	40741	1	2995	uc002tnq.4	-479400	ENSG00000136732	GYPC	glycophorin C (Gerbich blood group)
461	chr2	132550778	132550861	84	*	Downstream (1-2kb)	2	132552534	132559234	6701	2	408029	uc002ttg.1	8373	ENSG00000186825	C2orf27B	chromosome 2 open reading frame 27B
462	chr2	132716033	132716131	99	*	Distal Intergenic	2	132552534	132559234	6701	2	408029	uc002ttg.1	-156799	ENSG00000186825	C2orf27B	chromosome 2 open reading frame 27B
463	chr2	132772245	132772429	185	*	Distal Intergenic	2	132905164	132919525	14362	2	554226	uc002tti.3	147096	ENSG00000163046	ANKRD30BL	ankyrin repeat domain 30B like
464	chr2	132850717	132850816	100	*	Distal Intergenic	2	132905164	132919525	14362	2	554226	uc002tti.3	68709	ENSG00000163046	ANKRD30BL	ankyrin repeat domain 30B like
465	chr2	133111442	133111529	88	*	Distal Intergenic	2	133174147	133404169	230023	1	2863	uc002ttl.3	-62618	ENSG00000183840	GPR39	G protein-coupled receptor 39
466	chr2	136420174	136420253	80	*	Promoter (2-3kb)	2	136422967	136423048	82	1	406915	uc010zbi.1	-2714	ENSG00000207654	MIR128-1	microRNA 128-1
467	chr2	138324066	138324153	88	*	Intron (uc010zbj.1/80731, intron 6 of 8)	2	138721808	138725014	3207	1	3176	uc002tvd.3	-397655	ENSG00000150540	HNMT	histamine N-methyltransferase
468	chr2	141549945	141550043	99	*	Intron (uc002tvj.1/53353, intron 32 of 90)	2	140988996	142889270	1900275	2	53353	uc002tvj.1	1339227	ENSG00000168702	LRP1B	LDL receptor related protein 1B
469	chr2	141789958	141790037	80	*	Intron (uc002tvj.1/53353, intron 11 of 90)	2	140988996	142889270	1900275	2	53353	uc002tvj.1	1099233	ENSG00000168702	LRP1B	LDL receptor related protein 1B
470	chr2	144128938	144129036	99	*	Intron (uc010zbl.1/55843, intron 6 of 7)	2	144193163	144525921	332759	1	55843	uc002tvn.3	-64127	ENSG00000075884	ARHGAP15	Rho GTPase activating protein 15
471	chr2	144200731	144200802	72	*	Intron (uc002tvm.4/55843, intron 8 of 13)	2	144193163	144525921	332759	1	55843	uc002tvn.3	7568	ENSG00000075884	ARHGAP15	Rho GTPase activating protein 15
472	chr2	144365126	144365427	302	*	Intron (uc002tvm.4/55843, intron 11 of 13)	2	144193163	144525921	332759	1	55843	uc002tvn.3	171963	ENSG00000075884	ARHGAP15	Rho GTPase activating protein 15
473	chr2	144365442	144365935	494	*	Intron (uc002tvm.4/55843, intron 11 of 13)	2	144193163	144525921	332759	1	55843	uc002tvn.3	172279	ENSG00000075884	ARHGAP15	Rho GTPase activating protein 15
474	chr2	144373077	144373177	101	*	Intron (uc002tvm.4/55843, intron 11 of 13)	2	144193163	144525921	332759	1	55843	uc002tvn.3	179914	ENSG00000075884	ARHGAP15	Rho GTPase activating protein 15
475	chr2	144373334	144373434	101	*	Intron (uc002tvm.4/55843, intron 11 of 13)	2	144193163	144525921	332759	1	55843	uc002tvn.3	180171	ENSG00000075884	ARHGAP15	Rho GTPase activating protein 15
476	chr2	145160032	145160180	149	*	Intron (uc002tvu.3/9839, intron 6 of 9)	2	144763318	145090083	326766	2	79712	uc002tvt.2	-69949	ENSG00000121964	GTDC1	glycosyltransferase like domain containing 1
477	chr2	145466526	145466662	137	*	Intron (uc021vqn.2/401014, intron 1 of 3)	2	145425534	145834291	408758	1	401014	uc031rpo.1	40992	ENSG00000226674	TEX41	testis expressed 41
478	chr2	145957817	145957934	118	*	Distal Intergenic	2	145425534	145834291	408758	1	401014	uc031rpo.1	532283	ENSG00000226674	TEX41	testis expressed 41
479	chr2	148648871	148648968	98	*	Intron (uc002twg.3/92, intron 2 of 11)	2	148602570	148688393	85824	1	92	uc002twh.3	46301	ENSG00000121989	ACVR2A	activin A receptor type 2A
480	chr2	151088752	151088858	107	*	Distal Intergenic	2	151324707	151344209	19503	2	390	uc002txe.3	255351	ENSG00000115963	RND3	Rho family GTPase 3
481	chr2	151413679	151413828	150	*	Distal Intergenic	2	151325757	151344209	18453	2	390	uc010zbv.2	-69470	ENSG00000115963	RND3	Rho family GTPase 3
482	chr2	152213789	152214028	240	*	Promoter (<=1kb)	2	152214106	152236562	22457	1	7130	uc002txk.3	-78	ENSG00000123610	TNFAIP6	TNF alpha induced protein 6
483	chr2	152643259	152643439	181	*	Downstream (2-3kb)	2	152645592	152685009	39418	2	26225	uc010zcc.2	41570	ENSG00000162980	ARL5A	ADP ribosylation factor like GTPase 5A
484	chr2	153044518	153044644	127	*	Distal Intergenic	2	152988396	153032506	44111	2	10254	uc002tyd.3	-12012	ENSG00000115145	STAM2	signal transducing adaptor molecule 2
485	chr2	156116456	156116546	91	*	Distal Intergenic	2	155555093	155714864	159772	1	3760	uc010zce.2	561363	ENSG00000162989	KCNJ3	potassium voltage-gated channel subfamily J member 3
486	chr2	156546287	156546627	341	*	Distal Intergenic	2	157182687	157184526	1840	2	4929	uc010zcg.1	637899	ENSG00000153234	NR4A2	nuclear receptor subfamily 4 group A member 2
487	chr2	157052479	157052602	124	*	Intron (uc002tyw.3/uc002tyw.3, intron 1 of 3)	2	157182687	157184526	1840	2	4929	uc010zcg.1	131924	ENSG00000153234	NR4A2	nuclear receptor subfamily 4 group A member 2
488	chr2	157332577	157332671	95	*	5' UTR	2	157367308	157470247	102940	1	2820	uc002tze.1	-34637	ENSG00000115159	GPD2	glycerol-3-phosphate dehydrogenase 2
489	chr2	157558010	157558107	98	*	Distal Intergenic	2	157367308	157470247	102940	1	2820	uc002tze.1	190702	ENSG00000115159	GPD2	glycerol-3-phosphate dehydrogenase 2
490	chr2	158049993	158050158	166	*	Distal Intergenic	2	158114340	158167913	53574	1	11227	uc002tzg.3	-64182	ENSG00000136542	GALNT5	polypeptide N-acetylgalactosaminyltransferase 5
491	chr2	158050383	158050545	163	*	Distal Intergenic	2	158114340	158167913	53574	1	11227	uc002tzg.3	-63795	ENSG00000136542	GALNT5	polypeptide N-acetylgalactosaminyltransferase 5
492	chr2	158386995	158387084	90	*	3' UTR	2	158271131	158345473	74343	2	9595	uc010zcl.1	-41522	ENSG00000115165	CYTIP	cytohesin 1 interacting protein
493	chr2	161523199	161523358	160	*	Distal Intergenic	2	161137825	161350318	212494	2	5937	uc010fox.2	-172881	ENSG00000153250	RBMS1	RNA binding motif single stranded interacting protein 1
494	chr2	162137455	162137528	74	*	Distal Intergenic	2	162164786	162268228	103443	1	10213	uc002ubu.3	-27258	ENSG00000115233	PSMD14	proteasome 26S subunit, non-ATPase 14
495	chr2	164588257	164588360	104	*	Intron (uc002uck.1/55137, intron 2 of 2)	2	164464118	164592513	128396	2	55137	uc002uck.1	4153	ENSG00000182263	FIGN	fidgetin, microtubule severing factor
496	chr2	164588428	164588566	139	*	Intron (uc002uck.1/55137, intron 2 of 2)	2	164464118	164592513	128396	2	55137	uc002uck.1	3947	ENSG00000182263	FIGN	fidgetin, microtubule severing factor
497	chr2	165874690	165874785	96	*	Distal Intergenic	2	165754709	165812035	57327	2	151258	uc002ucw.2	-62655	ENSG00000169507	SLC38A11	solute carrier family 38 member 11
498	chr2	166327778	166327878	101	*	Promoter (1-2kb)	2	166326157	166545917	219761	1	80034	uc002udf.3	1621	ENSG00000178662	CSRNP3	cysteine and serine rich nuclear protein 3
499	chr2	166428117	166428210	94	*	Promoter (<=1kb)	2	166428846	166545917	117072	1	80034	uc002udg.3	-636	ENSG00000178662	CSRNP3	cysteine and serine rich nuclear protein 3
500	chr2	168245328	168245411	84	*	Distal Intergenic	2	168043793	168116261	72469	1	129446	uc010fpr.3	201535	ENSG00000163092	XIRP2	xin actin binding repeat containing 2
501	chr2	169650612	169650710	99	*	Intron (uc002uef.3/115677, intron 2 of 20)	2	169643049	169721849	78801	1	115677	uc002uef.3	7563	ENSG00000163072	NOSTRIN	nitric oxide synthase trafficking
502	chr2	170666771	170666861	91	*	Exon (uc002ufk.3/6741, exon 9 of 12)	2	170655789	170668571	12783	1	6741	uc002ufm.3	10982	ENSG00000138385	SSB	Sjogren syndrome antigen B
503	chr2	170929888	170930018	131	*	Exon (uc010zdi.2/130507, exon 36 of 39)	2	170871313	170940639	69327	1	130507	uc002ufu.4	58575	ENSG00000144357	UBR3	ubiquitin protein ligase E3 component n-recognin 3
504	chr2	171042337	171042429	93	*	Intron (uc002ufv.4/140469, intron 1 of 29)	2	171034655	171511674	477020	1	140469	uc010fqb.2	7682	ENSG00000071909	MYO3B	myosin IIIB
505	chr2	172267999	172268100	102	*	Intron (uc002ugs.4/79828, intron 2 of 8)	2	172173913	172290619	116707	2	79828	uc002ugs.4	22519	ENSG00000123600	METTL8	methyltransferase like 8
506	chr2	173037732	173037828	97	*	Distal Intergenic	2	172965873	172967478	1606	2	1746	uc010zdx.1	-70254	ENSG00000115844	DLX2	distal-less homeobox 2
507	chr2	173761885	173761982	98	*	Intron (uc002uhu.2/11069, intron 4 of 11)	2	173754502	173866072	111571	1	11069	uc010zee.1	7383	ENSG00000091428	RAPGEF4	Rap guanine nucleotide exchange factor 4
508	chr2	174091688	174091801	114	*	3' UTR	2	174062441	174146764	84324	2	339751	uc002uib.3	54963	ENSG00000238133	MAP3K20-AS1	MAP3K20 antisense RNA 1
509	chr2	177056989	177057055	67	*	Distal Intergenic	2	177037924	177053686	15763	2	401022	uc021vsq.1	-3303	ENSG00000224189	HAGLR	HOXD antisense growth-associated long non-coding RNA
510	chr2	178104457	178104571	115	*	Intron (uc002ulg.5/4780, intron 1 of 4)	2	178120673	178120738	66	2	100422824	uc021vsu.1	16167	ENSG00000265396	MIR3128	microRNA 3128
511	chr2	178104595	178104723	129	*	Intron (uc002ulg.5/4780, intron 1 of 4)	2	178120673	178120738	66	2	100422824	uc021vsu.1	16015	ENSG00000265396	MIR3128	microRNA 3128
512	chr2	178105446	178105529	84	*	Intron (uc002ulg.5/4780, intron 1 of 4)	2	178120673	178120738	66	2	100422824	uc021vsu.1	15209	ENSG00000265396	MIR3128	microRNA 3128
513	chr2	181236344	181236406	63	*	Distal Intergenic	2	180809604	180871840	62237	2	57703	uc002unp.2	-364504	ENSG00000163510	CWC22	CWC22 spliceosome associated protein homolog
514	chr2	181276735	181276828	94	*	Distal Intergenic	2	180809604	180871840	62237	2	57703	uc002unp.2	-404895	ENSG00000163510	CWC22	CWC22 spliceosome associated protein homolog
515	chr2	182237170	182237269	100	*	Intron (uc002uns.1/uc002uns.1, intron 4 of 4)	2	182170320	182170379	60	2	100616213	uc021vtg.1	-66791	ENSG00000266705	MIR4437	microRNA 4437
516	chr2	182347996	182348160	165	*	Intron (uc010zfl.1/3676, intron 9 of 9)	2	182363299	182392177	28879	1	3676	uc010frj.1	-15139	ENSG00000115232	ITGA4	integrin subunit alpha 4
517	chr2	182876705	182876792	88	*	Intron (uc002uoo.4/151242, intron 2 of 4)	2	182850551	182996109	145559	1	151242	uc010frn.2	26154	ENSG00000150722	PPP1R1C	protein phosphatase 1 regulatory inhibitor subunit 1C
518	chr2	185461614	185461677	64	*	Promoter (1-2kb)	2	185463093	185804214	341122	1	91752	uc002uph.3	-1416	ENSG00000170396	ZNF804A	zinc finger protein 804A
519	chr2	185539252	185539348	97	*	Intron (uc002uph.3/91752, intron 1 of 3)	2	185463093	185804214	341122	1	91752	uc002uph.3	76159	ENSG00000170396	ZNF804A	zinc finger protein 804A
520	chr2	191056559	191056647	89	*	Intron (uc002urq.3/84281, intron 2 of 2)	2	191045681	191068210	22530	1	84281	uc002urt.3	10878	ENSG00000187699	C2orf88	chromosome 2 open reading frame 88
521	chr2	191332593	191332708	116	*	Promoter (1-2kb)	2	191334218	191367041	32824	1	54842	uc010zge.1	-1510	ENSG00000151690	MFSD6	major facilitator superfamily domain containing 6
522	chr2	191333994	191334311	318	*	Promoter (<=1kb)	2	191334218	191367041	32824	1	54842	uc010zge.1	0	ENSG00000151690	MFSD6	major facilitator superfamily domain containing 6
523	chr2	193081195	193081293	99	*	Distal Intergenic	2	193041469	193059644	18176	2	23671	uc002utd.1	-21551	ENSG00000144339	TMEFF2	transmembrane protein with EGF like and two follistatin like domains 2
524	chr2	194216442	194216523	82	*	Distal Intergenic	2	193614571	193641625	27055	1	64002	uc002ute.3	601871	ENSG00000227418	PCGEM1	PCGEM1, prostate-specific transcript
525	chr2	194863773	194863862	90	*	Distal Intergenic	2	193614571	193641625	27055	1	64002	uc002ute.3	1249202	ENSG00000227418	PCGEM1	PCGEM1, prostate-specific transcript
526	chr2	196262904	196262980	77	*	Distal Intergenic	2	196521532	196602426	80895	1	57181	uc002utg.4	-258552	ENSG00000196950	SLC39A10	solute carrier family 39 member 10
527	chr2	196531000	196531098	99	*	Intron (uc002utg.4/57181, intron 1 of 9)	2	196521852	196602426	80575	1	57181	uc010zgp.2	9148	ENSG00000196950	SLC39A10	solute carrier family 39 member 10
528	chr2	196675664	196675776	113	*	Intron (uc002utj.4/56171, intron 51 of 64)	2	196602427	196660564	58138	2	56171	uc002uti.4	-15100	ENSG00000118997	DNAH7	dynein axonemal heavy chain 7
529	chr2	197758850	197758942	93	*	Intron (uc002utw.3/80055, intron 7 of 26)	2	197697728	197791454	93727	2	80055	uc002utw.3	32512	ENSG00000197121	PGAP1	post-GPI attachment to proteins 1
530	chr2	197876826	197876946	121	*	Intron (uc002utz.4/91526, intron 12 of 21)	2	197755552	197792519	36968	2	80055	uc010fsj.2	-84307	ENSG00000197121	PGAP1	post-GPI attachment to proteins 1
531	chr2	197944782	197944914	133	*	Intron (uc002utz.4/91526, intron 9 of 21)	2	197831741	197987516	155776	2	91526	uc002utz.4	42602	ENSG00000065413	ANKRD44	ankyrin repeat domain 44
532	chr2	198006171	198006265	95	*	Intron (uc021vuj.1/91526, intron 3 of 27)	2	197831741	197987516	155776	2	91526	uc002utz.4	-18655	ENSG00000065413	ANKRD44	ankyrin repeat domain 44
533	chr2	200296536	200296709	174	*	Intron (uc010fsq.2/23314, intron 2 of 6)	2	200134223	200320819	186597	2	23314	uc010fsq.2	24110	ENSG00000119042	SATB2	SATB homeobox 2
534	chr2	200870166	200870245	80	*	Distal Intergenic	2	200806806	200820459	13654	2	129450	uc002uvl.3	-49707	ENSG00000162971	TYW5	tRNA-yW synthesizing protein 5
535	chr2	202462077	202462135	59	*	Intron (uc002uye.3/151254, intron 4 of 14)	2	202352144	202483905	131762	2	151254	uc002uye.3	21770	ENSG00000155754	C2CD6	C2 calcium dependent domain containing 6
536	chr2	202515249	202515363	115	*	Exon (uc002uyl.4/58538, exon 22 of 25)	2	202484907	202508252	23346	2	65062	uc021vvg.2	-6997	ENSG00000155755	TMEM237	transmembrane protein 237
537	chr2	203146924	203147009	86	*	Intron (uc010zhv.1/51602, intron 3 of 4)	2	203141154	203141241	88	1	692110	uc002uzc.3	5770	ENSG00000212534	SNORD70	small nucleolar RNA, C/D box 70
538	chr2	204514518	204514649	132	*	Distal Intergenic	2	204571198	204594495	23298	1	940	uc002vag.1	-56549	ENSG00000178562	CD28	CD28 molecule
539	chr2	207980961	207981031	71	*	Intron (uc010zix.2/8609, intron 2 of 3)	2	207974711	207974797	87	2	100423036	uc010ziy.2	-6164	ENSG00000253008	MIR2355	microRNA 2355
540	chr2	209272568	209272684	117	*	Promoter (1-2kb)	2	209271555	209359231	87677	1	5746	uc002vdb.4	1013	ENSG00000144407	PTH2R	parathyroid hormone 2 receptor
541	chr2	209701562	209701607	46	*	Intron (uc010fuo.1/5746, intron 6 of 6)	2	209353737	209704818	351082	1	5746	uc010fuo.1	347825	ENSG00000144407	PTH2R	parathyroid hormone 2 receptor
542	chr2	210316430	210316577	148	*	Intron (uc002vdc.1/4133, intron 1 of 7)	2	210288771	210598834	310064	1	4133	uc002vdd.1	27659	ENSG00000078018	MAP2	microtubule associated protein 2
543	chr2	210341139	210341220	82	*	Intron (uc002vdc.1/4133, intron 1 of 7)	2	210288771	210598834	310064	1	4133	uc002vdd.1	52368	ENSG00000078018	MAP2	microtubule associated protein 2
544	chr2	210341384	210341508	125	*	Intron (uc002vdc.1/4133, intron 1 of 7)	2	210288771	210598834	310064	1	4133	uc002vdd.1	52613	ENSG00000078018	MAP2	microtubule associated protein 2
545	chr2	210341516	210341714	199	*	Intron (uc002vdc.1/4133, intron 1 of 7)	2	210288771	210598834	310064	1	4133	uc002vdd.1	52745	ENSG00000078018	MAP2	microtubule associated protein 2
546	chr2	210384787	210384914	128	*	Intron (uc002vdc.1/4133, intron 2 of 7)	2	210444403	210598834	154432	1	4133	uc002vde.1	-59489	ENSG00000078018	MAP2	microtubule associated protein 2
547	chr2	210462015	210462104	90	*	Intron (uc002vdc.1/4133, intron 3 of 7)	2	210476049	210598834	122786	1	4133	uc002vdh.1	-13945	ENSG00000078018	MAP2	microtubule associated protein 2
548	chr2	210536097	210536200	104	*	Intron (uc002vdc.1/4133, intron 5 of 7)	2	210517866	210598834	80969	1	4133	uc002vdi.1	18231	ENSG00000078018	MAP2	microtubule associated protein 2
549	chr2	210536215	210536341	127	*	Intron (uc002vdc.1/4133, intron 5 of 7)	2	210517866	210598834	80969	1	4133	uc002vdi.1	18349	ENSG00000078018	MAP2	microtubule associated protein 2
550	chr2	210798452	210798547	96	*	Exon (uc010zjc.1/285175, exon 38 of 64)	2	210824213	210848015	23803	1	285175	uc002vdl.1	-25666	ENSG00000144406	UNC80	unc-80 homolog, NALCN channel complex subunit
551	chr2	210798871	210798992	122	*	Intron (uc010zjc.1/285175, intron 38 of 63)	2	210824213	210848015	23803	1	285175	uc002vdl.1	-25221	ENSG00000144406	UNC80	unc-80 homolog, NALCN channel complex subunit
552	chr2	210799018	210799416	399	*	Intron (uc010zjc.1/285175, intron 38 of 63)	2	210824213	210848015	23803	1	285175	uc002vdl.1	-24797	ENSG00000144406	UNC80	unc-80 homolog, NALCN channel complex subunit
553	chr2	219670179	219670383	205	*	Intron (uc002viz.4/1593, intron 1 of 8)	2	219646472	219680016	33545	1	1593	uc002viz.4	23707	ENSG00000135929	CYP27A1	cytochrome P450 family 27 subfamily A member 1
554	chr2	220735991	220736071	81	*	Distal Intergenic	2	220771223	220771286	64	2	100422959	uc021vxd.1	35215	ENSG00000266518	MIR4268	microRNA 4268
555	chr2	221723017	221723099	83	*	Distal Intergenic	2	222289929	222437001	147073	2	2043	uc002vmr.2	713902	ENSG00000116106	EPHA4	EPH receptor A4
556	chr2	222607253	222607333	81	*	Distal Intergenic	2	222289929	222437010	147082	2	2043	uc010zlm.1	-170243	ENSG00000116106	EPHA4	EPH receptor A4
557	chr2	223920000	223920158	159	*	3' UTR	2	223916648	223920357	3710	1	23704	uc002vnl.5	3352	ENSG00000152049	KCNE4	potassium voltage-gated channel subfamily E regulatory subunit 4
558	chr2	225812781	225812852	72	*	Promoter (1-2kb)	2	225629807	225811779	181973	2	55619	uc002vob.2	-1002	ENSG00000135905	DOCK10	dedicator of cytokinesis 10
559	chr2	226088383	226088507	125	*	Distal Intergenic	2	226265602	226518734	253133	1	57624	uc002voe.2	-177095	ENSG00000144460	NYAP2	neuronal tyrosine-phosphorylated phosphoinositide-3-kinase adaptor 2
560	chr2	226246114	226246203	90	*	Distal Intergenic	2	226265602	226518734	253133	1	57624	uc002voe.2	-19399	ENSG00000144460	NYAP2	neuronal tyrosine-phosphorylated phosphoinositide-3-kinase adaptor 2
561	chr2	226999524	226999619	96	*	Distal Intergenic	2	227007510	227044778	37269	1	646736	uc002vog.1	-7891	NA	LOC646736	uncharacterized LOC646736
562	chr2	228134048	228134109	62	*	Intron (uc002vom.2/1285, intron 23 of 51)	2	228172426	228179508	7083	1	1285	uc010fxf.2	-38317	ENSG00000169031	COL4A3	collagen type IV alpha 3 chain
563	chr2	228238996	228239278	283	*	Intron (uc002vpb.2/79853, intron 1 of 3)	2	228226874	228244022	17149	2	79853	uc002vpb.2	4744	ENSG00000168955	TM4SF20	transmembrane 4 L six family member 20
564	chr2	230820652	230820779	128	*	Intron (uc002vqa.3/130888, intron 1 of 3)	2	230787207	230948016	160810	1	130888	uc010fxi.1	33445	ENSG00000153832	FBXO36	F-box protein 36
565	chr2	232770957	232771092	136	*	Distal Intergenic	2	232756952	232757008	57	2	100302126	uc021vyd.1	-13949	ENSG00000222246	MIR1471	microRNA 1471
566	chr2	233650516	233650600	85	*	Intron (uc010zmj.1/26058, intron 9 of 20)	2	233630512	233641275	10764	2	3769	uc021vyk.1	-9241	ENSG00000115474	KCNJ13	potassium voltage-gated channel subfamily J member 13
567	chr2	233932059	233932174	116	*	Intron (uc010zmo.2/3635, intron 1 of 25)	2	233925036	234116549	191514	1	3635	uc010zmp.2	7023	ENSG00000168918	INPP5D	inositol polyphosphate-5-phosphatase D
568	chr2	237080639	237080780	142	*	Distal Intergenic	2	237074307	237076652	2346	2	2637	uc010zng.1	-3987	ENSG00000168505	GBX2	gastrulation brain homeobox 2
569	chr2	237227634	237227725	92	*	Distal Intergenic	2	237103515	237172988	69474	2	401036	uc010znh.2	-54646	ENSG00000182177	ASB18	ankyrin repeat and SOCS box containing 18
570	chr2	237584744	237585005	262	*	Distal Intergenic	2	237478380	237490994	12615	1	57007	uc002vwd.3	106364	ENSG00000144476	ACKR3	atypical chemokine receptor 3
571	chr2	237807804	237807914	111	*	Distal Intergenic	2	237994084	238004527	10444	1	10920	uc010fys.1	-186170	ENSG00000198612	COPS8	COP9 signalosome subunit 8
572	chr2	240117603	240117775	173	*	Promoter (<=1kb)	2	240115027	240117153	2127	2	85009	uc010zob.1	-450	NA	MGC16025	uncharacterized LOC85009
573	chr2	240283301	240283371	71	*	Intron (uc002vyk.4/9759, intron 1 of 26)	2	240273419	240273499	81	2	100616360	uc021vzb.1	-9802	ENSG00000264292	MIR2467	microRNA 2467
574	chr20	734017	734129	113	*	Distal Intergenic	20	740724	749228	8505	2	113278	uc002wed.4	15099	ENSG00000101276	SLC52A3	solute carrier family 52 member 3
575	chr20	3594356	3594471	116	*	Intron (uc002wil.2/8455, intron 24 of 24)	20	3639939	3644046	4108	2	64096	uc002win.3	49575	ENSG00000125861	GFRA4	GDNF family receptor alpha 4
576	chr20	3595198	3595300	103	*	Intron (uc002wil.2/8455, intron 24 of 24)	20	3639939	3644046	4108	2	64096	uc002win.3	48746	ENSG00000125861	GFRA4	GDNF family receptor alpha 4
577	chr20	4057211	4057337	127	*	Distal Intergenic	20	3912069	3996216	84148	2	11237	uc002wkj.2	-60995	ENSG00000101236	RNF24	ring finger protein 24
578	chr20	4425271	4425351	81	*	Distal Intergenic	20	4201278	4229659	28382	2	146	uc002wkr.2	-195612	ENSG00000171873	ADRA1D	adrenoceptor alpha 1D
579	chr20	7483997	7484172	176	*	Distal Intergenic	20	7863631	7921093	57463	2	54363	uc002wmw.1	436921	ENSG00000101323	HAO1	hydroxyacid oxidase 1
580	chr20	7484443	7484557	115	*	Distal Intergenic	20	7863631	7921093	57463	2	54363	uc002wmw.1	436536	ENSG00000101323	HAO1	hydroxyacid oxidase 1
581	chr20	7864170	7864263	94	*	3' UTR	20	7863631	7921093	57463	2	54363	uc002wmw.1	56830	ENSG00000101323	HAO1	hydroxyacid oxidase 1
582	chr20	8637078	8637170	93	*	Intron (uc010zrb.1/23236, intron 7 of 27)	20	8581381	8769172	187792	1	23236	uc002wnc.1	55697	ENSG00000182621	PLCB1	phospholipase C beta 1
583	chr20	9149570	9149612	43	*	Intron (uc010gbw.1/5332, intron 1 of 31)	20	9198037	9461462	263426	1	5332	uc021wal.1	-48425	ENSG00000101333	PLCB4	phospholipase C beta 4
584	chr20	16033249	16033346	98	*	3' UTR	20	15966433	16030707	64275	1	140733	uc002wpd.3	66816	ENSG00000172264	MACROD2	MACRO domain containing 2
585	chr20	26088352	26088518	167	*	Intron (uc002wvj.5/149934, intron 1 of 1)	20	26084052	26094677	10626	2	149934	uc002wvj.5	6159	ENSG00000240108	NCOR1P1	nuclear receptor corepressor 1 pseudogene 1
586	chr20	26230781	26230876	96	*	Distal Intergenic	20	26167655	26189869	22215	2	284801	uc002wvk.3	-40912	ENSG00000227195	MIR663AHG	MIR663A host gene
587	chr20	26272320	26272380	61	*	Distal Intergenic	20	26167655	26189869	22215	2	284801	uc002wvk.3	-82451	ENSG00000227195	MIR663AHG	MIR663A host gene
588	chr20	31696421	31696556	136	*	Intron (uc010zue.2/149954, intron 15 of 15)	20	31669318	31699557	30240	1	149954	uc010zue.2	27103	ENSG00000186191	BPIFB4	BPI fold containing family B member 4
589	chr20	34176856	34176943	88	*	Distal Intergenic	20	34203809	34208965	5157	1	6676	uc002xdb.1	-26866	ENSG00000061656	SPAG4	sperm associated antigen 4
590	chr20	34357570	34357657	88	*	Promoter (2-3kb)	20	34359923	34411399	51477	1	51230	uc002xeh.3	-2266	ENSG00000025293	PHF20	PHD finger protein 20
591	chr20	47404290	47404380	91	*	Intron (uc002xtw.1/57580, intron 1 of 39)	20	47240793	47444420	203628	2	57580	uc002xtw.1	40040	ENSG00000124126	PREX1	phosphatidylinositol-3,4,5-trisphosphate dependent Rac exchange factor 1
592	chr20	52445188	52445290	103	*	Distal Intergenic	20	52491040	52492248	1209	2	391257	uc010gik.4	46958	NA	SUMO1P1	SUMO1 pseudogene 1
593	chr20	56692474	56692549	76	*	Distal Intergenic	20	56725983	56736183	10201	1	128602	uc002xyv.3	-33434	ENSG00000124237	C20orf85	chromosome 20 open reading frame 85
594	chr20	56984073	56984174	102	*	Intron (uc002xza.3/9217, intron 1 of 5)	20	56964175	57026156	61982	1	9217	uc010zzo.2	19898	ENSG00000124164	VAPB	VAMP associated protein B and C
595	chr20	61463413	61463482	70	*	Intron (uc002ydm.3/1299, intron 24 of 31)	20	61467771	61472511	4741	1	1299	uc002ydn.3	-4289	ENSG00000092758	COL9A3	collagen type IX alpha 3 chain
596	chr21	9457053	9457187	135	*	Distal Intergenic	21	9825832	9826011	180	1	100500862	uc021wgv.1	-368645	ENSG00000275708	MIR3648-1	microRNA 3648-1
597	chr21	9590435	9590617	183	*	Distal Intergenic	21	9825832	9826011	180	1	100500862	uc021wgv.1	-235215	ENSG00000275708	MIR3648-1	microRNA 3648-1
598	chr21	9722371	9722573	203	*	Intron (uc011abu.2/uc011abu.2, intron 1 of 9)	21	9825832	9826011	180	1	100500862	uc021wgv.1	-103259	ENSG00000275708	MIR3648-1	microRNA 3648-1
599	chr21	9984522	9984584	63	*	Distal Intergenic	21	9915250	9968593	53344	2	100132288	uc021wgy.1	-15929	ENSG00000188681	TEKT4P2	tektin 4 pseudogene 2
600	chr21	10110970	10111113	144	*	Distal Intergenic	21	9915250	9968593	53344	2	100132288	uc021wgy.1	-142377	ENSG00000188681	TEKT4P2	tektin 4 pseudogene 2
601	chr21	10765789	10766018	230	*	Distal Intergenic	21	10906743	10990920	84178	2	7179	uc002yip.1	224902	ENSG00000274391	TPTE	transmembrane phosphatase with tensin homology
602	chr21	17177004	17177198	195	*	Intron (uc002yjy.1/29761, intron 6 of 23)	21	17102496	17252377	149882	1	29761	uc011aby.1	74508	ENSG00000155313	USP25	ubiquitin specific peptidase 25
603	chr21	17795119	17795191	73	*	Intron (uc002ykb.2/388815, intron 4 of 7)	21	17911409	17911489	81	1	407055	uc002ykd.1	-116218	ENSG00000207638	MIR99A	microRNA 99a
604	chr21	20608589	20608651	63	*	Distal Intergenic	21	19641433	19775970	134538	2	5651	uc002ykw.3	-832619	ENSG00000154646	TMPRSS15	transmembrane serine protease 15
605	chr21	22400625	22400708	84	*	Intron (uc002yld.2/4685, intron 1 of 17)	21	22370633	22912517	541885	1	4685	uc011acb.2	29992	ENSG00000154654	NCAM2	neural cell adhesion molecule 2
606	chr21	31040776	31040865	90	*	Intron (uc002ynn.3/2897, intron 4 of 15)	21	30968360	31003067	34708	1	100379661	uc002ynp.1	72416	ENSG00000156273	GRIK1-AS2	GRIK1 antisense RNA 2
607	chr21	32769866	32769965	100	*	Intron (uc002yow.1/7074, intron 2 of 28)	21	32490736	32649224	158489	2	7074	uc011adl.1	-120642	ENSG00000156299	TIAM1	T cell lymphoma invasion and metastasis 1
608	chr21	34436901	34436999	99	*	Distal Intergenic	21	34442450	34444728	2279	1	116448	uc002yqz.3	-5451	ENSG00000184221	OLIG1	oligodendrocyte transcription factor 1
609	chr21	34696114	34696193	80	*	Promoter (<=1kb)	21	34696734	34732128	35395	1	3454	uc011adv.2	-541	ENSG00000142166	IFNAR1	interferon alpha and beta receptor subunit 1
610	chr21	35225012	35225104	93	*	Intron (uc002yta.1/6453, intron 29 of 39)	21	35247658	35257826	10169	1	6453	uc002ytk.1	-22554	ENSG00000205726	ITSN1	intersectin 1
611	chr21	48039593	48039661	69	*	Distal Intergenic	21	48018531	48025035	6505	2	6285	uc002zjv.1	-14558	ENSG00000160307	S100B	S100 calcium binding protein B
612	chr22	16299837	16299911	75	*	Distal Intergenic	22	16266929	16287937	21009	2	23784	uc002zlj.1	-11900	ENSG00000198062	POTEH	POTE ankyrin domain family member H
613	chr22	17157654	17157755	102	*	Promoter (1-2kb)	22	17134599	17156430	21832	2	23783	uc021wkm.1	-1224	ENSG00000189295	ANKRD62P1-PARP4P3	ANKRD62P1-PARP4P3 readthrough, transcribed pseudogene
614	chr22	17352507	17352591	85	*	Distal Intergenic	22	17308364	17310225	1862	1	27437	uc010gqr.1	44143	ENSG00000229027	HSFY1P1	HSFY1 pseudogene 1
615	chr22	17378548	17378629	82	*	Distal Intergenic	22	17308364	17310225	1862	1	27437	uc010gqr.1	70184	ENSG00000229027	HSFY1P1	HSFY1 pseudogene 1
616	chr22	18881633	18881754	122	*	Distal Intergenic	22	18893541	18899601	6061	1	8214	uc002zog.3	-11787	ENSG00000183628	DGCR6	DiGeorge syndrome critical region gene 6
617	chr22	20488819	20488909	91	*	Distal Intergenic	22	20455994	20461786	5793	2	85376	uc002zsd.4	-27033	ENSG00000275793	RIMBP3	RIMS binding protein 3
618	chr22	21238623	21238709	87	*	Intron (uc011ahw.2/9342, intron 4 of 4)	22	21213292	21245501	32210	1	9342	uc011ahw.2	25331	ENSG00000099940	SNAP29	synaptosome associated protein 29
619	chr22	21546325	21546443	119	*	Exon (uc002zuk.4/uc002zuk.4, exon 5 of 5)	22	21457305	21476575	19271	1	400892	uc011aia.3	89020	ENSG00000169668	BCRP2	breakpoint cluster region pseudogene 2
620	chr22	25081774	25081855	82	*	Distal Intergenic	22	25041133	25055114	13982	2	646074	uc003abc.2	-26660	NA	POM121L10P	POM121 transmembrane nucleoporin like 10, pseudogene
621	chr22	28883709	28883800	92	*	Intron (uc003adp.4/23331, intron 2 of 22)	22	28374002	29075853	701852	2	23331	uc003adp.4	192053	ENSG00000100154	TTC28	tetratricopeptide repeat domain 28
622	chr22	28910334	28910681	348	*	Intron (uc003adp.4/23331, intron 2 of 22)	22	28374002	29075853	701852	2	23331	uc003adp.4	165172	ENSG00000100154	TTC28	tetratricopeptide repeat domain 28
623	chr22	32662245	32662343	99	*	Distal Intergenic	22	32614463	32651318	36856	2	6527	uc003ami.3	-10927	ENSG00000100191	SLC5A4	solute carrier family 5 member 4
624	chr22	38364987	38365080	94	*	3' UTR	22	38339057	38349676	10620	2	84645	uc021wpl.1	-15311	ENSG00000128346	C22orf23	chromosome 22 open reading frame 23
625	chr22	40558374	40558464	91	*	Intron (uc003aym.3/23112, intron 4 of 23)	22	40573929	40731812	157884	1	23112	uc003ayn.4	-15465	ENSG00000100354	TNRC6B	trinucleotide repeat containing 6B
626	chr22	42718091	42718231	141	*	Distal Intergenic	22	42665759	42670868	5110	1	388906	uc003bcl.3	52332	ENSG00000182057	OGFRP1	opioid growth factor receptor pseudogene 1
627	chr22	46239649	46239770	122	*	3' UTR	22	46156404	46156478	75	1	100616253	uc021wrl.1	83245	ENSG00000264160	MIR4762	microRNA 4762
628	chr22	46240824	46241066	243	*	3' UTR	22	46156404	46156478	75	1	100616253	uc021wrl.1	84420	ENSG00000264160	MIR4762	microRNA 4762
629	chr22	49716634	49716712	79	*	Distal Intergenic	22	50013290	50051190	37901	2	348645	uc003bit.3	334478	ENSG00000188511	C22orf34	chromosome 22 open reading frame 34
630	chr3	271943	272174	232	*	Intron (uc003bot.3/10752, intron 1 of 27)	3	239326	440831	201506	1	10752	uc003bow.2	32617	ENSG00000134121	CHL1	cell adhesion molecule L1 like
631	chr3	2849574	2849654	81	*	Intron (uc003bpb.1/152330, intron 6 of 20)	3	2933899	3099645	165747	1	152330	uc003bpe.3	-84245	ENSG00000144619	CNTN4	contactin 4
632	chr3	9006185	9006234	50	*	Promoter (1-2kb)	3	8918880	9005159	86280	2	56852	uc003brd.3	-1026	ENSG00000070950	RAD18	RAD18, E3 ubiquitin protein ligase
633	chr3	15839108	15839230	123	*	Promoter (<=1kb)	3	15708744	15839691	130948	2	23243	uc011avz.1	461	ENSG00000206560	ANKRD28	ankyrin repeat domain 28
634	chr3	17443517	17443754	238	*	Intron (uc010hev.3/9779, intron 9 of 23)	3	17226069	17448110	222042	2	9779	uc010hew.1	4356	ENSG00000131374	TBC1D5	TBC1 domain family member 5
635	chr3	18307841	18307960	120	*	Intron (uc003cbg.4/339862, intron 4 of 4)	3	18389133	18466829	77697	2	6304	uc003cbh.3	158869	ENSG00000182568	SATB1	SATB homeobox 1
636	chr3	19243913	19244007	95	*	Intron (uc011awe.1/131096, intron 1 of 8)	3	19190017	19577135	387119	1	131096	uc010hex.1	53896	ENSG00000183960	KCNH8	potassium voltage-gated channel subfamily H member 8
637	chr3	20114147	20114260	114	*	Intron (uc003cbq.3/8850, intron 2 of 17)	3	20081524	20195896	114373	1	8850	uc003cbq.3	32623	ENSG00000114166	KAT2B	lysine acetyltransferase 2B
638	chr3	20586415	20586500	86	*	Distal Intergenic	3	20209936	20227724	17789	2	151648	uc003cbz.3	-358691	ENSG00000129810	SGO1	shugoshin 1
639	chr3	22346552	22346647	96	*	Intron (uc010hfb.1/79750, intron 1 of 6)	3	21478462	22414123	935662	2	79750	uc010hfb.1	67476	ENSG00000151789	ZNF385D	zinc finger protein 385D
640	chr3	25333077	25333208	132	*	Intron (uc011awl.2/5915, intron 1 of 7)	3	25215823	25639422	423600	1	5915	uc011awl.2	117254	ENSG00000077092	RARB	retinoic acid receptor beta
641	chr3	29872176	29872252	77	*	Intron (uc003cek.3/27303, intron 6 of 12)	3	29322803	30051886	729084	1	27303	uc010hfr.3	549373	ENSG00000144642	RBMS3	RNA binding motif single stranded interacting protein 3
642	chr3	32352789	32352985	197	*	Intron (uc003cex.3/152189, intron 1 of 3)	3	32280171	32411813	131643	1	152189	uc010hfu.3	72618	ENSG00000170293	CMTM8	CKLF like MARVEL transmembrane domain containing 8
643	chr3	33429595	33429698	104	*	Intron (uc011axq.1/25827, intron 15 of 15)	3	33429829	33481870	52042	2	7342	uc003cfq.4	52172	ENSG00000153560	UBP1	upstream binding protein 1
644	chr3	35674047	35674147	101	*	Distal Intergenic	3	35680666	35727379	46714	1	10777	uc003cfz.4	-6519	ENSG00000172995	ARPP21	cAMP regulated phosphoprotein 21
645	chr3	40669144	40669254	111	*	Distal Intergenic	3	40567270	40581043	13774	1	285268	uc011aze.1	101874	ENSG00000172888	ZNF621	zinc finger protein 621
646	chr3	44072480	44072574	95	*	Distal Intergenic	3	44155704	44155802	99	1	406929	uc011azu.1	-83130	ENSG00000207954	MIR138-1	microRNA 138-1
647	chr3	45654751	45654845	95	*	Intron (uc003coq.3/8994, intron 1 of 7)	3	45636323	45722755	86433	1	8994	uc003coq.3	18428	ENSG00000144791	LIMD1	LIM domains containing 1
648	chr3	51039663	51039766	104	*	Intron (uc011bds.2/1795, intron 5 of 52)	3	50712672	51421629	708958	1	1795	uc011bds.2	326991	ENSG00000088538	DOCK3	dedicator of cytokinesis 3
649	chr3	56865857	56865948	92	*	Intron (uc011bew.1/50650, intron 2 of 10)	3	56765621	56835995	70375	2	50650	uc003dii.2	-29862	ENSG00000163947	ARHGEF3	Rho guanine nucleotide exchange factor 3
650	chr3	64702378	64702480	103	*	Intron (uc003dml.3/100507098, intron 1 of 5)	3	64705683	64941858	236176	1	693126	uc021xab.1	-3203	ENSG00000207689	MIR548A2	microRNA 548a-2
651	chr3	65556122	65556241	120	*	Intron (uc003dmm.3/9223, intron 2 of 24)	3	65364936	65387379	22444	2	9223	uc010hnx.1	-168743	ENSG00000151276	MAGI1	membrane associated guanylate kinase, WW and PDZ domain containing 1
652	chr3	78815425	78815530	106	*	Intron (uc003dqb.2/6091, intron 2 of 28)	3	78709089	78764407	55319	2	6091	uc003dqf.1	-51018	ENSG00000169855	ROBO1	roundabout guidance receptor 1
653	chr3	81792679	81792774	96	*	Promoter (<=1kb)	3	81584346	81792780	208435	2	2632	uc021xax.1	6	ENSG00000114480	GBE1	1,4-alpha-glucan branching enzyme 1
654	chr3	82666654	82666749	96	*	Distal Intergenic	3	81538850	81810950	272101	2	2632	uc021xav.1	-855704	ENSG00000114480	GBE1	1,4-alpha-glucan branching enzyme 1
655	chr3	89483767	89484000	234	*	Intron (uc021xbf.1/2042, intron 13 of 16)	3	89156674	89531284	374611	1	2042	uc003dqy.3	327093	ENSG00000044524	EPHA3	EPH receptor A3
656	chr3	89908967	89909152	186	*	Distal Intergenic	3	89156674	89531284	374611	1	2042	uc003dqy.3	752293	ENSG00000044524	EPHA3	EPH receptor A3
657	chr3	94176919	94177031	113	*	Distal Intergenic	3	93776766	93782067	5302	2	200895	uc003drj.3	-394852	ENSG00000178700	DHFR2	dihydrofolate reductase 2
658	chr3	95065011	95065121	111	*	Distal Intergenic	3	95373267	95402037	28771	2	100287639	uc003dro.1	336916	ENSG00000244681	MTHFD2P1	methylenetetrahydrofolate dehydrogenase (NADP+ dependent) 2, methenyltetrahydrofolate cyclohydrolase pseudogene 1
659	chr3	96336529	96336844	316	*	Distal Intergenic	3	96533425	96728971	195547	1	285220	uc031sar.1	-196581	ENSG00000080224	EPHA6	EPH receptor A6
660	chr3	98795959	98796056	98	*	Distal Intergenic	3	98568232	98620533	52302	2	131566	uc003dtf.1	-175426	ENSG00000057019	DCBLD2	discoidin, CUB and LCCL domain containing 2
661	chr3	101546733	101546850	118	*	Promoter (<=1kb)	3	101546834	101579869	33036	1	64332	uc003dvo.3	0	ENSG00000144802	NFKBIZ	NFKB inhibitor zeta
662	chr3	104386282	104386393	112	*	Distal Intergenic	3	103903476	103946105	42630	2	693127	uc021xbz.1	-440177	ENSG00000208032	MIR548A3	microRNA 548a-3
663	chr3	105117124	105117294	171	*	Intron (uc003dvv.3/214, intron 1 of 2)	3	105085557	105295757	210201	1	214	uc003dvy.3	31567	ENSG00000170017	ALCAM	activated leukocyte cell adhesion molecule
664	chr3	105564729	105564940	212	*	Intron (uc003dwc.3/868, intron 3 of 18)	3	105377109	105587887	210779	2	868	uc003dwc.3	22947	ENSG00000114423	CBLB	Cbl proto-oncogene B
665	chr3	105565315	105565480	166	*	Intron (uc003dwc.3/868, intron 3 of 18)	3	105377109	105587887	210779	2	868	uc003dwc.3	22407	ENSG00000114423	CBLB	Cbl proto-oncogene B
666	chr3	106441817	106441895	79	*	Distal Intergenic	3	106555658	106959485	403828	2	100302640	uc003dwf.4	517590	ENSG00000242759	LINC00882	long intergenic non-protein coding RNA 882
667	chr3	107392897	107393015	119	*	Intron (uc003dwk.5/56987, intron 3 of 16)	3	107364744	107530176	165433	1	56987	uc003dwm.5	28153	ENSG00000114439	BBX	BBX, HMG-box containing
668	chr3	114874980	114875080	101	*	Distal Intergenic	3	114406073	114866127	460055	2	26137	uc003ebp.3	-8853	ENSG00000181722	ZBTB20	zinc finger and BTB domain containing 20
669	chr3	115618170	115618280	111	*	Intron (uc003ebs.3/4045, intron 3 of 6)	3	115342151	115440334	98184	1	2596	uc003ebr.2	276019	ENSG00000172020	GAP43	growth associated protein 43
670	chr3	115858480	115858927	448	*	Intron (uc003ebs.3/4045, intron 1 of 6)	3	115521210	116164385	643176	2	4045	uc003ebs.3	305458	ENSG00000185565	LSAMP	limbic system associated membrane protein
671	chr3	115949031	115949168	138	*	Intron (uc003ebs.3/4045, intron 1 of 6)	3	115521210	116164385	643176	2	4045	uc003ebs.3	215217	ENSG00000185565	LSAMP	limbic system associated membrane protein
672	chr3	118711030	118711208	179	*	Intron (uc003ebw.3/152404, intron 1 of 6)	3	118619479	118753676	134198	2	152404	uc003ebw.3	42468	ENSG00000144847	IGSF11	immunoglobulin superfamily member 11
673	chr3	121928666	121928737	72	*	Intron (uc003eev.4/846, intron 1 of 6)	3	121903181	122005344	102164	1	846	uc003eew.4	25485	ENSG00000036828	CASR	calcium sensing receptor
674	chr3	124598541	124598634	94	*	Intron (uc003eho.3/3693, intron 1 of 14)	3	124481795	124606144	124350	2	3693	uc003eho.3	7510	ENSG00000082781	ITGB5	integrin subunit beta 5
675	chr3	124874696	124874810	115	*	Intron (uc003ehv.4/84561, intron 5 of 13)	3	124870309	124870396	88	2	100847039	uc031sbo.1	-4300	ENSG00000264986	MIR5092	microRNA 5092
676	chr3	145790336	145790416	81	*	Exon (uc003evq.1/5352, exon 7 of 10)	3	145787228	145804522	17295	2	5352	uc003evq.1	14106	ENSG00000152952	PLOD2	procollagen-lysine,2-oxoglutarate 5-dioxygenase 2
677	chr3	145808135	145808297	163	*	Intron (uc011bnm.1/5352, intron 8 of 19)	3	145794326	145804522	10197	2	5352	uc031sbv.1	-3613	ENSG00000152952	PLOD2	procollagen-lysine,2-oxoglutarate 5-dioxygenase 2
678	chr3	145808318	145808411	94	*	Intron (uc011bnm.1/5352, intron 8 of 19)	3	145794326	145804522	10197	2	5352	uc031sbv.1	-3796	ENSG00000152952	PLOD2	procollagen-lysine,2-oxoglutarate 5-dioxygenase 2
679	chr3	145808471	145808680	210	*	Intron (uc011bnm.1/5352, intron 8 of 19)	3	145794326	145804522	10197	2	5352	uc031sbv.1	-3949	ENSG00000152952	PLOD2	procollagen-lysine,2-oxoglutarate 5-dioxygenase 2
680	chr3	148656887	148656966	80	*	Distal Intergenic	3	148709195	148742059	32865	1	2992	uc011bnp.2	-52229	ENSG00000163754	GYG1	glycogenin 1
681	chr3	148904755	148904964	210	*	Intron (uc011bnr.3/1356, intron 10 of 17)	3	148890290	148897920	7631	2	1356	uc003eww.4	-6835	ENSG00000047457	CP	ceruloplasmin
682	chr3	149087059	149087235	177	*	3' UTR	3	149086810	149093499	6690	2	4071	uc003exc.1	6264	ENSG00000169908	TM4SF1	transmembrane 4 L six family member 1
683	chr3	149321057	149321443	387	*	Intron (uc003exe.3/25937, intron 1 of 5)	3	149235022	149375109	140088	2	25937	uc003exe.3	53666	ENSG00000018408	WWTR1	WW domain containing transcription regulator 1
684	chr3	149356375	149356706	332	*	Intron (uc003exe.3/25937, intron 1 of 5)	3	149235022	149375109	140088	2	25937	uc003exe.3	18403	ENSG00000018408	WWTR1	WW domain containing transcription regulator 1
685	chr3	149424735	149424820	86	*	Distal Intergenic	3	149235022	149421115	186094	2	25937	uc003exh.3	-3620	ENSG00000018408	WWTR1	WW domain containing transcription regulator 1
686	chr3	150344181	150344295	115	*	Intron (uc021xfp.1/51714, intron 4 of 5)	3	150321066	150348234	27169	1	51714	uc021xfp.1	23115	ENSG00000198843	SELENOT	selenoprotein T
687	chr3	152020687	152020790	104	*	Intron (uc003ezh.3/4154, intron 2 of 9)	3	152017194	152183569	166376	1	4154	uc003ezp.3	3493	ENSG00000152601	MBNL1	muscleblind like splicing regulator 1
688	chr3	152409494	152409576	83	*	Distal Intergenic	3	152552736	152555843	3108	1	5028	uc003ezq.3	-143160	ENSG00000169860	P2RY1	purinergic receptor P2Y1
689	chr3	153619025	153619128	104	*	Distal Intergenic	3	153838792	153975616	136825	1	26084	uc021xgc.1	-219664	ENSG00000114790	ARHGEF26	Rho guanine nucleotide exchange factor 26
690	chr3	155731502	155731586	85	*	Distal Intergenic	3	155838337	156256927	418591	1	7881	uc003far.2	-106751	ENSG00000169282	KCNAB1	potassium voltage-gated channel subfamily A member regulatory beta subunit 1
691	chr3	156607467	156607569	103	*	Intron (uc003fba.1/389170, intron 3 of 13)	3	156544148	156643045	98898	1	389170	uc003fbb.3	63319	ENSG00000197980	LEKR1	leucine, glutamate and lysine rich 1
692	chr3	157990036	157990271	236	*	Intron (uc011bou.2/51319, intron 3 of 6)	3	157827841	158262624	434784	1	51319	uc003fbv.4	162195	ENSG00000174891	RSRC1	arginine and serine rich coiled-coil 1
693	chr3	162316719	162316788	70	*	Distal Intergenic	3	162895031	163021089	126059	2	647107	uc003feh.3	704301	ENSG00000241369	LINC01192	long intergenic non-protein coding RNA 1192
694	chr3	164942918	164943014	97	*	Distal Intergenic	3	164904508	164914469	9962	2	22865	uc003fek.3	-28449	ENSG00000121871	SLITRK3	SLIT and NTRK like family member 3
695	chr3	165518854	165519165	312	*	Intron (uc003fem.4/590, intron 2 of 3)	3	165490692	165555253	64562	2	590	uc003fem.4	36088	ENSG00000114200	BCHE	butyrylcholinesterase
696	chr3	165553410	165553632	223	*	Promoter (1-2kb)	3	165490692	165555253	64562	2	590	uc003fem.4	1621	ENSG00000114200	BCHE	butyrylcholinesterase
697	chr3	167754768	167754861	94	*	Exon (uc003ffe.2/27333, exon 8 of 16)	3	167727654	167813417	85764	2	27333	uc003ffe.2	58556	ENSG00000173905	GOLIM4	golgi integral membrane protein 4
698	chr3	169489464	169489605	142	*	Promoter (1-2kb)	3	169490853	169507504	16652	1	55892	uc003fft.3	-1248	ENSG00000085274	MYNN	myoneurin
699	chr3	170154887	170155008	122	*	Intron (uc011bpt.1/5010, intron 2 of 3)	3	170139028	170152479	13452	1	5010	uc003fgy.3	15859	ENSG00000013297	CLDN11	claudin 11
700	chr3	170193182	170193279	98	*	Intron (uc011bpt.1/5010, intron 2 of 3)	3	170139028	170152479	13452	1	5010	uc003fgy.3	54154	ENSG00000013297	CLDN11	claudin 11
701	chr3	173629413	173629520	108	*	Intron (uc003fio.1/22871, intron 4 of 6)	3	173322069	174001116	679048	1	22871	uc021xhm.1	307344	ENSG00000169760	NLGN1	neuroligin 1
702	chr3	176558740	176558822	83	*	Distal Intergenic	3	176738542	176914266	175725	2	79718	uc003fiw.4	355444	ENSG00000177565	TBL1XR1	transducin beta like 1 X-linked receptor 1
703	chr3	179204558	179204699	142	*	Distal Intergenic	3	179113876	179169371	55496	2	59345	uc003fjv.4	-35187	ENSG00000114450	GNB4	G protein subunit beta 4
704	chr3	179204722	179204920	199	*	Distal Intergenic	3	179113876	179169371	55496	2	59345	uc003fjv.4	-35351	ENSG00000114450	GNB4	G protein subunit beta 4
705	chr3	179204929	179205119	191	*	Distal Intergenic	3	179113876	179169371	55496	2	59345	uc003fjv.4	-35558	ENSG00000114450	GNB4	G protein subunit beta 4
706	chr3	179513979	179514078	100	*	3' UTR	3	179370933	179507189	136257	1	8975	uc003fkh.3	143046	ENSG00000058056	USP13	ubiquitin specific peptidase 13
707	chr3	180892378	180892644	267	*	Promoter (<=1kb)	3	180892932	181460013	567082	1	347689	uc031scm.1	-288	ENSG00000242808	SOX2-OT	SOX2 overlapping transcript
708	chr3	180892666	180892813	148	*	Promoter (<=1kb)	3	180892932	181460013	567082	1	347689	uc031scm.1	-119	ENSG00000242808	SOX2-OT	SOX2 overlapping transcript
709	chr3	181101342	181101635	294	*	Intron (uc003fkv.4/347689, intron 3 of 7)	3	180892932	181460013	567082	1	347689	uc031scm.1	208410	ENSG00000242808	SOX2-OT	SOX2 overlapping transcript
710	chr3	181101725	181101796	72	*	Intron (uc003fkv.4/347689, intron 3 of 7)	3	180892932	181460013	567082	1	347689	uc031scm.1	208793	ENSG00000242808	SOX2-OT	SOX2 overlapping transcript
711	chr3	181175862	181175931	70	*	Intron (uc003fkv.4/347689, intron 3 of 7)	3	181328122	181460013	131892	1	347689	uc003fkw.5	-152191	ENSG00000242808	SOX2-OT	SOX2 overlapping transcript
712	chr3	181439781	181439879	99	*	Intron (uc003fkv.4/347689, intron 7 of 7)	3	181429712	181432223	2512	1	6657	uc003fkx.3	10069	ENSG00000181449	SOX2	SRY-box 2
713	chr3	181469886	181470012	127	*	Distal Intergenic	3	181429712	181432223	2512	1	6657	uc003fkx.3	40174	ENSG00000181449	SOX2	SRY-box 2
714	chr3	185538048	185538157	110	*	Promoter (<=1kb)	3	185361527	185538919	177393	2	10644	uc010hyi.3	762	ENSG00000073792	IGF2BP2	insulin like growth factor 2 mRNA binding protein 2
715	chr3	186587775	186587863	89	*	Distal Intergenic	3	186569676	186573912	4237	2	100874095	uc031sct.1	-13863	ENSG00000226482	ADIPOQ-AS1	ADIPOQ antisense RNA 1
716	chr3	188324556	188324659	104	*	Intron (uc011bsg.2/4026, intron 4 of 9)	3	188286786	188608460	321675	1	4026	uc011bsj.2	37770	ENSG00000145012	LPP	LIM domain containing preferred translocation partner in lipoma
717	chr3	190284490	190284595	106	*	Intron (uc003fsk.3/3556, intron 3 of 8)	3	190231840	190374986	143147	1	3556	uc003fsq.3	52650	ENSG00000196083	IL1RAP	interleukin 1 receptor accessory protein
718	chr3	193398192	193398302	111	*	Intron (uc003ftg.3/4976, intron 29 of 30)	3	193336388	193345121	8734	2	100873941	uc031scv.1	-53071	ENSG00000224855	OPA1-AS1	OPA1 antisense RNA 1
719	chr3	197855961	197856045	85	*	Distal Intergenic	3	197879237	197907735	28499	1	728262	uc011bup.1	-23192	ENSG00000236438	FAM157A	family with sequence similarity 157 member A
720	chr4	27640	27690	51	*	Distal Intergenic	4	53227	68380	15154	1	152687	uc010iay.2	-25537	ENSG00000272602	ZNF595	zinc finger protein 595
721	chr4	3372081	3372174	94	*	Promoter (<=1kb)	4	3371724	3441640	69917	1	6002	uc003ggz.3	357	ENSG00000159788	RGS12	regulator of G protein signaling 12
722	chr4	3548452	3548623	172	*	Distal Intergenic	4	3505324	3534224	28901	2	4043	uc003ghh.4	-14228	ENSG00000163956	LRPAP1	LDL receptor related protein associated protein 1
723	chr4	23375524	23375633	110	*	Distal Intergenic	4	23815313	23883734	68422	2	10891	uc011bxp.1	508101	ENSG00000109819	PPARGC1A	PPARG coactivator 1 alpha
724	chr4	26344395	26344476	82	*	Intron (uc003grx.2/3516, intron 2 of 11)	4	26322429	26436752	114324	1	3516	uc003gsb.2	21966	ENSG00000168214	RBPJ	recombination signal binding protein for immunoglobulin kappa J region
725	chr4	27980866	27980919	54	*	Distal Intergenic	4	28821204	28821290	87	1	100422937	uc021xnb.1	-840285	ENSG00000283275	MIR4275	microRNA 4275
726	chr4	30085572	30085643	72	*	Distal Intergenic	4	30722030	30726957	4928	1	5099	uc021xnc.1	-636387	ENSG00000169851	PCDH7	protocadherin 7
727	chr4	30842410	30842506	97	*	Intron (uc011bxx.2/5099, intron 1 of 2)	4	30722037	31148423	426387	1	5099	uc021xnd.1	120373	ENSG00000169851	PCDH7	protocadherin 7
728	chr4	49298156	49298417	262	*	Distal Intergenic	4	48988659	49064095	75437	1	80157	uc011bzl.2	309497	ENSG00000109182	CWH43	cell wall biogenesis 43 C-terminal homolog
729	chr4	49604520	49604576	57	*	Distal Intergenic	4	48988659	49064095	75437	1	80157	uc011bzl.2	615861	ENSG00000109182	CWH43	cell wall biogenesis 43 C-terminal homolog
730	chr4	53235015	53235791	777	*	Distal Intergenic	4	53457127	53522759	65633	2	64854	uc003gzm.4	286968	ENSG00000109189	USP46	ubiquitin specific peptidase 46
731	chr4	53242146	53242670	525	*	Distal Intergenic	4	53457127	53522759	65633	2	64854	uc003gzm.4	280089	ENSG00000109189	USP46	ubiquitin specific peptidase 46
732	chr4	53935025	53935230	206	*	Intron (uc003gzu.3/152579, intron 5 of 8)	4	53728495	53733002	4508	1	65997	uc003gzt.3	206530	ENSG00000128045	RASL11B	RAS like family 11 member B
733	chr4	53966361	53966445	85	*	Intron (uc003gzu.3/152579, intron 5 of 8)	4	53728495	53733002	4508	1	65997	uc003gzt.3	237866	ENSG00000128045	RASL11B	RAS like family 11 member B
734	chr4	54487933	54489139	1207	*	Intron (uc003haa.3/5156, intron 12 of 23)	4	54459123	54471548	12426	1	100873955	uc031seg.1	28810	NA	LNX1-AS2	LNX1 antisense RNA 2
735	chr4	54506459	54507232	774	*	Intron (uc003haa.3/5156, intron 12 of 23)	4	54326437	54518682	192246	2	84708	uc003hah.4	11450	ENSG00000072201	LNX1	ligand of numb-protein X 1
736	chr4	54568782	54570123	1342	*	Intron (uc003haa.3/5156, intron 12 of 23)	4	54326437	54518682	192246	2	84708	uc003hah.4	-50100	ENSG00000072201	LNX1	ligand of numb-protein X 1
737	chr4	54599353	54600033	681	*	Intron (uc003haa.3/5156, intron 12 of 23)	4	54326437	54518682	192246	2	84708	uc003hah.4	-80671	ENSG00000072201	LNX1	ligand of numb-protein X 1
738	chr4	54600500	54600785	286	*	Intron (uc003haa.3/5156, intron 12 of 23)	4	54326437	54518682	192246	2	84708	uc003hah.4	-81818	ENSG00000072201	LNX1	ligand of numb-protein X 1
739	chr4	54600790	54601489	700	*	Intron (uc003haa.3/5156, intron 12 of 23)	4	54326437	54518682	192246	2	84708	uc003hah.4	-82108	ENSG00000072201	LNX1	ligand of numb-protein X 1
740	chr4	54602642	54602918	277	*	Intron (uc003haa.3/5156, intron 12 of 23)	4	54326437	54518682	192246	2	84708	uc003hah.4	-83960	ENSG00000072201	LNX1	ligand of numb-protein X 1
741	chr4	54611460	54611979	520	*	Intron (uc003haa.3/5156, intron 12 of 23)	4	54326437	54518682	192246	2	84708	uc003hah.4	-92778	ENSG00000072201	LNX1	ligand of numb-protein X 1
742	chr4	54689473	54689650	178	*	Intron (uc003haa.3/5156, intron 12 of 23)	4	54851666	54853449	1784	2	402176	uc011bzv.3	163799	NA	RPL21P44	ribosomal protein L21 pseudogene 44
743	chr4	54749511	54749991	481	*	Intron (uc003haa.3/5156, intron 12 of 23)	4	54851666	54853449	1784	2	402176	uc011bzv.3	103458	NA	RPL21P44	ribosomal protein L21 pseudogene 44
744	chr4	54750005	54750546	542	*	Intron (uc003haa.3/5156, intron 12 of 23)	4	54851666	54853449	1784	2	402176	uc011bzv.3	102903	NA	RPL21P44	ribosomal protein L21 pseudogene 44
745	chr4	54769665	54775864	6200	*	Intron (uc003haa.3/5156, intron 12 of 23)	4	54851666	54853449	1784	2	402176	uc011bzv.3	77585	NA	RPL21P44	ribosomal protein L21 pseudogene 44
746	chr4	54794601	54795766	1166	*	Intron (uc003haa.3/5156, intron 12 of 23)	4	54851666	54853449	1784	2	402176	uc011bzv.3	57683	NA	RPL21P44	ribosomal protein L21 pseudogene 44
747	chr4	54826869	54834728	7860	*	Intron (uc003haa.3/5156, intron 12 of 23)	4	54851666	54853449	1784	2	402176	uc011bzv.3	18721	NA	RPL21P44	ribosomal protein L21 pseudogene 44
748	chr4	54892667	54895091	2425	*	Intron (uc003haa.3/5156, intron 12 of 23)	4	54875958	54930815	54858	2	26511	uc003haj.2	35724	ENSG00000109220	CHIC2	cysteine rich hydrophobic domain 2
749	chr4	55093527	55094769	1243	*	Promoter (<=1kb)	4	55095264	55131516	36253	1	5156	uc003hal.3	-495	ENSG00000134853	PDGFRA	platelet derived growth factor receptor alpha
750	chr4	55094803	55095475	673	*	Promoter (<=1kb)	4	55095264	55131516	36253	1	5156	uc003hal.3	0	ENSG00000134853	PDGFRA	platelet derived growth factor receptor alpha
751	chr4	55106894	55107701	808	*	Intron (uc003haa.3/5156, intron 12 of 23)	4	55095264	55164412	69149	1	5156	uc003han.4	11630	ENSG00000134853	PDGFRA	platelet derived growth factor receptor alpha
752	chr4	55116102	55116539	438	*	Intron (uc003haa.3/5156, intron 12 of 23)	4	55095264	55164412	69149	1	5156	uc003han.4	20838	ENSG00000134853	PDGFRA	platelet derived growth factor receptor alpha
753	chr4	55199263	55200348	1086	*	Distal Intergenic	4	55143343	55148145	4803	1	5156	uc003hao.1	55920	ENSG00000134853	PDGFRA	platelet derived growth factor receptor alpha
754	chr4	55306540	55306677	138	*	Distal Intergenic	4	55143343	55148145	4803	1	5156	uc003hao.1	163197	ENSG00000134853	PDGFRA	platelet derived growth factor receptor alpha
755	chr4	62259048	62259160	113	*	Intron (uc010ihg.1/23284, intron 2 of 7)	4	62362839	62938168	575330	1	23284	uc010ihh.3	-103679	ENSG00000150471	ADGRL3	adhesion G protein-coupled receptor L3
756	chr4	62266536	62266627	92	*	Intron (uc010ihg.1/23284, intron 2 of 7)	4	62362839	62938168	575330	1	23284	uc010ihh.3	-96212	ENSG00000150471	ADGRL3	adhesion G protein-coupled receptor L3
757	chr4	63536304	63536432	129	*	Distal Intergenic	4	62775278	62938168	162891	1	23284	uc003hct.3	761026	ENSG00000150471	ADGRL3	adhesion G protein-coupled receptor L3
758	chr4	65912340	65912429	90	*	Distal Intergenic	4	65779999	65870218	90220	2	401134	uc021xos.1	-42122	ENSG00000250125	LINC02232	long intergenic non-protein coding RNA 2232
759	chr4	69273818	69273921	104	*	Distal Intergenic	4	69313167	69363322	50156	1	28983	uc003hdz.4	-39246	ENSG00000087128	TMPRSS11E	transmembrane serine protease 11E
760	chr4	77368812	77368928	117	*	Intron (uc011cbx.2/57619, intron 1 of 10)	4	77356253	77704405	348153	1	57619	uc011cbx.2	12559	ENSG00000138771	SHROOM3	shroom family member 3
761	chr4	77370650	77370823	174	*	Intron (uc011cbx.2/57619, intron 1 of 10)	4	77356253	77704405	348153	1	57619	uc011cbx.2	14397	ENSG00000138771	SHROOM3	shroom family member 3
762	chr4	87641790	87641950	161	*	Intron (uc003hpy.3/5783, intron 9 of 47)	4	87689667	87726522	36856	1	5783	uc003hqc.1	-47717	ENSG00000163629	PTPN13	protein tyrosine phosphatase, non-receptor type 13
763	chr4	87641960	87642071	112	*	Intron (uc003hpy.3/5783, intron 9 of 47)	4	87689667	87726522	36856	1	5783	uc003hqc.1	-47596	ENSG00000163629	PTPN13	protein tyrosine phosphatase, non-receptor type 13
764	chr4	88235999	88236124	126	*	Intron (uc003hqo.2/345275, intron 4 of 6)	4	88224941	88244056	19116	2	345275	uc003hqo.2	7932	ENSG00000170509	HSD17B13	hydroxysteroid 17-beta dehydrogenase 13
765	chr4	89977171	89977270	100	*	Promoter (1-2kb)	4	89647105	89978346	331242	2	10144	uc003hse.2	1076	ENSG00000138640	FAM13A	family with sequence similarity 13 member A
766	chr4	95085888	95086006	119	*	Distal Intergenic	4	95128759	95212443	83685	1	56916	uc003htb.4	-42753	ENSG00000163104	SMARCAD1	SWI/SNF-related, matrix-associated actin-dependent regulator of chromatin, subfamily a, containing DEAD/H box 1
767	chr4	96226142	96226256	115	*	Intron (uc003hto.3/8633, intron 2 of 15)	4	96025506	96079601	54096	1	658	uc003htn.4	200636	ENSG00000138696	BMPR1B	bone morphogenetic protein receptor type 1B
768	chr4	96349630	96349714	85	*	Intron (uc003hto.3/8633, intron 1 of 15)	4	96083656	96470361	386706	2	8633	uc003hto.3	120647	ENSG00000182168	UNC5C	unc-5 netrin receptor C
769	chr4	107478630	107478692	63	*	Distal Intergenic	4	107279340	107288592	9253	2	100507096	uc021xqm.1	-190038	ENSG00000250298	GIMD1	GIMAP family P-loop NTPase domain containing 1
770	chr4	108911445	108911528	84	*	Promoter (<=1kb)	4	108910870	108956331	45462	1	3033	uc010ilx.3	575	ENSG00000138796	HADH	hydroxyacyl-CoA dehydrogenase
771	chr4	113831682	113831897	216	*	Intron (uc003ibc.2/287, intron 2 of 30)	4	113739239	114304896	565658	1	287	uc003ibd.4	92443	ENSG00000145362	ANK2	ankyrin 2
772	chr4	114677583	114677660	78	*	Intron (uc003ibi.3/817, intron 2 of 18)	4	114372188	114683083	310896	2	817	uc003ibi.3	5423	ENSG00000145349	CAMK2D	calcium/calmodulin dependent protein kinase II delta
773	chr4	115059264	115059355	92	*	Distal Intergenic	4	114821440	114900878	79439	2	79642	uc003ibq.1	-158386	ENSG00000180801	ARSJ	arylsulfatase family member J
774	chr4	120595838	120595910	73	*	Distal Intergenic	4	120415550	120549981	134432	2	8654	uc003idh.3	-45857	ENSG00000138735	PDE5A	phosphodiesterase 5A
775	chr4	124338502	124338599	98	*	Distal Intergenic	4	124320645	124324915	4271	1	10252	uc003ifb.4	17857	ENSG00000164056	SPRY1	sprouty RTK signaling antagonist 1
776	chr4	124621395	124621517	123	*	Intron (uc011cgn.1/285419, intron 2 of 4)	4	124573942	124851518	277577	1	285419	uc011cgn.1	47453	ENSG00000249464	LINC01091	long intergenic non-protein coding RNA 1091
777	chr4	124897422	124897649	228	*	Distal Intergenic	4	124695419	124786730	91312	1	285419	uc003ifd.3	202003	ENSG00000249464	LINC01091	long intergenic non-protein coding RNA 1091
778	chr4	125566688	125566769	82	*	Distal Intergenic	4	125585204	125633887	48684	2	57182	uc010inw.3	67118	ENSG00000151458	ANKRD50	ankyrin repeat domain 50
779	chr4	126014872	126014964	93	*	Distal Intergenic	4	126237567	126414087	176521	1	79633	uc003ifj.4	-222603	ENSG00000196159	FAT4	FAT atypical cadherin 4
780	chr4	141933006	141933249	244	*	Intron (uc003iio.1/57484, intron 1 of 6)	4	141786725	142054616	267892	2	57484	uc003iio.1	121367	ENSG00000170153	RNF150	ring finger protein 150
781	chr4	141933300	141933424	125	*	Intron (uc003iio.1/57484, intron 1 of 6)	4	141786725	142054616	267892	2	57484	uc003iio.1	121192	ENSG00000170153	RNF150	ring finger protein 150
782	chr4	143323581	143323720	140	*	Intron (uc011chm.2/8821, intron 4 of 23)	4	142949182	143352538	403357	2	8821	uc011chm.2	28818	ENSG00000109452	INPP4B	inositol polyphosphate-4-phosphatase type II B
783	chr4	145225975	145226060	86	*	Distal Intergenic	4	145035842	145061904	26063	2	2993	uc010ios.2	-164071	ENSG00000170180	GYPA	glycophorin A (MNS blood group)
784	chr4	149297430	149297538	109	*	Intron (uc003ilj.4/4306, intron 2 of 8)	4	148999915	149363672	363758	2	4306	uc003ilj.4	66134	ENSG00000151623	NR3C2	nuclear receptor subfamily 3 group C member 2
785	chr4	151526793	151526931	139	*	Intron (uc003ilt.4/987, intron 13 of 32)	4	151503077	151505845	2769	1	10586	uc003ilw.3	23716	ENSG00000181541	MAB21L2	mab-21 like 2
786	chr4	151680693	151680775	83	*	Intron (uc003ilt.4/987, intron 11 of 32)	4	151185811	151770727	584917	2	987	uc003ilt.4	89952	ENSG00000198589	LRBA	LPS responsive beige-like anchor protein
787	chr4	153993400	153993760	361	*	Distal Intergenic	4	154074270	154260474	186205	1	23321	uc003ing.2	-80510	ENSG00000109654	TRIM2	tripartite motif containing 2
788	chr4	157692656	157692811	156	*	Intron (uc011cir.3/56034, intron 6 of 7)	4	157682763	157771568	88806	2	56034	uc011cir.3	78757	ENSG00000145431	PDGFC	platelet derived growth factor C
789	chr4	160163568	160163738	171	*	Distal Intergenic	4	160188998	160281301	92304	1	9693	uc003iqg.4	-25260	ENSG00000109756	RAPGEF2	Rap guanine nucleotide exchange factor 2
790	chr4	160163863	160163998	136	*	Distal Intergenic	4	160188998	160281301	92304	1	9693	uc003iqg.4	-25000	ENSG00000109756	RAPGEF2	Rap guanine nucleotide exchange factor 2
791	chr4	167501141	167501470	330	*	Distal Intergenic	4	167654536	168155324	500789	2	50859	uc021xuf.1	653854	ENSG00000196104	SPOCK3	SPARC (osteonectin), cwcv and kazal like domains proteoglycan 3
792	chr4	167501551	167501721	171	*	Distal Intergenic	4	167654536	168155324	500789	2	50859	uc021xuf.1	653603	ENSG00000196104	SPOCK3	SPARC (osteonectin), cwcv and kazal like domains proteoglycan 3
793	chr4	174369898	174370030	133	*	Distal Intergenic	4	174309299	174327528	18230	2	11341	uc003itf.3	-42370	ENSG00000164106	SCRG1	stimulator of chondrogenesis 1
794	chr4	175916334	175916440	107	*	Distal Intergenic	4	175839509	175899331	59823	1	11086	uc031shw.1	76825	ENSG00000168594	ADAM29	ADAM metallopeptidase domain 29
795	chr4	176576968	176577065	98	*	Intron (uc011ckj.2/2823, intron 3 of 6)	4	176554088	176708827	154740	2	2823	uc011ckj.2	131762	ENSG00000150625	GPM6A	glycoprotein M6A
796	chr4	177137060	177137144	85	*	Intron (uc003iup.2/140458, intron 6 of 6)	4	177105725	177116822	11098	2	132851	uc003iuo.1	-20238	ENSG00000150628	SPATA4	spermatogenesis associated 4
797	chr4	186488993	186489081	89	*	Distal Intergenic	4	186435424	186456712	21289	2	27295	uc003ixz.2	-32281	ENSG00000154553	PDLIM3	PDZ and LIM domain 3
798	chr4	186489147	186489225	79	*	Distal Intergenic	4	186435424	186456712	21289	2	27295	uc003ixz.2	-32435	ENSG00000154553	PDLIM3	PDZ and LIM domain 3
799	chr4	190811389	190811498	110	*	Intron (uc003izq.4/uc003izq.4, intron 2 of 2)	4	190861974	190884359	22386	1	2483	uc003izs.3	-50476	ENSG00000109536	FRG1	FSHD region gene 1
800	chr4	190825579	190825755	177	*	Intron (uc003izq.4/uc003izq.4, intron 2 of 2)	4	190861974	190884359	22386	1	2483	uc003izs.3	-36219	ENSG00000109536	FRG1	FSHD region gene 1
801	chr4	190883796	190883932	137	*	Intron (uc003izs.3/2483, intron 8 of 8)	4	190861974	190884359	22386	1	2483	uc003izs.3	21822	ENSG00000109536	FRG1	FSHD region gene 1
802	chr4	190922827	190922883	57	*	Distal Intergenic	4	190945523	190948412	2890	2	100288255	uc003izv.3	25529	NA	NA	NA
803	chr5	2605337	2605417	81	*	Distal Intergenic	5	2746279	2751769	5491	2	153572	uc003jda.3	146352	ENSG00000170561	IRX2	iroquois homeobox 2
804	chr5	8107579	8107679	101	*	Distal Intergenic	5	7869217	7901235	32019	1	4552	uc010ito.3	238362	ENSG00000124275	MTRR	5-methyltetrahydrofolate-homocysteine methyltransferase reductase
805	chr5	8159791	8159854	64	*	Distal Intergenic	5	7869217	7901235	32019	1	4552	uc010ito.3	290574	ENSG00000124275	MTRR	5-methyltetrahydrofolate-homocysteine methyltransferase reductase
806	chr5	8761262	8761338	77	*	Distal Intergenic	5	9053928	9054007	80	2	100616326	uc021xwl.1	292669	ENSG00000266415	MIR4636	microRNA 4636
807	chr5	10356187	10356274	88	*	Promoter (2-3kb)	5	10353751	10440500	86750	1	10299	uc011cmv.2	2436	ENSG00000145495	MARCH6	membrane associated ring-CH-type finger 6
808	chr5	11596321	11596491	171	*	Intron (uc003jfa.1/1501, intron 2 of 21)	5	10971952	11588960	617009	2	1501	uc011cmy.1	-7361	ENSG00000169862	CTNND2	catenin delta 2
809	chr5	12983018	12983091	74	*	Distal Intergenic	5	12574969	12805295	230327	1	404663	uc010itv.1	408049	NA	LINC01194	long intergenic non-protein coding RNA 1194
810	chr5	17004761	17005016	256	*	Distal Intergenic	5	16814631	16936385	121755	2	4651	uc003jfv.2	-68376	ENSG00000145555	MYO10	myosin X
811	chr5	19500111	19500236	126	*	Intron (uc021xwu.1/1016, intron 11 of 12)	5	19473155	19886381	413227	2	1016	uc021xwu.1	386145	ENSG00000145526	CDH18	cadherin 18
812	chr5	29124681	29124798	118	*	Distal Intergenic	5	28926977	28927420	444	1	729862	uc003jgz.1	197704	NA	LSP1P3	LSP1 pseudogene 3
813	chr5	29124989	29125090	102	*	Distal Intergenic	5	28926977	28927420	444	1	729862	uc003jgz.1	198012	NA	LSP1P3	LSP1 pseudogene 3
814	chr5	36601130	36601339	210	*	Distal Intergenic	5	36606457	36609399	2943	1	6507	uc021xxn.1	-5118	ENSG00000079215	SLC1A3	solute carrier family 1 member 3
815	chr5	42068063	42068163	101	*	Distal Intergenic	5	41925356	41941672	16317	1	26272	uc003jmq.3	142707	ENSG00000151876	FBXO4	F-box protein 4
816	chr5	45774798	45774893	96	*	Distal Intergenic	5	45255052	45696220	441169	2	348980	uc003jok.3	-78578	ENSG00000164588	HCN1	hyperpolarization activated cyclic nucleotide gated potassium channel 1
817	chr5	46403920	46404049	130	*	Distal Intergenic	5	45255052	45696220	441169	2	348980	uc003jok.3	-707700	ENSG00000164588	HCN1	hyperpolarization activated cyclic nucleotide gated potassium channel 1
818	chr5	49414408	49414473	66	*	Distal Intergenic	5	49692031	49699299	7269	2	133418	uc010ivq.3	284826	ENSG00000170571	EMB	embigin
819	chr5	49416478	49416652	175	*	Distal Intergenic	5	49692031	49699299	7269	2	133418	uc010ivq.3	282647	ENSG00000170571	EMB	embigin
820	chr5	52768947	52769052	106	*	Distal Intergenic	5	52776264	52782304	6041	1	10468	uc003jpc.3	-7212	ENSG00000134363	FST	follistatin
821	chr5	54898259	54898390	132	*	Distal Intergenic	5	54720670	54830906	110237	2	8611	uc003jqb.4	-67353	ENSG00000067113	PLPP1	phospholipid phosphatase 1
822	chr5	54898628	54898814	187	*	Distal Intergenic	5	54720670	54830906	110237	2	8611	uc003jqb.4	-67722	ENSG00000067113	PLPP1	phospholipid phosphatase 1
823	chr5	55754173	55754309	137	*	Distal Intergenic	5	55395507	55529186	133680	2	79722	uc003jqu.3	-224987	ENSG00000164512	ANKRD55	ankyrin repeat domain 55
824	chr5	57137699	57138070	372	*	Distal Intergenic	5	56775843	56778636	2794	2	345651	uc003jrm.3	-359063	ENSG00000169067	ACTBL2	actin, beta like 2
825	chr5	57487264	57487340	77	*	Distal Intergenic	5	57753916	57755189	1274	2	10769	uc011cql.1	267849	ENSG00000145632	PLK2	polo like kinase 2
826	chr5	58874573	58874658	86	*	Intron (uc003jrx.2/5144, intron 1 of 14)	5	58264866	58882324	617459	2	5144	uc003jrx.2	7666	ENSG00000113448	PDE4D	phosphodiesterase 4D
827	chr5	59792756	59792831	76	*	Intron (uc021xza.1/25859, intron 1 of 1)	5	59282228	59783925	501698	2	5144	uc010iwj.2	-8831	ENSG00000113448	PDE4D	phosphodiesterase 4D
828	chr5	67661145	67661302	158	*	Distal Intergenic	5	67588511	67591571	3061	1	5295	uc011crb.2	72634	ENSG00000145675	PIK3R1	phosphoinositide-3-kinase regulatory subunit 1
829	chr5	69115250	69115329	80	*	Intron (uc003jxm.3/653188, intron 5 of 7)	5	68956450	69006272	49823	2	653188	uc003jxn.3	-108978	ENSG00000253203	GUSBP3	glucuronidase, beta pseudogene 3
830	chr5	69437230	69437320	91	*	Intron (uc011crh.2/uc011crh.2, intron 3 of 7)	5	69361792	69373422	11631	1	6607	uc031sjt.1	75438	ENSG00000205571	SMN2	survival of motor neuron 2, centromeric
831	chr5	69535535	69535625	91	*	Intron (uc011crh.2/uc011crh.2, intron 3 of 7)	5	69423290	69521622	98333	2	11039	uc021yaa.1	-13913	NA	SMA4	glucuronidase beta pseudogene
832	chr5	69599357	69599443	87	*	Intron (uc011crh.2/uc011crh.2, intron 3 of 7)	5	68936019	69586004	649986	2	653188	uc003jxm.3	-13353	ENSG00000253203	GUSBP3	glucuronidase, beta pseudogene 3
833	chr5	69638301	69638442	142	*	Intron (uc011crh.2/uc011crh.2, intron 3 of 7)	5	68936019	69586004	649986	2	653188	uc003jxm.3	-52297	ENSG00000253203	GUSBP3	glucuronidase, beta pseudogene 3
834	chr5	69843610	69843696	87	*	Intron (uc011crh.2/uc011crh.2, intron 3 of 7)	5	69812079	69851200	39122	2	100049076	uc021yag.1	7504	ENSG00000235558	GUSBP9	glucuronidase, beta pseudogene 9
835	chr5	70168126	70168202	77	*	Intron (uc003jzx.2/uc003jzx.2, intron 6 of 6)	5	70196490	70203944	7455	1	8293	uc003mqa.3	-28288	ENSG00000172058	SERF1A	small EDRK-rich factor 1A
836	chr5	79493048	79493156	109	*	Intron (uc003kgj.3/256987, intron 2 of 12)	5	79407050	79551898	144849	2	256987	uc003kgj.3	58742	ENSG00000164300	SERINC5	serine incorporator 5
837	chr5	79946317	79946527	211	*	Promoter (<=1kb)	5	79945819	79946854	1036	2	100462981	uc021yay.1	327	ENSG00000269028	MTRNR2L2	MT-RNR2 like 2
838	chr5	79946595	79946770	176	*	Promoter (<=1kb)	5	79945819	79946854	1036	2	100462981	uc021yay.1	84	ENSG00000269028	MTRNR2L2	MT-RNR2 like 2
839	chr5	81222105	81222204	100	*	Distal Intergenic	5	81267844	81443936	176093	1	83734	uc003khq.2	-45640	ENSG00000152348	ATG10	autophagy related 10
840	chr5	82031422	82031496	75	*	Distal Intergenic	5	82135974	82136043	70	1	100616297	uc021yaz.1	-104478	ENSG00000283359	MIR3977	microRNA 3977
841	chr5	82045123	82045500	378	*	Distal Intergenic	5	82135974	82136043	70	1	100616297	uc021yaz.1	-90474	ENSG00000283359	MIR3977	microRNA 3977
842	chr5	82826288	82826396	109	*	Intron (uc003kii.3/1462, intron 7 of 14)	5	82831433	82878122	46690	1	1462	uc003kil.3	-5037	ENSG00000038427	VCAN	versican
843	chr5	82967435	82967537	103	*	Promoter (1-2kb)	5	82934017	82969413	35397	2	1404	uc003kim.3	1876	ENSG00000145681	HAPLN1	hyaluronan and proteoglycan link protein 1
844	chr5	84967665	84967737	73	*	Distal Intergenic	5	85578262	85593365	15104	1	285622	uc003kiq.3	-610525	ENSG00000205449	NBPF22P	NBPF member 22, pseudogene
845	chr5	86837858	86837947	90	*	Distal Intergenic	5	86690079	86708850	18772	2	902	uc003kjb.3	-129008	ENSG00000134480	CCNH	cyclin H
846	chr5	89928976	89929098	123	*	Intron (uc003kjt.4/84059, intron 9 of 89)	5	89968363	89972676	4314	1	84059	uc010jba.2	-39265	ENSG00000164199	ADGRV1	adhesion G protein-coupled receptor V1
847	chr5	90446071	90446127	57	*	Intron (uc003kjt.4/84059, intron 88 of 89)	5	90676164	90716532	40369	1	100129716	uc003kka.4	-230037	ENSG00000281357	ARRDC3-AS1	ARRDC3 antisense RNA 1
848	chr5	90930035	90930128	94	*	Distal Intergenic	5	90664541	90679149	14609	2	57561	uc003kjz.2	-250886	ENSG00000113369	ARRDC3	arrestin domain containing 3
849	chr5	92274235	92274342	108	*	Distal Intergenic	5	92745065	92899169	154105	2	441094	uc003kkc.2	624827	ENSG00000237187	NR2F1-AS1	NR2F1 antisense RNA 1
850	chr5	92313509	92313731	223	*	Distal Intergenic	5	92745065	92899169	154105	2	441094	uc003kkc.2	585438	ENSG00000237187	NR2F1-AS1	NR2F1 antisense RNA 1
851	chr5	92765913	92766010	98	*	Intron (uc003kkc.2/441094, intron 5 of 5)	5	92745065	92899169	154105	2	441094	uc003kkc.2	133159	ENSG00000237187	NR2F1-AS1	NR2F1 antisense RNA 1
852	chr5	93225196	93225282	87	*	Intron (uc010jbd.3/83989, intron 6 of 10)	5	93076015	93077309	1295	2	134187	uc003kkl.1	-147887	ENSG00000248483	POU5F2	POU domain class 5, transcription factor 2
853	chr5	94965953	94966017	65	*	Distal Intergenic	5	94955980	94957284	1305	1	285601	uc003kle.1	9973	ENSG00000178015	GPR150	G protein-coupled receptor 150
854	chr5	97337793	97337896	104	*	Distal Intergenic	5	98104999	98116889	11891	1	285704	uc003knb.2	-767103	ENSG00000174136	RGMB	repulsive guidance molecule BMP co-receptor b
855	chr5	100192309	100192409	101	*	Intron (uc003knk.3/7903, intron 3 of 4)	5	100142639	100238987	96349	2	7903	uc003knk.3	46578	ENSG00000113532	ST8SIA4	ST8 alpha-N-acetyl-neuraminide alpha-2,8-sialyltransferase 4
856	chr5	102764143	102764527	385	*	Distal Intergenic	5	102884556	102898490	13935	2	83594	uc003koi.3	133963	ENSG00000112874	NUDT12	nudix hydrolase 12
857	chr5	106873931	106874073	143	*	Intron (uc003kol.3/1946, intron 1 of 4)	5	106712590	107006596	294007	2	1946	uc003kol.3	132523	ENSG00000184349	EFNA5	ephrin A5
858	chr5	106882546	106882693	148	*	Intron (uc003kol.3/1946, intron 1 of 4)	5	106712590	107006596	294007	2	1946	uc003kol.3	123903	ENSG00000184349	EFNA5	ephrin A5
859	chr5	108791412	108791492	81	*	Distal Intergenic	5	108670410	108745675	75266	2	9867	uc003kos.4	-45737	ENSG00000198961	PJA2	praja ring finger ubiquitin ligase 2
860	chr5	108791698	108791822	125	*	Distal Intergenic	5	108670410	108745675	75266	2	9867	uc003kos.4	-46023	ENSG00000198961	PJA2	praja ring finger ubiquitin ligase 2
861	chr5	114760940	114761022	83	*	Distal Intergenic	5	114856608	114880591	23984	2	56929	uc003krb.1	119569	ENSG00000145780	FEM1C	fem-1 homolog C
862	chr5	123144958	123145059	102	*	Distal Intergenic	5	122881111	122952738	71628	1	1456	uc031skw.1	263847	ENSG00000151292	CSNK1G3	casein kinase 1 gamma 3
863	chr5	123210517	123210747	231	*	Distal Intergenic	5	122881111	122952738	71628	1	1456	uc031skw.1	329406	ENSG00000151292	CSNK1G3	casein kinase 1 gamma 3
864	chr5	123774789	123774879	91	*	Distal Intergenic	5	123972610	123980354	7745	2	57507	uc003ktp.1	205475	ENSG00000168916	ZNF608	zinc finger protein 608
865	chr5	124241941	124242276	336	*	Distal Intergenic	5	123982372	124084500	102129	2	57507	uc003ktt.1	-157441	ENSG00000168916	ZNF608	zinc finger protein 608
866	chr5	124817081	124817261	181	*	Distal Intergenic	5	123982372	124084500	102129	2	57507	uc003ktt.1	-732581	ENSG00000168916	ZNF608	zinc finger protein 608
867	chr5	124993615	124993727	113	*	Distal Intergenic	5	125695788	125829853	134066	1	65983	uc011cwt.2	-702061	ENSG00000155324	GRAMD2B	GRAM domain containing 2B
868	chr5	124994300	124994385	86	*	Distal Intergenic	5	125695788	125829853	134066	1	65983	uc011cwt.2	-701403	ENSG00000155324	GRAMD2B	GRAM domain containing 2B
869	chr5	125055769	125055890	122	*	Distal Intergenic	5	125695788	125829853	134066	1	65983	uc011cwt.2	-639898	ENSG00000155324	GRAMD2B	GRAM domain containing 2B
870	chr5	126764507	126764609	103	*	Intron (uc003kuh.4/84466, intron 14 of 25)	5	126853309	126887834	34526	1	133619	uc003kuj.4	-88700	ENSG00000164244	PRRC1	proline rich coiled-coil 1
871	chr5	130659811	130659891	81	*	Intron (uc003kvh.3/56990, intron 2 of 4)	5	130599702	130730382	130681	1	56990	uc003kvk.3	60109	ENSG00000158985	CDC42SE2	CDC42 small effector 2
872	chr5	134260212	134260440	229	*	Intron (uc010jdz.3/84105, intron 2 of 3)	5	134263729	134263802	74	1	100616209	uc021ydt.1	-3289	NA	NA	NA
873	chr5	134263303	134263538	236	*	Promoter (<=1kb)	5	134263729	134263802	74	1	100616209	uc021ydt.1	-191	NA	NA	NA
874	chr5	134612456	134612540	85	*	Intron (uc003laj.2/100996485, intron 3 of 5)	5	134571924	134583867	11944	2	340073	uc003lak.3	-28589	ENSG00000249647	C5orf66-AS2	C5orf66 antisense RNA 2
875	chr5	141872517	141872613	97	*	Distal Intergenic	5	141971743	141993726	21984	2	2246	uc011dbi.2	121113	ENSG00000113578	FGF1	fibroblast growth factor 1
876	chr5	143257029	143257216	188	*	Distal Intergenic	5	143191726	143200284	8559	1	57824	uc003lnj.3	65303	ENSG00000158497	HMHB1	histocompatibility minor HB-1
877	chr5	146587918	146588021	104	*	Distal Intergenic	5	146614579	146728392	113814	1	202374	uc003lol.4	-26558	ENSG00000169302	STK32A	serine/threonine kinase 32A
878	chr5	147226798	147226910	113	*	Distal Intergenic	5	147204143	147211260	7118	2	6690	uc003los.2	-15538	ENSG00000164266	SPINK1	serine peptidase inhibitor, Kazal type 1
879	chr5	149321069	149321312	244	*	Intron (uc003lrg.4/5145, intron 1 of 21)	5	149237519	149324356	86838	2	5145	uc003lrg.4	3044	ENSG00000132915	PDE6A	phosphodiesterase 6A
880	chr5	154725381	154725464	84	*	Distal Intergenic	5	154393260	154397685	4426	1	285643	uc010jih.1	332121	ENSG00000226650	KIF4B	kinesin family member 4B
881	chr5	157052742	157052780	39	*	3' UTR	5	157052687	157079428	26742	2	11063	uc003lxb.1	26648	ENSG00000039600	SOX30	SRY-box 30
882	chr5	157246510	157246624	115	*	Intron (uc003lxi.2/9685, intron 1 of 11)	5	157212751	157223153	10403	2	9685	uc003lxh.2	-23357	ENSG00000113282	CLINT1	clathrin interactor 1
883	chr5	157246754	157247148	395	*	Intron (uc003lxi.2/9685, intron 1 of 11)	5	157212751	157223153	10403	2	9685	uc003lxh.2	-23601	ENSG00000113282	CLINT1	clathrin interactor 1
884	chr5	160124896	160125003	108	*	Intron (uc003lym.1/23120, intron 3 of 25)	5	160060262	160112267	52006	2	23120	uc003lyo.2	-12629	ENSG00000118322	ATP10B	ATPase phospholipid transporting 10B (putative)
885	chr5	160700806	160700900	95	*	Distal Intergenic	5	160715436	160973801	258366	2	2561	uc011deh.1	272901	ENSG00000145864	GABRB2	gamma-aminobutyric acid type A receptor beta2 subunit
886	chr5	164101770	164101846	77	*	Distal Intergenic	5	162944463	162946359	1897	1	27430	uc003lzm.4	1157307	ENSG00000038274	MAT2B	methionine adenosyltransferase 2B
887	chr5	170584248	170584332	85	*	Intron (uc003max.2/64901, intron 16 of 17)	5	170570271	170727019	156749	1	64901	uc003mbb.3	13977	ENSG00000204764	RANBP17	RAN binding protein 17
888	chr5	179136782	179136892	111	*	Exon (uc011dgp.2/821, exon 7 of 15)	5	179125930	179158639	32710	1	821	uc011dgq.2	10852	ENSG00000127022	CANX	calnexin
889	chr6	1562916	1563002	87	*	Distal Intergenic	6	1610681	1614129	3449	1	2296	uc003mtp.3	-47679	ENSG00000054598	FOXC1	forkhead box C1
890	chr6	1761722	1761859	138	*	Intron (uc021ykn.1/2762, intron 7 of 10)	6	1610681	1614129	3449	1	2296	uc003mtp.3	151041	ENSG00000054598	FOXC1	forkhead box C1
891	chr6	7543838	7543943	106	*	Promoter (1-2kb)	6	7541870	7586946	45077	1	1832	uc021yle.1	1968	ENSG00000096696	DSP	desmoplakin
892	chr6	13762807	13762920	114	*	Distal Intergenic	6	13621730	13711796	90067	2	10048	uc003nbb.3	-51011	ENSG00000010017	RANBP9	RAN binding protein 9
[truncated: 436 more rows]

## Sheet: Overlap
1075 elements included exclusively in "short_E1A":	902 elements included exclusively in "MGG8TPC":				54 common elements in "short_E1A" and "MGG8TPC":
[truncated: 1,075 more rows]

[truncated: 1 more sheets: GO]
