# Supplementary material for: Characterization of SALL2 Gene Isoforms and Targets Across Cell Types Reveals Highly Conserved Networks
Source: Front Genet. 2021 Feb 22;12:613808. doi: 10.3389/fgene.2021.613808 (PMC7937961; doi:10.3389/fgene.2021.613808)
Supplement: Supplementary Table 4 — WT and E1 HEK293 ChIP-seq (GSE145940) annotation with R package ChIPseeker, including the overlap between these datasets against MGG8TPC experiment. GO terms for each experiment were obtained by using gProfiler. [file Table_4.xlsx]

## Sheet: WT_annotation
seqnames	start	end	width	strand	annotation	geneChr	geneStart	geneEnd	geneLength	geneStrand	geneId	transcriptId	distanceToTSS	ENSEMBL	SYMBOL	GENENAME	Column1
1	chr1	1822468	1822634	167	*	Promoter (<=1kb)	1	1716725	1822526	105802	2	2782	uc001aif.3	0	ENSG00000078369	GNB1	G protein subunit beta 1
2	chr1	3281093	3281265	173	*	Intron (uc001akc.3/63976, intron 3 of 16)	1	3371147	3397677	26531	1	27237	uc001akg.4	-89882	ENSG00000130762	ARHGEF16	Rho guanine nucleotide exchange factor 16
3	chr1	3370830	3371091	262	*	Promoter (<=1kb)	1	3371147	3397677	26531	1	27237	uc001akg.4	-56	ENSG00000130762	ARHGEF16	Rho guanine nucleotide exchange factor 16
4	chr1	3541278	3541569	292	*	Promoter (<=1kb)	1	3541556	3546694	5139	1	127262	uc001akm.3	0	ENSG00000158109	TPRG1L	tumor protein p63 regulated 1 like
5	chr1	4425803	4426016	214	*	Distal Intergenic	1	4472111	4484744	12634	1	284661	uc001alj.2	-46095	ENSG00000235054	LINC01777	long intergenic non-protein coding RNA 1777
6	chr1	4750175	4750334	160	*	Intron (uc001alm.1/55966, intron 1 of 5)	1	4715105	4843851	128747	1	55966	uc001aln.3	35070	ENSG00000196581	AJAP1	adherens junctions associated protein 1
7	chr1	5441973	5442124	152	*	Distal Intergenic	1	5624131	5624203	73	1	100616489	uc021ofm.1	-182007	NA	NA	NA
8	chr1	6998626	6998998	373	*	Intron (uc001aoi.3/23261, intron 3 of 22)	1	6845384	7829766	984383	1	23261	uc001aoi.3	153242	ENSG00000171735	CAMTA1	calmodulin binding transcription activator 1
9	chr1	7960005	7960264	260	*	Intron (uc001aoq.3/10911, intron 1 of 7)	1	7903143	7973294	70152	2	10911	uc001aoq.3	13030	ENSG00000049247	UTS2	urotensin 2
10	chr1	8511731	8511882	152	*	Intron (uc001ape.3/473, intron 12 of 23)	1	8412464	8483747	71284	2	473	uc001apd.3	-27984	ENSG00000142599	RERE	arginine-glutamic acid dipeptide repeats
11	chr1	13799569	13799796	228	*	Downstream (1-2kb)	1	13801445	13840242	38798	2	126755	uc001avb.3	40446	ENSG00000162494	LRRC38	leucine rich repeat containing 38
12	chr1	14027006	14027229	224	*	Promoter (<=1kb)	1	14026735	14151574	124840	1	7799	uc001avg.3	271	ENSG00000116731	PRDM2	PR/SET domain 2
13	chr1	15221888	15222055	168	*	Intron (uc009vog.1/23254, intron 1 of 7)	1	15250625	15394651	144027	1	23254	uc001avo.2	-28570	ENSG00000189337	KAZN	kazrin, periplakin interacting protein
14	chr1	15623150	15623370	221	*	5' UTR	1	15668232	15711054	42823	1	114827	uc001awd.1	-44862	ENSG00000142621	FHAD1	forkhead associated phosphopeptide binding domain 1
15	chr1	15628926	15629085	160	*	Intron (uc001awa.1/114827, intron 5 of 15)	1	15668232	15711054	42823	1	114827	uc001awd.1	-39147	ENSG00000142621	FHAD1	forkhead associated phosphopeptide binding domain 1
16	chr1	16893615	16893869	255	*	3' UTR	1	16875409	16875482	74	1	100500876	uc021ogu.1	18206	ENSG00000263811	MIR3675	microRNA 3675
17	chr1	18058200	18058351	152	*	Distal Intergenic	1	18081808	18153558	71751	1	81569	uc001bat.3	-23457	ENSG00000117148	ACTL8	actin like 8
18	chr1	18444606	18444802	197	*	Intron (uc001bau.2/84966, intron 1 of 9)	1	18434240	18704977	270738	1	84966	uc001bau.2	10366	ENSG00000117154	IGSF21	immunoglobin superfamily member 21
19	chr1	20339417	20339568	152	*	Distal Intergenic	1	20354672	20418394	63723	1	5322	uc001bcx.3	-15104	ENSG00000127472	PLA2G5	phospholipase A2 group V
20	chr1	20881692	20881884	193	*	Promoter (2-3kb)	1	20878932	20881513	2582	1	163933	uc001bdj.3	2760	ENSG00000183114	FAM43B	family with sequence similarity 43 member B
21	chr1	23120189	23120340	152	*	Intron (uc009vqj.1/2048, intron 3 of 16)	1	23189652	23189719	68	2	100422914	uc021oic.1	69379	ENSG00000264014	MIR4253	microRNA 4253
22	chr1	23720266	23720427	162	*	Promoter (<=1kb)	1	23710671	23720526	9856	2	6920	uc009vqm.2	99	ENSG00000204219	TCEA3	transcription elongation factor A3
23	chr1	23779700	23779889	190	*	Intron (uc010odz.1/55616, intron 3 of 24)	1	23755056	23763170	8115	2	55616	uc001bgy.1	-16530	ENSG00000088280	ASAP3	ArfGAP with SH3 domain, ankyrin repeat and PH domain 3
24	chr1	24070254	24070405	152	*	Promoter (<=1kb)	1	24069856	24088549	18694	1	6924	uc001bho.3	398	ENSG00000011007	ELOA	elongin A
25	chr1	24511893	24512061	169	*	Promoter (1-2kb)	1	24480647	24513765	33119	2	163702	uc001bir.3	1704	ENSG00000185436	IFNLR1	interferon lambda receptor 1
26	chr1	24918239	24918390	152	*	Intron (uc001bjk.2/400746, intron 1 of 3)	1	24882567	24935818	53252	1	400746	uc001bjk.2	35672	ENSG00000184454	NCMAP	non-compact myelin associated protein
27	chr1	25072208	25072467	260	*	Promoter (<=1kb)	1	25071878	25169078	97201	1	25932	uc001bjp.1	330	ENSG00000169504	CLIC4	chloride intracellular channel 4
28	chr1	26560558	26560757	200	*	Promoter (<=1kb)	1	26560693	26605298	44606	1	64793	uc001blr.3	0	ENSG00000130695	CEP85	centrosomal protein 85
29	chr1	27977358	27977573	216	*	Distal Intergenic	1	27938801	27961727	22927	2	2268	uc001bom.3	-15631	ENSG00000000938	FGR	FGR proto-oncogene, Src family tyrosine kinase
30	chr1	28340587	28340754	168	*	Intron (uc001bpi.2/2140, intron 8 of 17)	1	28286504	28294604	8101	1	55113	uc001bph.1	54083	ENSG00000158156	XKR8	XK related 8
31	chr1	29015569	29015757	189	*	Intron (uc001bqz.3/10691, intron 2 of 9)	1	28995240	29042115	46876	1	10691	uc001brb.3	20329	ENSG00000162419	GMEB1	glucocorticoid modulatory element binding protein 1
32	chr1	29241149	29241418	270	*	Promoter (<=1kb)	1	29241088	29446558	205471	1	2035	uc001brl.2	61	ENSG00000159023	EPB41	erythrocyte membrane protein band 4.1
33	chr1	29255896	29256069	174	*	Intron (uc001brg.2/2035, intron 1 of 20)	1	29241088	29446558	205471	1	2035	uc001brl.2	14808	ENSG00000159023	EPB41	erythrocyte membrane protein band 4.1
34	chr1	30897368	30897554	187	*	Distal Intergenic	1	31191619	31199593	7975	1	100129196	uc001bsb.1	-294065	ENSG00000186056	MATN1-AS1	MATN1 antisense RNA 1
35	chr1	31473915	31474066	152	*	Intron (uc001bsh.1/9698, intron 5 of 21)	1	31404353	31465507	61155	2	9698	uc001bsf.1	-8408	ENSG00000134644	PUM1	pumilio RNA binding family member 1
36	chr1	31538597	31538748	152	*	Promoter (<=1kb)	1	31404353	31538763	134411	2	9698	uc001bsk.1	15	ENSG00000134644	PUM1	pumilio RNA binding family member 1
37	chr1	34312406	34312703	298	*	Exon (uc001bxm.1/114784, exon 6 of 71)	1	34326076	34330392	4317	1	127540	uc001bxp.3	-13373	ENSG00000176256	HMGB4	high mobility group box 4
38	chr1	34723561	34723773	213	*	Distal Intergenic	1	34642553	34684731	42179	1	84970	uc001bxt.3	81008	ENSG00000142698	C1orf94	chromosome 1 open reading frame 94
39	chr1	34734305	34734456	152	*	Distal Intergenic	1	34642553	34684731	42179	1	84970	uc001bxt.3	91752	ENSG00000142698	C1orf94	chromosome 1 open reading frame 94
40	chr1	35266158	35266309	152	*	Distal Intergenic	1	35258599	35261348	2750	1	2701	uc001bya.3	7559	ENSG00000187513	GJA4	gap junction protein alpha 4
41	chr1	35273551	35273702	152	*	Distal Intergenic	1	35258599	35261348	2750	1	2701	uc001bya.3	14952	ENSG00000187513	GJA4	gap junction protein alpha 4
42	chr1	35429611	35429840	230	*	Distal Intergenic	1	35441300	35444307	3008	2	653160	uc021olf.1	14467	ENSG00000241014	LOC653160	uncharacterized LOC653160
43	chr1	36066210	36066361	152	*	3' UTR	1	36038971	36060927	21957	1	339488	uc010ohy.2	27239	ENSG00000116819	TFAP2E	transcription factor AP-2 epsilon
44	chr1	38037576	38037729	154	*	Intron (uc001cbk.3/29889, intron 12 of 15)	1	38022520	38032458	9939	1	7802	uc010oie.3	15056	ENSG00000163879	DNALI1	dynein axonemal light intermediate chain 1
45	chr1	38274785	38274936	152	*	Promoter (<=1kb)	1	38268614	38273865	5252	2	79693	uc001cca.1	-920	ENSG00000196449	YRDC	yrdC N6-threonylcarbamoyltransferase domain containing
46	chr1	40594922	40595073	152	*	Distal Intergenic	1	40538382	40563142	24761	2	5538	uc010ojg.1	-31780	ENSG00000131238	PPT1	palmitoyl-protein thioesterase 1
47	chr1	40647944	40648095	152	*	Intron (uc001cfc.4/6018, intron 1 of 7)	1	40627041	40706593	79553	1	6018	uc001cfc.4	20903	ENSG00000117000	RLF	rearranged L-myc fusion
48	chr1	41983379	41983530	152	*	Intron (uc001cgy.3/59269, intron 3 of 4)	1	41944446	41950344	5899	2	1907	uc001cgx.3	-33035	ENSG00000127129	EDN2	endothelin 2
49	chr1	42622864	42623028	165	*	Distal Intergenic	1	42619092	42621495	2404	1	2981	uc001chc.1	3772	ENSG00000044012	GUCA2B	guanylate cyclase activator 2B
50	chr1	42623255	42623512	258	*	Distal Intergenic	1	42619092	42621495	2404	1	2981	uc001chc.1	4163	ENSG00000044012	GUCA2B	guanylate cyclase activator 2B
51	chr1	43656149	43656300	152	*	Intron (uc010ojz.2/149465, intron 7 of 12)	1	43629845	43638241	8397	2	10969	uc010ojx.2	-17908	ENSG00000117395	EBNA1BP2	EBNA1 binding protein 2
52	chr1	44934331	44934482	152	*	Intron (uc001clv.1/55182, intron 2 of 14)	1	44889496	45117396	227901	1	55182	uc010oky.1	44835	ENSG00000187147	RNF220	ring finger protein 220
53	chr1	45097565	45097766	202	*	Promoter (<=1kb)	1	45097704	45117395	19692	1	55182	uc010okz.2	0	ENSG00000187147	RNF220	ring finger protein 220
54	chr1	46181105	46181256	152	*	Intron (uc001cos.4/3652, intron 7 of 9)	1	46153847	46160108	6262	1	51249	uc001cor.1	27258	ENSG00000159596	TMEM69	transmembrane protein 69
55	chr1	46206076	46206246	171	*	Intron (uc001cos.4/3652, intron 3 of 9)	1	46159998	46216485	56488	2	3652	uc001cos.4	10239	ENSG00000197429	IPP	intracisternal A particle-promoted polypeptide
56	chr1	47725024	47725175	152	*	Intron (uc001crb.1/6491, intron 1 of 1)	1	47725961	47749745	23785	2	6491	uc001crf.1	24570	ENSG00000123473	STIL	STIL centriolar assembly protein
57	chr1	47731091	47731242	152	*	Intron (uc001crb.1/6491, intron 1 of 1)	1	47725961	47749745	23785	2	6491	uc001crf.1	18503	ENSG00000123473	STIL	STIL centriolar assembly protein
58	chr1	50098454	50098641	188	*	Intron (uc001cru.2/84871, intron 3 of 13)	1	48998527	50489626	1491100	2	84871	uc001cru.2	390985	ENSG00000186094	AGBL4	ATP/GTP binding protein like 4
59	chr1	50873695	50873846	152	*	Distal Intergenic	1	50883223	50887304	4082	2	63950	uc010ona.2	13458	ENSG00000142700	DMRTA2	DMRT like family A2
60	chr1	52228771	52228999	229	*	Intron (uc001css.4/114883, intron 13 of 25)	1	52225296	52254891	29596	1	114883	uc001ctb.3	3475	ENSG00000117859	OSBPL9	oxysterol binding protein like 9
61	chr1	53002416	53002725	310	*	Intron (uc001ctx.2/23318, intron 1 of 29)	1	52927866	52992045	64180	2	23318	uc001cub.3	-10371	ENSG00000134744	TUT4	terminal uridylyl transferase 4
62	chr1	53899583	53899811	229	*	Distal Intergenic	1	53904043	53905693	1651	2	163742	uc009vzj.3	5882	ENSG00000236253	SLC25A3P1	solute carrier family 25 member 3 pseudogene 1
63	chr1	54267513	54267664	152	*	Intron (uc001cvs.3/55706, intron 10 of 17)	1	54231134	54304225	73092	2	55706	uc001cvs.3	36561	ENSG00000058804	NDC1	NDC1 transmembrane nucleoporin
64	chr1	54500057	54500208	152	*	Intron (uc001cwn.3/9528, intron 4 of 4)	1	54497349	54510014	12666	2	9528	uc001cwn.3	9806	ENSG00000116209	TMEM59	transmembrane protein 59
65	chr1	55535141	55535315	175	*	Intron (uc001cyg.4/23358, intron 64 of 64)	1	55505895	55530526	24632	1	255738	uc010oom.2	29246	ENSG00000169174	PCSK9	proprotein convertase subtilisin/kexin type 9
66	chr1	56529959	56530110	152	*	Distal Intergenic	1	56960419	57045257	84839	2	8613	uc001cyj.2	515147	ENSG00000162407	PLPP3	phospholipid phosphatase 3
67	chr1	57190564	57190791	228	*	Intron (uc001cyl.3/199920, intron 10 of 13)	1	57184477	57227686	43210	2	199920	uc001cyl.3	36895	ENSG00000187889	FYB2	FYN binding protein 2
68	chr1	57218682	57218872	191	*	Intron (uc001cyl.3/199920, intron 4 of 13)	1	57184477	57227686	43210	2	199920	uc001cyl.3	8814	ENSG00000187889	FYB2	FYN binding protein 2
69	chr1	57756074	57756243	170	*	Promoter (<=1kb)	1	57463579	57756838	293260	2	1600	uc001cyq.1	595	ENSG00000173406	DAB1	DAB adaptor protein 1
70	chr1	60256749	60256900	152	*	Distal Intergenic	1	60280463	60342050	61588	1	51361	uc009wad.3	-23563	ENSG00000134709	HOOK1	hook microtubule tethering protein 1
71	chr1	60539177	60539386	210	*	Promoter (<=1kb)	1	60454824	60539442	84619	2	127795	uc001czs.2	56	ENSG00000162598	C1orf87	chromosome 1 open reading frame 87
72	chr1	60955854	60956132	279	*	Distal Intergenic	1	60454824	60539442	84619	2	127795	uc001czs.2	-416412	ENSG00000162598	C1orf87	chromosome 1 open reading frame 87
73	chr1	61212005	61212156	152	*	Intron (uc001czt.1/uc001czt.1, intron 1 of 5)	1	61542946	61928460	385515	1	4774	uc001czy.3	-330790	ENSG00000162599	NFIA	nuclear factor I A
74	chr1	62485575	62485783	209	*	Intron (uc009waf.1/10207, intron 29 of 35)	1	62439040	62580582	141543	1	10207	uc010oou.1	46535	ENSG00000132849	PATJ	PATJ crumbs cell polarity complex component
75	chr1	62558165	62558401	237	*	Intron (uc009waf.1/10207, intron 33 of 35)	1	62660474	62678001	17528	1	54596	uc001dae.4	-102073	ENSG00000240563	L1TD1	LINE1 type transposase domain containing 1
76	chr1	62558585	62558736	152	*	Intron (uc009waf.1/10207, intron 33 of 35)	1	62660474	62678001	17528	1	54596	uc001dae.4	-101738	ENSG00000240563	L1TD1	LINE1 type transposase domain containing 1
77	chr1	63932982	63933203	222	*	Intron (uc001dba.2/23421, intron 4 of 8)	1	63919112	63988812	69701	2	23421	uc009wak.1	55609	ENSG00000142856	ITGB3BP	integrin subunit beta 3 binding protein
78	chr1	65279710	65279871	162	*	Intron (uc001dbs.2/55225, intron 10 of 11)	1	65298906	65311323	12418	2	3716	uc009wal.1	31452	ENSG00000162434	JAK1	Janus kinase 1
79	chr1	65984959	65985140	182	*	Intron (uc001dcg.3/3953, intron 2 of 19)	1	65991372	66091917	100546	1	3953	uc021ool.1	-6232	ENSG00000116678	LEPR	leptin receptor
80	chr1	66035149	66035302	154	*	Intron (uc001dcg.3/3953, intron 3 of 19)	1	65991372	66101111	109740	1	3953	uc001dck.3	43777	ENSG00000116678	LEPR	leptin receptor
81	chr1	66070218	66070492	275	*	Intron (uc001dcg.3/3953, intron 10 of 19)	1	65991372	66101111	109740	1	3953	uc001dck.3	78846	ENSG00000116678	LEPR	leptin receptor
82	chr1	67186174	67186325	152	*	Intron (uc001dcr.3/84251, intron 19 of 24)	1	67160377	67210768	50392	1	84251	uc001dcu.3	25797	ENSG00000118473	SGIP1	SH3 domain GRB2 like endophilin interacting protein 1
83	chr1	67246368	67246653	286	*	Distal Intergenic	1	67263424	67266942	3519	2	10022	uc001dcw.3	20289	ENSG00000172410	INSL5	insulin like 5
84	chr1	67473880	67474069	190	*	3' UTR	1	67473197	67518730	45534	2	23169	uc010oph.2	44661	ENSG00000116704	SLC35D1	solute carrier family 35 member D1
85	chr1	68342812	68342978	167	*	Intron (uc001deb.2/100289178, intron 1 of 9)	1	68167149	68299155	132007	2	55970	uc001dea.2	-43657	ENSG00000172380	GNG12	G protein subunit gamma 12
86	chr1	70233827	70233978	152	*	Intron (uc001deo.1/57554, intron 3 of 7)	1	70225874	70589171	363298	1	57554	uc009wbg.3	7953	ENSG00000033122	LRRC7	leucine rich repeat containing 7
87	chr1	70353935	70354149	215	*	Intron (uc001dep.3/57554, intron 5 of 24)	1	70385005	70386000	996	1	5301	uc009wbh.2	-30856	ENSG00000229359	PIN1P1	peptidylprolyl cis/trans isomerase, NIMA-interacting 1 pseudogene 1
88	chr1	70506266	70506460	195	*	Intron (uc001dep.3/57554, intron 19 of 24)	1	70502127	70589171	87045	1	57554	uc001deq.3	4139	ENSG00000033122	LRRC7	leucine rich repeat containing 7
89	chr1	70671052	70671249	198	*	Promoter (<=1kb)	1	70610485	70671361	60877	2	55631	uc001der.2	112	ENSG00000066557	LRRC40	leucine rich repeat containing 40
90	chr1	70851014	70851165	152	*	Distal Intergenic	1	70876901	70897918	21018	1	1491	uc009wbl.2	-25736	ENSG00000116761	CTH	cystathionine gamma-lyase
91	chr1	73038556	73038813	258	*	Distal Intergenic	1	71868625	72748405	879781	2	257194	uc010oqs.2	-290151	ENSG00000172260	NEGR1	neuronal growth regulator 1
92	chr1	74042686	74042875	190	*	Distal Intergenic	1	74491702	74663871	172170	2	127255	uc001dfy.4	620996	ENSG00000162620	LRRIQ3	leucine rich repeats and IQ motif containing 3
93	chr1	75519291	75519513	223	*	Distal Intergenic	1	75594119	75627218	33100	1	431707	uc001dgo.3	-74606	ENSG00000162624	LHX8	LIM homeobox 8
94	chr1	75639804	75640027	224	*	Distal Intergenic	1	75600567	75627218	26652	1	431707	uc031pmx.1	39237	ENSG00000162624	LHX8	LIM homeobox 8
95	chr1	76001941	76002092	152	*	Intron (uc001dgr.2/204962, intron 2 of 25)	1	75667816	76076799	408984	2	204962	uc001dgr.2	74707	ENSG00000137968	SLC44A5	solute carrier family 44 member 5
96	chr1	76142089	76142258	170	*	Promoter (1-2kb)	1	75667816	76143610	475795	2	204962	uc010oqz.1	1352	ENSG00000137968	SLC44A5	solute carrier family 44 member 5
97	chr1	77253165	77253336	172	*	Distal Intergenic	1	77333186	77529737	196552	1	81849	uc001dhi.3	-79850	ENSG00000117069	ST6GALNAC5	ST6 N-acetylgalactosaminide alpha-2,6-sialyltransferase 5
98	chr1	77334245	77334421	177	*	Promoter (<=1kb)	1	77334182	77529737	195556	1	81849	uc009wbw.3	63	ENSG00000117069	ST6GALNAC5	ST6 N-acetylgalactosaminide alpha-2,6-sialyltransferase 5
99	chr1	77334688	77334894	207	*	Promoter (<=1kb)	1	77334182	77529737	195556	1	81849	uc009wbw.3	506	ENSG00000117069	ST6GALNAC5	ST6 N-acetylgalactosaminide alpha-2,6-sialyltransferase 5
100	chr1	77447165	77447316	152	*	Intron (uc001dhi.3/81849, intron 2 of 4)	1	77334182	77529737	195556	1	81849	uc009wbw.3	112983	ENSG00000117069	ST6GALNAC5	ST6 N-acetylgalactosaminide alpha-2,6-sialyltransferase 5
101	chr1	77741006	77741205	200	*	Distal Intergenic	1	77747662	77780745	33084	1	26289	uc001dhm.2	-6457	ENSG00000154027	AK5	adenylate kinase 5
102	chr1	78472938	78473091	154	*	Promoter (2-3kb)	1	78470636	78482995	12360	1	11080	uc001dij.3	2302	ENSG00000162616	DNAJB4	DnaJ heat shock protein family (Hsp40) member B4
103	chr1	81564731	81564901	171	*	Distal Intergenic	1	81771845	82458107	686263	1	23266	uc001dis.3	-206944	ENSG00000117114	ADGRL2	adhesion G protein-coupled receptor L2
104	chr1	86296220	86296550	331	*	Intron (uc001dli.3/255631, intron 20 of 34)	1	86115106	86174116	59011	2	54680	uc010osc.2	-122104	ENSG00000117174	ZNHIT6	zinc finger HIT-type containing 6
105	chr1	87390349	87390500	152	*	Intron (uc001dmc.4/9653, intron 1 of 4)	1	87380335	87575681	195347	1	9653	uc010osk.2	10014	ENSG00000153936	HS2ST1	heparan sulfate 2-O-sulfotransferase 1
106	chr1	87852498	87852649	152	*	Distal Intergenic	1	87819210	87837338	18129	2	100505768	uc001dmk.3	-15160	ENSG00000227290	LINC01364	long intergenic non-protein coding RNA 1364
107	chr1	88080176	88080327	152	*	Distal Intergenic	1	87819210	87837338	18129	2	100505768	uc001dmk.3	-242838	ENSG00000227290	LINC01364	long intergenic non-protein coding RNA 1364
108	chr1	89508341	89508553	213	*	Distal Intergenic	1	89474527	89488549	14023	2	2635	uc021opp.1	-19792	ENSG00000117226	GBP3	guanylate binding protein 3
109	chr1	91164176	91164455	280	*	Distal Intergenic	1	91177579	91182794	5216	2	343472	uc001dns.3	18339	ENSG00000143032	BARHL2	BarH like homeobox 2
110	chr1	91752225	91752376	152	*	Intron (uc009wdb.3/164045, intron 13 of 20)	1	91727744	91813033	85290	2	164045	uc001dob.4	60657	ENSG00000162669	HFM1	helicase for meiosis 1
111	chr1	92627674	92627873	200	*	Distal Intergenic	1	92632609	92650280	17672	1	23285	uc010otd.2	-4736	ENSG00000189195	KIAA1107	KIAA1107
112	chr1	92776219	92776370	152	*	Intron (uc001dot.2/79871, intron 6 of 12)	1	92711955	92764566	52612	2	11146	uc009wdg.3	-11653	ENSG00000174842	GLMN	glomulin, FKBP associated protein
113	chr1	92905666	92905817	152	*	Distal Intergenic	1	92940318	92949356	9039	2	2672	uc001dou.4	43539	ENSG00000162676	GFI1	growth factor independent 1 transcriptional repressor
114	chr1	92933243	92933484	242	*	Distal Intergenic	1	92940318	92949356	9039	2	2672	uc001dou.4	15872	ENSG00000162676	GFI1	growth factor independent 1 transcriptional repressor
115	chr1	93296474	93296625	152	*	Promoter (<=1kb)	1	93297594	93307481	9888	1	6125	uc001doz.3	-969	ENSG00000122406	RPL5	ribosomal protein L5
116	chr1	93390222	93390373	152	*	Intron (uc001dpc.3/388650, intron 1 of 4)	1	93298286	93427079	128794	2	388650	uc001dpc.3	36706	ENSG00000154511	DIPK1A	divergent protein kinase domain 1A
117	chr1	94015277	94015428	152	*	Intron (uc001dpv.3/54874, intron 13 of 14)	1	94009664	94020218	10555	1	54874	uc010otl.2	5613	ENSG00000137942	FNBP1L	formin binding protein 1 like
118	chr1	94247739	94248107	369	*	Intron (uc001dqb.4/8412, intron 2 of 13)	1	94312388	94312467	80	1	100126348	uc021oqa.1	-64281	ENSG00000211575	MIR760	microRNA 760
119	chr1	94374827	94375238	412	*	Promoter (<=1kb)	1	94352590	94375012	22423	2	2730	uc001dqg.1	0	ENSG00000023909	GCLM	glutamate-cysteine ligase modifier subunit
120	chr1	96040632	96040783	152	*	Distal Intergenic	1	95940293	95944912	4620	1	440594	uc021oqf.1	100339	ENSG00000233907	LINC01761	long intergenic non-protein coding RNA 1761
121	chr1	96988500	96988651	152	*	Distal Intergenic	1	97187175	97239518	52344	1	58155	uc001drm.2	-198524	ENSG00000117569	PTBP2	polypyrimidine tract binding protein 2
122	chr1	97960334	97960516	183	*	Intron (uc001drv.3/1806, intron 13 of 22)	1	97561479	97788511	227033	1	100873932	uc031pne.1	398855	ENSG00000232878	DPYD-AS1	DPYD antisense RNA 1
123	chr1	99127132	99127459	328	*	Promoter (<=1kb)	1	99127236	99226056	98821	1	51375	uc001dsa.3	0	ENSG00000162627	SNX7	sorting nexin 7
124	chr1	101354686	101354837	152	*	Intron (uc001dtk.2/2135, intron 1 of 4)	1	101337928	101360735	22808	2	2135	uc001dtk.2	5898	ENSG00000162694	EXTL2	exostosin like glycosyltransferase 2
125	chr1	102127147	102127402	256	*	Distal Intergenic	1	102268127	102312600	44474	2	118427	uc001due.2	185198	ENSG00000118733	OLFM3	olfactomedin 3
126	chr1	102586550	102586701	152	*	Distal Intergenic	1	102268127	102462790	194664	2	118427	uc001duj.2	-123760	ENSG00000118733	OLFM3	olfactomedin 3
127	chr1	104502260	104502431	172	*	Distal Intergenic	1	104615645	104619693	4049	1	100129138	uc021oqw.1	-113214	ENSG00000215869	LOC100129138	THAP domain containing 3 pseudogene
128	chr1	105615395	105615605	211	*	Distal Intergenic	1	104615645	104619693	4049	1	100129138	uc021oqw.1	999750	ENSG00000215869	LOC100129138	THAP domain containing 3 pseudogene
129	chr1	106519508	106519680	173	*	Distal Intergenic	1	107599267	107601916	2650	1	55170	uc010ous.2	-1079587	ENSG00000198890	PRMT6	protein arginine methyltransferase 6
130	chr1	106905771	106905922	152	*	Distal Intergenic	1	107599267	107601916	2650	1	55170	uc010ous.2	-693345	ENSG00000198890	PRMT6	protein arginine methyltransferase 6
131	chr1	111505932	111506108	177	*	Promoter (<=1kb)	1	111489812	111506566	16755	2	55791	uc001eaa.3	458	ENSG00000121931	LRIF1	ligand dependent nuclear receptor interacting factor 1
132	chr1	112305852	112306003	152	*	Promoter (2-3kb)	1	112303019	112310199	7181	1	11218	uc001ebt.3	2833	ENSG00000064703	DDX20	DEAD-box helicase 20
133	chr1	114073232	114073383	152	*	Intron (uc001edh.3/260425, intron 1 of 21)	1	114133106	114228545	95440	1	260425	uc001edj.3	-59723	ENSG00000081026	MAGI3	membrane associated guanylate kinase, WW and PDZ domain containing 3
134	chr1	115632223	115632379	157	*	Promoter (<=1kb)	1	115590633	115632121	41489	2	10100	uc021osc.1	-102	ENSG00000134198	TSPAN2	tetraspanin 2
135	chr1	115671857	115672008	152	*	Distal Intergenic	1	115590633	115632121	41489	2	10100	uc021osc.1	-39736	ENSG00000134198	TSPAN2	tetraspanin 2
136	chr1	116530877	116531110	234	*	Intron (uc001ega.2/55356, intron 1 of 5)	1	116519119	116612675	93557	1	55356	uc001egb.4	11758	ENSG00000163393	SLC22A15	solute carrier family 22 member 15
137	chr1	116589635	116589886	252	*	Intron (uc001egb.4/55356, intron 8 of 11)	1	116654376	116677861	23486	1	126868	uc001egc.1	-64490	ENSG00000173212	MAB21L3	mab-21 like 3
138	chr1	116961081	116961268	188	*	Promoter (<=1kb)	1	116935487	116961244	25758	2	84852	uc009whb.2	0	ENSG00000203865	ATP1A1-AS1	ATP1A1 antisense RNA 1
139	chr1	118087334	118087485	152	*	Distal Intergenic	1	118148604	118171011	22408	1	54855	uc001ehe.3	-61119	ENSG00000183508	TENT5C	terminal nucleotidyltransferase 5C
140	chr1	118207918	118208069	152	*	Distal Intergenic	1	118148604	118171011	22408	1	54855	uc001ehe.3	59314	ENSG00000183508	TENT5C	terminal nucleotidyltransferase 5C
141	chr1	119771982	119772133	152	*	Intron (uc031pns.1/uc031pns.1, intron 4 of 4)	1	119573839	119683295	109457	2	10352	uc010oxh.2	-88687	ENSG00000116874	WARS2	tryptophanyl tRNA synthetase 2, mitochondrial
142	chr1	146544584	146544837	254	*	Exon (uc021ovi.1/uc021ovi.1, exon 1 of 1)	1	146490895	146514599	23705	2	728989	uc001epd.3	-29985	NA	LOC728989	phosphodiesterase 4D interacting protein pseudogene
143	chr1	147032146	147032297	152	*	Intron (uc001epq.3/607, intron 1 of 9)	1	147013182	147098015	84834	1	607	uc001epq.3	18964	ENSG00000116128	BCL9	BCL9 transcription coactivator
144	chr1	147243090	147243250	161	*	Promoter (2-3kb)	1	147228332	147245484	17153	2	2702	uc001ept.1	2234	ENSG00000265107	GJA5	gap junction protein alpha 5
145	chr1	148247987	148248194	208	*	Exon (uc021owi.1/uc021owi.1, exon 1 of 1)	1	148011680	148258489	246810	2	25832	uc021owf.2	10295	ENSG00000270629	NBPF14	NBPF member 14
146	chr1	149848367	149848518	152	*	Distal Intergenic	1	149856010	149858232	2223	2	8349	uc001etc.3	9714	ENSG00000184678	HIST2H2BE	histone cluster 2 H2B family member e
147	chr1	150050635	150050796	162	*	Promoter (1-2kb)	1	150049267	150117505	68239	1	11311	uc001etq.3	1368	ENSG00000136631	VPS45	vacuolar protein sorting 45 homolog
148	chr1	151577709	151577860	152	*	Distal Intergenic	1	151584541	151671559	87019	1	81609	uc031ppc.1	-6681	ENSG00000143376	SNX27	sorting nexin 27
149	chr1	152020498	152020726	229	*	Distal Intergenic	1	152004982	152009511	4530	2	6282	uc001ezn.3	-10987	ENSG00000163191	S100A11	S100 calcium binding protein A11
150	chr1	152397373	152397654	282	*	Distal Intergenic	1	152381719	152386750	5032	2	49860	uc001ezx.2	-10623	ENSG00000143536	CRNN	cornulin
151	chr1	152685445	152685625	181	*	Distal Intergenic	1	152681523	152681910	388	1	199834	uc001fak.2	3922	ENSG00000187170	LCE4A	late cornified envelope 4A
152	chr1	152710137	152710387	251	*	Distal Intergenic	1	152691998	152692905	908	1	100129271	uc010pdu.2	18139	ENSG00000198854	C1orf68	chromosome 1 open reading frame 68
153	chr1	153960885	153961172	288	*	Promoter (2-3kb)	1	153954130	153958853	4724	2	5872	uc001fdu.2	-2032	ENSG00000143545	RAB13	RAB13, member RAS oncogene family
154	chr1	154669167	154669409	243	*	Downstream (<1kb)	1	154554534	154600456	45923	2	103	uc001ffk.3	-68711	ENSG00000160710	ADAR	adenosine deaminase RNA specific
155	chr1	155024102	155024289	188	*	Promoter (<=1kb)	1	155023748	155035252	11505	1	8751	uc010pev.2	354	ENSG00000143537	ADAM15	ADAM metallopeptidase domain 15
156	chr1	155860744	155860931	188	*	Distal Intergenic	1	155867599	155880706	13108	2	6016	uc031pqc.1	19775	ENSG00000143622	RIT1	Ras like without CAAX 1
157	chr1	155986158	155986309	152	*	Intron (uc001fmx.3/6746, intron 3 of 5)	1	155978839	155982831	3993	2	6746	uc001fmv.3	-3327	ENSG00000163479	SSR2	signal sequence receptor subunit 2
158	chr1	157097469	157097620	152	*	Promoter (<=1kb)	1	157098154	157098463	310	1	360155	uc001fqs.3	-534	ENSG00000235700	CYCSP52	CYCS pseudogene 52
159	chr1	157324429	157324580	152	*	Distal Intergenic	1	157483167	157522310	39144	2	83416	uc001fqu.3	197730	ENSG00000143297	FCRL5	Fc receptor like 5
160	chr1	157771551	157771702	152	*	Promoter (<=1kb)	1	157764194	157771952	7759	2	115350	uc001frf.3	250	ENSG00000163534	FCRL1	Fc receptor like 1
161	chr1	158672755	158672906	152	*	Promoter (2-3kb)	1	158669468	158670442	975	2	81448	uc001fsu.1	-2313	ENSG00000196171	OR6K2	olfactory receptor family 6 subfamily K member 2
162	chr1	158956299	158956464	166	*	Distal Intergenic	1	158969758	158988441	18684	1	3428	uc001ftf.1	-13294	ENSG00000163565	IFI16	interferon gamma inducible protein 16
163	chr1	159688020	159688209	190	*	Distal Intergenic	1	159682082	159684379	2298	2	1401	uc001ftx.1	-3641	ENSG00000132693	CRP	C-reactive protein
164	chr1	160575902	160576128	227	*	Distal Intergenic	1	160523539	160549306	25768	2	8832	uc001fwk.3	-26596	ENSG00000066294	CD84	CD84 molecule
165	chr1	161251288	161251453	166	*	Intron (uc001gad.3/654790, intron 1 of 2)	1	161228517	161255240	26724	1	654790	uc001gad.3	22771	ENSG00000248485	PCP4L1	Purkinje cell protein 4 like 1
166	chr1	162039633	162039949	317	*	Promoter (<=1kb)	1	162039581	162339813	300233	1	9722	uc010pks.1	52	ENSG00000198929	NOS1AP	nitric oxide synthase 1 adaptor protein
167	chr1	162094548	162094699	152	*	Intron (uc010pkr.1/9722, intron 1 of 7)	1	162126897	162126972	76	1	100616386	uc021pdp.1	-32198	ENSG00000266144	MIR4654	microRNA 4654
168	chr1	162226998	162227233	236	*	Intron (uc010pkr.1/9722, intron 2 of 7)	1	162312336	162312430	95	1	693141	uc021pdr.1	-85103	ENSG00000207729	MIR556	microRNA 556
169	chr1	163161636	163161807	172	*	Intron (uc001gcn.3/8490, intron 1 of 4)	1	163112089	163172963	60875	2	8490	uc001gcn.3	11156	ENSG00000143248	RGS5	regulator of G protein signaling 5
170	chr1	163191850	163192121	272	*	Intron (uc021pdu.1/8490, intron 2 of 5)	1	163112089	163172963	60875	2	8490	uc021pdt.1	-18887	ENSG00000143248	RGS5	regulator of G protein signaling 5
171	chr1	163207273	163207509	237	*	Intron (uc021pdu.1/8490, intron 2 of 5)	1	163112089	163172963	60875	2	8490	uc021pdt.1	-34310	ENSG00000143248	RGS5	regulator of G protein signaling 5
172	chr1	163245766	163246053	288	*	Intron (uc021pdu.1/8490, intron 2 of 5)	1	163112089	163291581	179493	2	8490	uc021pdu.1	45528	ENSG00000143248	RGS5	regulator of G protein signaling 5
173	chr1	163489691	163489842	152	*	Distal Intergenic	1	163291723	163325553	33831	1	83540	uc001gcr.1	197968	ENSG00000143228	NUF2	NUF2 component of NDC80 kinetochore complex
174	chr1	164185609	164185760	152	*	Distal Intergenic	1	164528597	164821060	292464	1	5087	uc001gcs.3	-342837	ENSG00000185630	PBX1	PBX homeobox 1
175	chr1	165404549	165404700	152	*	Intron (uc001gda.3/6258, intron 1 of 9)	1	165370159	165414592	44434	2	6258	uc001gda.3	9892	ENSG00000143171	RXRG	retinoid X receptor gamma
176	chr1	165429211	165429362	152	*	Distal Intergenic	1	165406165	165414592	8428	2	6258	uc001gdb.2	-14619	ENSG00000143171	RXRG	retinoid X receptor gamma
177	chr1	165458109	165458260	152	*	Intron (uc001gdc.2/400794, intron 5 of 6)	1	165406165	165414592	8428	2	6258	uc001gdb.2	-43517	ENSG00000143171	RXRG	retinoid X receptor gamma
178	chr1	165691642	165691793	152	*	Downstream (1-2kb)	1	165667987	165679199	11213	1	440700	uc001gdi.3	23655	ENSG00000215838	LOC440700	carbonic anhydrase 14 pseudogene
179	chr1	165737851	165738153	303	*	Promoter (<=1kb)	1	165693528	165738159	44632	2	54499	uc001gdj.5	6	ENSG00000143183	TMCO1	transmembrane and coiled-coil domains 1
180	chr1	165747204	165747393	190	*	Intron (uc001gdn.4/54499, intron 3 of 8)	1	165693528	165738159	44632	2	54499	uc031pre.1	-9045	ENSG00000143183	TMCO1	transmembrane and coiled-coil domains 1
181	chr1	166340123	166340274	152	*	Distal Intergenic	1	166039069	166135958	96890	2	149297	uc021pef.1	-204165	ENSG00000188859	FAM78B	family with sequence similarity 78 member B
182	chr1	167852306	167852520	215	*	Intron (uc001ger.3/55811, intron 9 of 32)	1	167778625	167883453	104829	2	55811	uc001ger.3	30933	ENSG00000143199	ADCY10	adenylate cyclase 10
183	chr1	168501127	168501344	218	*	Distal Intergenic	1	168510003	168513235	3233	2	6846	uc001gfn.4	11891	ENSG00000143185	XCL2	X-C motif chemokine ligand 2
184	chr1	168793906	168794057	152	*	Distal Intergenic	1	168756179	168762126	5948	1	79100	uc001gfq.3	37727	ENSG00000225826	LINC00626	long intergenic non-protein coding RNA 626
185	chr1	168883805	168883980	176	*	Distal Intergenic	1	168756179	168762126	5948	1	79100	uc001gfq.3	127626	ENSG00000225826	LINC00626	long intergenic non-protein coding RNA 626
186	chr1	168985998	168986197	200	*	Distal Intergenic	1	169075947	169101960	26014	1	481	uc001gfr.1	-89750	ENSG00000143153	ATP1B1	ATPase Na+/K+ transporting subunit beta 1
187	chr1	169851304	169851475	172	*	Intron (uc001ggs.3/57147, intron 2 of 13)	1	169822215	169839745	17531	2	57147	uc010plw.2	-11559	ENSG00000000457	SCYL3	SCY1 like pseudokinase 3
188	chr1	170243571	170243722	152	*	Exon (uc001ggx.3/284688, exon 3 of 4)	1	170240546	170253349	12804	2	284688	uc001ggx.3	9627	ENSG00000224286	LINC01142	long intergenic non-protein coding RNA 1142
189	chr1	170876452	170876603	152	*	Distal Intergenic	1	170904612	170967946	63335	1	80133	uc001ghg.3	-28009	ENSG00000117501	MROH9	maestro heat like repeat family member 9
190	chr1	171274454	171274605	152	*	Distal Intergenic	1	171283486	171311223	27738	1	2329	uc001gho.3	-8881	ENSG00000076258	FMO4	flavin containing monooxygenase 4
191	chr1	171281518	171281669	152	*	Promoter (1-2kb)	1	171283486	171311223	27738	1	2329	uc001gho.3	-1817	ENSG00000076258	FMO4	flavin containing monooxygenase 4
192	chr1	171534694	171534854	161	*	Intron (uc010pmg.2/23215, intron 20 of 33)	1	171526379	171562650	36272	1	23215	uc010pmi.2	8315	ENSG00000117523	PRRC2C	proline rich coiled-coil 2C
193	chr1	171729909	171730060	152	*	Distal Intergenic	1	171669296	171711379	42084	2	8674	uc001ghy.2	-18530	ENSG00000117533	VAMP4	vesicle associated membrane protein 4
194	chr1	171989501	171989652	152	*	Intron (uc001gid.5/26052, intron 4 of 14)	1	172107948	172108028	81	1	100422882	uc021pew.1	-118296	ENSG00000283152	MIR3120	microRNA 3120
195	chr1	171996461	171996612	152	*	Intron (uc001gid.5/26052, intron 4 of 14)	1	172107948	172108028	81	1	100422882	uc021pew.1	-111336	ENSG00000283152	MIR3120	microRNA 3120
196	chr1	173301491	173301894	404	*	Intron (uc001gix.1/100506023, intron 2 of 2)	1	173152870	173176471	23602	2	7292	uc001giw.3	-125020	ENSG00000117586	TNFSF4	TNF superfamily member 4
197	chr1	173524396	173524552	157	*	Intron (uc009wwe.2/284525, intron 4 of 20)	1	173469604	173545899	76296	2	284525	uc009wwe.2	21347	ENSG00000162753	SLC9C2	solute carrier family 9 member C2 (putative)
198	chr1	174025673	174025969	297	*	Distal Intergenic	1	173907795	173962210	54416	2	149041	uc010pmt.2	-63463	ENSG00000135870	RC3H1	ring finger and CCCH-type domains 1
199	chr1	174957095	174957325	231	*	Intron (uc001gkb.4/9910, intron 11 of 12)	1	174968571	174981163	12593	1	27101	uc001gki.1	-11246	ENSG00000116161	CACYBP	calcyclin binding protein
200	chr1	175236888	175237138	251	*	Distal Intergenic	1	175126123	175162229	36107	2	9674	uc010pmy.1	-74659	ENSG00000235750	KIAA0040	KIAA0040
201	chr1	176011085	176011296	212	*	Intron (uc009wwv.2/64326, intron 11 of 16)	1	175937533	175937676	144	2	677679	uc001gkx.1	-73409	ENSG00000252906	SCARNA3	small Cajal body-specific RNA 3
202	chr1	177357449	177357611	163	*	Distal Intergenic	1	177225996	177251558	25563	1	57795	uc001glg.3	131453	ENSG00000198797	BRINP2	BMP/retinoic acid inducible neural specific 2
203	chr1	178082617	178082768	152	*	Intron (uc009wxb.2/9462, intron 1 of 4)	1	178060643	178063128	2486	2	100302401	uc001glo.1	-19489	ENSG00000224687	RASAL2-AS1	RASAL2 antisense RNA 1
204	chr1	179610404	179610692	289	*	Intron (uc021pfm.1/163589, intron 11 of 16)	1	179575362	179660407	85046	1	163589	uc001gnh.2	35042	ENSG00000162782	TDRD5	tudor domain containing 5
205	chr1	180033230	180033465	236	*	Intron (uc001gnt.3/9857, intron 26 of 37)	1	180042954	180084015	41062	1	9857	uc001gnv.3	-9489	ENSG00000135837	CEP350	centrosomal protein 350
206	chr1	180601071	180601647	577	*	Promoter (<=1kb)	1	180601146	180805872	204727	1	9213	uc009wxm.2	0	ENSG00000143324	XPR1	xenotropic and polytropic retrovirus receptor 1
207	chr1	182131402	182131553	152	*	Distal Intergenic	1	182023705	182030847	7143	2	127665	uc001goz.3	-100555	ENSG00000179930	ZNF648	zinc finger protein 648
208	chr1	182566079	182566230	152	*	Downstream (1-2kb)	1	182567758	182573548	5791	2	6004	uc001gpl.4	7318	ENSG00000143333	RGS16	regulator of G protein signaling 16
209	chr1	182808563	182808730	168	*	Promoter (<=1kb)	1	182808439	182857117	48679	1	1660	uc001gps.3	124	ENSG00000135829	DHX9	DExH-box helicase 9
210	chr1	182896428	182896639	212	*	Intron (uc001gpu.3/81626, intron 6 of 9)	1	182869000	182922553	53554	2	81626	uc001gpu.3	25914	ENSG00000157060	SHCBP1L	SHC binding and spindle associated 1 like
211	chr1	183534693	183534881	189	*	Exon (uc001gqj.4/4688, exon 10 of 15)	1	183524697	183559739	35043	2	4688	uc001gqj.4	24858	ENSG00000116701	NCF2	neutrophil cytosolic factor 2
212	chr1	184326530	184326681	152	*	Distal Intergenic	1	184356150	184598155	242006	1	81563	uc001gqv.1	-29469	ENSG00000116667	C1orf21	chromosome 1 open reading frame 21
213	chr1	186163183	186163334	152	*	Intron (uc021pgf.1/100302192, intron 1 of 1)	1	186097210	186160085	62876	1	83872	uc001grs.1	65973	ENSG00000143341	HMCN1	hemicentin 1
214	chr1	186257813	186257964	152	*	Intron (uc021pgf.1/100302192, intron 1 of 1)	1	186265405	186283688	18284	1	10216	uc001grt.4	-7441	ENSG00000116690	PRG4	proteoglycan 4
215	chr1	188151515	188151666	152	*	Distal Intergenic	1	186798032	186958113	160082	1	5321	uc010pos.2	1353483	ENSG00000116711	PLA2G4A	phospholipase A2 group IVA
216	chr1	188611660	188611811	152	*	Distal Intergenic	1	186798032	186958113	160082	1	5321	uc010pos.2	1813628	ENSG00000116711	PLA2G4A	phospholipase A2 group IVA
217	chr1	188710640	188710803	164	*	Distal Intergenic	1	190066797	190444942	378146	2	339479	uc010pot.1	1734139	ENSG00000162670	BRINP3	BMP/retinoic acid inducible neural specific 3
218	chr1	189921493	189921648	156	*	Distal Intergenic	1	190066797	190444942	378146	2	339479	uc010pot.1	523294	ENSG00000162670	BRINP3	BMP/retinoic acid inducible neural specific 3
219	chr1	190117559	190117720	162	*	Intron (uc010pot.1/339479, intron 6 of 6)	1	190066797	190444942	378146	2	339479	uc010pot.1	327222	ENSG00000162670	BRINP3	BMP/retinoic acid inducible neural specific 3
220	chr1	192835170	192835362	193	*	Distal Intergenic	1	192778169	192781407	3239	1	5997	uc001gsl.3	57001	ENSG00000116741	RGS2	regulator of G protein signaling 2
221	chr1	193245549	193245745	197	*	Distal Intergenic	1	193147860	193155743	7884	2	8707	uc001gtc.4	-89806	ENSG00000162630	B3GALT2	beta-1,3-galactosyltransferase 2
222	chr1	194888446	194888607	162	*	Distal Intergenic	1	196227219	196311379	84161	2	343450	uc001gth.1	1422772	ENSG00000162687	KCNT2	potassium sodium-activated channel subfamily T member 2
223	chr1	196237534	196237685	152	*	Intron (uc009wyt.1/343450, intron 18 of 20)	1	196227219	196311379	84161	2	343450	uc001gth.1	73694	ENSG00000162687	KCNT2	potassium sodium-activated channel subfamily T member 2
224	chr1	200093179	200093385	207	*	Intron (uc001gvb.4/2494, intron 7 of 7)	1	200011953	200146550	134598	1	2494	uc010pph.3	81226	ENSG00000116833	NR5A2	nuclear receptor subfamily 5 group A member 2
225	chr1	200641335	200641486	152	*	Promoter (2-3kb)	1	200613165	200639126	25962	2	83479	uc009wzk.3	-2209	ENSG00000118197	DDX59	DEAD-box helicase 59
226	chr1	201208960	201209167	208	*	Distal Intergenic	1	201252580	201302121	49542	1	5317	uc001gwd.3	-43413	ENSG00000081277	PKP1	plakophilin 1
227	chr1	202237257	202237408	152	*	Intron (uc001gxu.3/59352, intron 4 of 17)	1	202208056	202276067	68012	1	59352	uc009xac.1	29201	ENSG00000133067	LGR6	leucine rich repeat containing G protein-coupled receptor 6
228	chr1	202311774	202311925	152	*	Promoter (<=1kb)	1	202300785	202311094	10310	2	29089	uc001gxx.4	-680	ENSG00000077152	UBE2T	ubiquitin conjugating enzyme E2 T
229	chr1	202373729	202373880	152	*	Intron (uc001gxy.3/4660, intron 1 of 9)	1	202317830	202557697	239868	1	4660	uc001gya.2	55899	ENSG00000077157	PPP1R12B	protein phosphatase 1 regulatory subunit 12B
230	chr1	203619600	203619815	216	*	Intron (uc001gzv.3/493, intron 1 of 21)	1	203595915	203713209	117295	1	493	uc001gzw.3	23685	ENSG00000058668	ATP2B4	ATPase plasma membrane Ca2+ transporting 4
231	chr1	204633125	204633276	152	*	Intron (uc001hbd.2/4194, intron 11 of 11)	1	204586303	204654597	68295	2	10446	uc001hbe.1	21321	ENSG00000170382	LRRN2	leucine rich repeat neuronal 2
232	chr1	205601102	205601283	182	*	Promoter (<=1kb)	1	205566695	205602000	35306	2	2005	uc021pid.1	717	ENSG00000158711	ELK4	ETS transcription factor ELK4
233	chr1	206256614	206256765	152	*	Intron (uc001hdt.2/440712, intron 1 of 5)	1	206238882	206288236	49355	2	440712	uc001hdt.2	31471	ENSG00000263961	RHEX	regulator of hemoglobinization and erythroid cell expansion
234	chr1	206653197	206653403	207	*	Exon (uc001hdz.2/9641, exon 11 of 22)	1	206643586	206670223	26638	1	9641	uc009xbv.2	9611	ENSG00000263528	IKBKE	inhibitor of nuclear factor kappa B kinase subunit epsilon
235	chr1	206776408	206776592	185	*	Exon (uc001heh.2/1939, exon 6 of 15)	1	206764974	206785904	20931	2	1939	uc001heh.2	9312	ENSG00000143486	EIF2D	eukaryotic translation initiation factor 2D
236	chr1	208257768	208257919	152	*	Exon (uc001hgz.3/5362, exon 10 of 32)	1	208195588	208202551	6964	2	5362	uc001hgy.3	-55217	ENSG00000076356	PLXNA2	plexin A2
237	chr1	208417767	208418001	235	*	Promoter (<=1kb)	1	208195588	208417665	222078	2	5362	uc001hgz.3	-102	ENSG00000076356	PLXNA2	plexin A2
238	chr1	208825259	208825410	152	*	Distal Intergenic	1	208195588	208417665	222078	2	5362	uc001hgz.3	-407594	ENSG00000076356	PLXNA2	plexin A2
239	chr1	209957861	209958012	152	*	Promoter (<=1kb)	1	209955662	209957890	2229	2	148304	uc001hhp.1	0	ENSG00000162757	C1orf74	chromosome 1 open reading frame 74
240	chr1	210111871	210112022	152	*	Promoter (<=1kb)	1	210111519	210337633	226115	1	255928	uc010pso.3	352	ENSG00000143469	SYT14	synaptotagmin 14
241	chr1	211611750	211611907	158	*	Distal Intergenic	1	211649864	211666259	16396	2	343035	uc001him.2	54352	ENSG00000198570	RD3	retinal degeneration 3, GUCY2D regulator
242	chr1	211984844	211985184	341	*	Intron (uc001hiu.3/9926, intron 2 of 7)	1	211916799	212003577	86779	2	9926	uc001hiu.3	18393	ENSG00000123684	LPGAT1	lysophosphatidylglycerol acyltransferase 1
243	chr1	212114710	212114879	170	*	3' UTR	1	212208919	212278187	69269	1	51514	uc001hiz.4	-94040	ENSG00000143476	DTL	denticleless E3 ubiquitin protein ligase homolog
244	chr1	212395417	212395568	152	*	Distal Intergenic	1	212458879	212535205	76327	1	5525	uc001hjb.3	-63311	ENSG00000066027	PPP2R5A	protein phosphatase 2 regulatory subunit B'alpha
245	chr1	213039126	213039290	165	*	Intron (uc001hjt.3/28982, intron 2 of 9)	1	213031597	213072705	41109	1	28982	uc001hjt.3	7529	ENSG00000162769	FLVCR1	feline leukemia virus subgroup C cellular receptor 1
246	chr1	213057365	213057626	262	*	Intron (uc001hjt.3/28982, intron 4 of 9)	1	213031597	213072705	41109	1	28982	uc001hjt.3	25768	ENSG00000162769	FLVCR1	feline leukemia virus subgroup C cellular receptor 1
247	chr1	213189665	213189858	194	*	Promoter (<=1kb)	1	213165524	213189168	23645	2	90806	uc010ptq.2	-497	ENSG00000174606	ANGEL2	angel homolog 2
248	chr1	213309570	213309721	152	*	Intron (uc001hkd.3/26750, intron 5 of 13)	1	213246212	213446808	200597	1	26750	uc001hke.3	63358	ENSG00000136643	RPS6KC1	ribosomal protein S6 kinase C1
249	chr1	213751331	213751592	262	*	Distal Intergenic	1	214098092	214099996	1905	1	100861504	uc031psb.1	-346500	NA	LINC00538	long intergenic non-protein coding RNA 538
250	chr1	213946072	213946276	205	*	Distal Intergenic	1	214098092	214099996	1905	1	100861504	uc031psb.1	-151816	NA	LINC00538	long intergenic non-protein coding RNA 538
251	chr1	214520160	214520311	152	*	Downstream (1-2kb)	1	214454565	214510477	55913	1	56950	uc021pix.1	65595	ENSG00000143499	SMYD2	SET and MYND domain containing 2
252	chr1	215877450	215877626	177	*	Intron (uc001hku.1/7399, intron 61 of 71)	1	215752343	215795149	42807	1	51133	uc009xdn.3	125107	ENSG00000136636	KCTD3	potassium channel tetramerization domain containing 3
253	chr1	216340592	216340763	172	*	Intron (uc001hku.1/7399, intron 21 of 71)	1	215796236	216596738	800503	2	7399	uc001hku.1	255975	ENSG00000042781	USH2A	usherin
254	chr1	217631194	217631403	210	*	Intron (uc001hlf.1/55105, intron 8 of 9)	1	217622591	217680550	57960	2	55105	uc009xdq.1	49147	ENSG00000092978	GPATCH2	G-patch domain containing 2
255	chr1	217900262	217900426	165	*	Intron (uc009xdr.1/128153, intron 6 of 10)	1	217804695	218040484	235790	1	128153	uc001hlh.1	95567	ENSG00000162814	SPATA17	spermatogenesis associated 17
256	chr1	218826381	218826532	152	*	Distal Intergenic	1	218517538	218519020	1483	2	728463	uc031psd.1	-307361	ENSG00000232480	TGFB2-AS1	TGFB2 antisense RNA 1 (head to head)
257	chr1	219245018	219245216	199	*	Distal Intergenic	1	219254317	219347130	92814	2	643723	uc001hlp.3	101914	NA	LYPLAL1-DT	LYPLAL1 divergent transcript
258	chr1	219997043	219997247	205	*	Intron (uc001hlu.1/55532, intron 4 of 8)	1	220046619	220292777	246159	1	26828	uc021pjd.1	-49372	ENSG00000199377	RNU5F-1	RNA, U5F small nuclear 1
259	chr1	220095813	220096004	192	*	Intron (uc021pjd.1/26828, intron 1 of 1)	1	220087606	220092372	4767	2	55532	uc001hlv.3	-3441	ENSG00000196660	SLC30A10	solute carrier family 30 member 10
260	chr1	220350062	220350218	157	*	Intron (uc001hmf.2/25782, intron 21 of 34)	1	220373884	220374018	135	2	677818	uc010pul.2	23800	ENSG00000222370	SNORA36B	small nucleolar RNA, H/ACA box 36B
261	chr1	220393446	220393685	240	*	Intron (uc001hmf.2/25782, intron 2 of 34)	1	220373884	220374018	135	2	677818	uc010pul.2	-19428	ENSG00000222370	SNORA36B	small nucleolar RNA, H/ACA box 36B
262	chr1	223377943	223378132	190	*	Distal Intergenic	1	223282748	223316624	33877	2	7100	uc001hnw.2	-61319	ENSG00000187554	TLR5	toll like receptor 5
263	chr1	225778917	225779231	315	*	Intron (uc001hpc.1/55740, intron 1 of 14)	1	225674534	225755116	80583	2	55740	uc021pju.1	-23801	ENSG00000154380	ENAH	ENAH actin regulator
264	chr1	226005174	226005395	222	*	Intron (uc001hpk.3/2052, intron 1 of 8)	1	225998114	226033262	35149	1	2052	uc031psj.1	7060	ENSG00000143819	EPHX1	epoxide hydrolase 1
265	chr1	226250424	226250672	249	*	Promoter (<=1kb)	1	226250408	226259703	9296	1	3020	uc001hpw.3	16	ENSG00000163041	H3F3A	H3 histone family member 3A
266	chr1	226309663	226309951	289	*	Distal Intergenic	1	226251678	226259703	8026	1	440926	uc021pjv.1	57985	NA	H3F3AP4	H3 histone, family 3A, pseudogene 4
267	chr1	226668342	226668496	155	*	Distal Intergenic	1	226736501	226796915	60415	1	375057	uc021pjw.1	-68005	ENSG00000203685	STUM	stum, mechanosensory transduction mediator homolog
268	chr1	227993536	227993707	172	*	Distal Intergenic	1	228003418	228034171	30754	1	339501	uc001hrh.3	-9711	ENSG00000185888	PRSS38	serine protease 38
269	chr1	228757850	228758001	152	*	Distal Intergenic	1	228780394	228788159	7766	1	574029	uc001htd.2	-22393	NA	DUSP5P1	dual specificity phosphatase 5 pseudogene 1
270	chr1	228862090	228862315	226	*	Intron (uc021pkj.1/58480, intron 1 of 2)	1	228870824	228882416	11593	1	58480	uc001htf.3	-8509	ENSG00000116574	RHOU	ras homolog family member U
271	chr1	229125525	229125692	168	*	Distal Intergenic	1	228870824	228882416	11593	1	58480	uc001htf.3	254701	ENSG00000116574	RHOU	ras homolog family member U
272	chr1	229406999	229407237	239	*	Promoter (<=1kb)	1	229406809	229441640	34832	1	5867	uc031psp.1	190	ENSG00000168118	RAB4A	RAB4A, member RAS oncogene family
273	chr1	230203170	230203505	336	*	Promoter (<=1kb)	1	230202956	230417875	214920	1	2590	uc010pwa.1	214	ENSG00000143641	GALNT2	polypeptide N-acetylgalactosaminyltransferase 2
274	chr1	231276171	231276385	215	*	Distal Intergenic	1	231298674	231357314	58641	1	440730	uc009xfn.1	-22289	ENSG00000119283	TRIM67	tripartite motif containing 67
275	chr1	231557552	231557817	266	*	Promoter (1-2kb)	1	231499497	231556057	56561	2	54583	uc001huu.3	-1495	ENSG00000135766	EGLN1	egl-9 family hypoxia inducible factor 1
276	chr1	232999945	233000096	152	*	Distal Intergenic	1	232940638	232946092	5455	1	54627	uc001hvh.2	59307	ENSG00000212916	MAP10	microtubule associated protein 10
277	chr1	233144388	233144741	354	*	Intron (uc001hvk.1/80003, intron 5 of 9)	1	233119882	233194264	74383	2	80003	uc001hvk.1	49523	ENSG00000135749	PCNX2	pecanex 2
278	chr1	233414007	233414248	242	*	Intron (uc001hvl.2/80003, intron 1 of 33)	1	233119882	233431459	311578	2	80003	uc001hvl.2	17211	ENSG00000135749	PCNX2	pecanex 2
279	chr1	233893403	233893700	298	*	Distal Intergenic	1	233765353	233808258	42906	1	3775	uc031pst.1	128050	ENSG00000135750	KCNK1	potassium two pore domain channel subfamily K member 1
280	chr1	234135170	234135321	152	*	Intron (uc001hvy.1/148641, intron 2 of 7)	1	234040679	234460262	419584	1	148641	uc001hvy.1	94491	ENSG00000183780	SLC35F3	solute carrier family 35 member F3
281	chr1	235457978	235458140	163	*	Intron (uc021pks.1/51742, intron 2 of 23)	1	235490665	235507844	17180	1	9453	uc031psu.1	-32525	ENSG00000152904	GGPS1	geranylgeranyl diphosphate synthase 1
282	chr1	235589021	235589172	152	*	Intron (uc010pxq.1/6905, intron 5 of 12)	1	235530728	235612280	81553	1	6905	uc010pxr.1	58293	ENSG00000284770	TBCE	tubulin folding cofactor E
283	chr1	235849408	235849612	205	*	Intron (uc001hxi.3/1130, intron 17 of 21)	1	235710985	235814054	103070	2	2786	uc009xfz.3	-35354	ENSG00000168243	GNG4	G protein subunit gamma 4
284	chr1	236055507	236055669	163	*	Distal Intergenic	1	235989623	236047008	57386	2	1130	uc001hxm.4	-8499	ENSG00000143669	LYST	lysosomal trafficking regulator
285	chr1	237584372	237584523	152	*	Intron (uc001hyl.1/6262, intron 11 of 104)	1	237494178	237532908	38731	1	6262	uc021pky.1	90194	ENSG00000198626	RYR2	ryanodine receptor 2
286	chr1	237721227	237721378	152	*	Intron (uc001hyl.1/6262, intron 27 of 104)	1	237838031	237889608	51578	1	6262	uc010pxz.1	-116653	ENSG00000198626	RYR2	ryanodine receptor 2
287	chr1	238441647	238441823	177	*	Distal Intergenic	1	238643684	238649317	5634	2	339535	uc001hyn.3	207494	ENSG00000215808	LINC01139	long intergenic non-protein coding RNA 1139
288	chr1	238605824	238606049	226	*	Distal Intergenic	1	238643684	238649317	5634	2	339535	uc001hyn.3	43268	ENSG00000215808	LINC01139	long intergenic non-protein coding RNA 1139
289	chr1	238958722	238958873	152	*	Distal Intergenic	1	238643684	238649317	5634	2	339535	uc001hyn.3	-309405	ENSG00000215808	LINC01139	long intergenic non-protein coding RNA 1139
290	chr1	239278703	239278869	167	*	Distal Intergenic	1	239549865	240049896	500032	1	1131	uc001hyo.1	-270996	ENSG00000133019	CHRM3	cholinergic receptor muscarinic 3
291	chr1	239588010	239588208	199	*	Intron (uc001hyo.1/1131, intron 1 of 8)	1	239549865	240049896	500032	1	1131	uc001hyo.1	38145	ENSG00000133019	CHRM3	cholinergic receptor muscarinic 3
292	chr1	240370785	240370959	175	*	Exon (uc010pyd.2/56776, exon 5 of 18)	1	240408560	240555862	147303	1	56776	uc010pyf.1	-37601	ENSG00000155816	FMN2	formin 2
293	chr1	240630524	240630767	244	*	Intron (uc010pyd.2/56776, intron 16 of 17)	1	240620794	240638489	17696	1	56776	uc001hyr.3	9730	ENSG00000155816	FMN2	formin 2
294	chr1	240984550	240984735	186	*	Intron (uc010pyh.2/6000, intron 10 of 17)	1	240938817	240950738	11922	2	6000	uc010pyi.1	-33812	ENSG00000182901	RGS7	regulator of G protein signaling 7
295	chr1	241120522	241120717	196	*	Intron (uc010pyh.2/6000, intron 4 of 17)	1	240938817	241032152	93336	2	6000	uc001hyt.2	-88370	ENSG00000182901	RGS7	regulator of G protein signaling 7
296	chr1	241861663	241861814	152	*	Intron (uc001hzg.2/128025, intron 7 of 26)	1	241850763	241965434	114672	1	128025	uc021pli.1	10900	ENSG00000162843	WDR64	WD repeat domain 64
297	chr1	242919580	242919731	152	*	Distal Intergenic	1	242251689	242687998	436310	2	200150	uc001hzo.2	-231582	ENSG00000180287	PLD5	phospholipase D family member 5
298	chr1	242967779	242967958	180	*	Distal Intergenic	1	242251689	242687998	436310	2	200150	uc001hzo.2	-279781	ENSG00000180287	PLD5	phospholipase D family member 5
299	chr1	243601334	243601485	152	*	Intron (uc001hzw.3/10806, intron 16 of 17)	1	243509478	243509557	80	1	100616343	uc021plt.1	91856	ENSG00000265201	MIR4677	microRNA 4677
300	chr1	243893391	243893584	194	*	Intron (uc001hzz.1/10000, intron 1 of 13)	1	243651535	244006584	355050	2	10000	uc001hzz.1	113000	ENSG00000117020	AKT3	AKT serine/threonine kinase 3
301	chr1	244183774	244183936	163	*	Intron (uc001iac.3/339529, intron 6 of 11)	1	244212241	244220780	8540	1	10472	uc031psv.1	-28305	ENSG00000179456	ZBTB18	zinc finger and BTB domain containing 18
302	chr1	244230616	244230885	270	*	Distal Intergenic	1	244216507	244220780	4274	1	10472	uc001iae.4	14109	ENSG00000179456	ZBTB18	zinc finger and BTB domain containing 18
303	chr1	244584067	244584218	152	*	Intron (uc001iaj.3/159, intron 7 of 12)	1	244571794	244615436	43643	2	159	uc001iaj.3	31218	ENSG00000035687	ADSS	adenylosuccinate synthase
304	chr1	245133687	245133852	166	*	Promoter (<=1kb)	1	245133631	245288530	154900	1	84288	uc010pyp.1	56	ENSG00000203666	EFCAB2	EF-hand calcium binding domain 2
305	chr10	660360	660637	278	*	Intron (uc001ifp.3/22982, intron 1 of 36)	10	687629	687718	90	2	100847086	uc010qaa.2	27081	ENSG00000263511	MIR5699	microRNA 5699
306	chr10	853458	853704	247	*	3' UTR	10	320130	735608	415479	2	22982	uc001ifp.3	-117850	ENSG00000151240	DIP2C	disco interacting protein 2 homolog C
307	chr10	3155478	3155645	168	*	Promoter (<=1kb)	10	3155564	3178997	23434	1	5214	uc009xhu.3	0	ENSG00000067057	PFKP	phosphofructokinase, platelet
308	chr10	4963122	4963273	152	*	Intron (uc001iho.3/1645, intron 3 of 13)	10	4913859	4958465	44607	2	389932	uc001ihm.4	-4657	NA	AKR1C6P	aldo-keto reductase family 1 member C6, pseudogene
309	chr10	8062212	8062490	279	*	Distal Intergenic	10	8092413	8095447	3035	2	399717	uc001ijx.1	32957	ENSG00000197308	GATA3-AS1	GATA3 antisense RNA 1
310	chr10	8846147	8846298	152	*	Distal Intergenic	10	8096667	8117164	20498	1	2625	uc001ika.3	749480	ENSG00000107485	GATA3	GATA binding protein 3
311	chr10	10349324	10349475	152	*	Distal Intergenic	10	10826402	10836877	10476	2	207107	uc001ikf.1	487402	ENSG00000225383	SFTA1P	surfactant associated 1, pseudogene
312	chr10	12940159	12940310	152	*	3' UTR	10	12875133	12877545	2413	1	283070	uc001ilp.4	65026	NA	NA	NA
313	chr10	12958776	12958998	223	*	Intron (uc001ilq.1/83643, intron 2 of 2)	10	12875133	12877545	2413	1	283070	uc001ilp.4	83643	NA	NA	NA
314	chr10	13013456	13013607	152	*	Intron (uc001ilq.1/83643, intron 2 of 2)	10	12938625	13043704	105080	2	83643	uc001ilq.1	30097	ENSG00000151468	CCDC3	coiled-coil domain containing 3
315	chr10	13973177	13973328	152	*	Intron (uc001ims.3/55691, intron 2 of 24)	10	13708097	14014369	306273	2	55691	uc001imt.1	41041	ENSG00000151474	FRMD4A	FERM domain containing 4A
316	chr10	14381953	14382104	152	*	Intron (uc001imv.3/55691, intron 1 of 3)	10	13693893	14372866	678974	2	55691	uc009xjf.1	-9087	ENSG00000151474	FRMD4A	FERM domain containing 4A
317	chr10	17302673	17302824	152	*	Distal Intergenic	10	17270258	17279592	9335	1	7431	uc001iou.2	32415	ENSG00000026025	VIM	vimentin
318	chr10	17461548	17461699	152	*	Intron (uc001ipd.3/338596, intron 2 of 7)	10	17428935	17452630	23696	1	100128098	uc001ipf.1	32613	ENSG00000204832	ST8SIA6-AS1	ST8SIA6 antisense RNA 1
319	chr10	24100797	24100948	152	*	Intron (uc001irs.3/56243, intron 1 of 18)	10	23983675	24836772	853098	1	56243	uc001irs.3	117122	ENSG00000120549	KIAA1217	KIAA1217
320	chr10	24277068	24277224	157	*	Intron (uc001irs.3/56243, intron 1 of 18)	10	24497720	24836772	339053	1	56243	uc001irt.4	-220496	ENSG00000120549	KIAA1217	KIAA1217
321	chr10	25928931	25929082	152	*	Distal Intergenic	10	25883142	25891157	8016	1	57512	uc001isk.3	45789	ENSG00000151025	GPR158	G protein-coupled receptor 158
322	chr10	27540677	27540951	275	*	Promoter (<=1kb)	10	27534782	27541235	6454	2	387646	uc001its.2	284	ENSG00000230445	LRRC37A6P	leucine rich repeat containing 37 member A6, pseudogene
323	chr10	33623095	33623246	152	*	Promoter (<=1kb)	10	33466419	33623768	157350	2	8829	uc001iwv.4	522	ENSG00000099250	NRP1	neuropilin 1
324	chr10	34984040	34984191	152	*	Intron (uc010qej.2/56288, intron 2 of 24)	10	34606035	34885385	279351	2	56288	uc001ixt.1	-98655	ENSG00000148498	PARD3	par-3 family cell polarity regulator
325	chr10	35104224	35104416	193	*	Promoter (<=1kb)	10	34398488	35104253	705766	2	56288	uc010qej.2	0	ENSG00000148498	PARD3	par-3 family cell polarity regulator
326	chr10	35625957	35626146	190	*	Promoter (<=1kb)	10	35625802	35860847	235046	1	219771	uc010qet.2	155	ENSG00000108100	CCNY	cyclin Y
327	chr10	36292196	36292347	152	*	Distal Intergenic	10	35927177	35930362	3186	2	8325	uc001iyz.1	-361834	ENSG00000177283	FZD8	frizzled class receptor 8
328	chr10	42913827	42913978	152	*	Intron (uc001izx.3/uc001izx.3, intron 7 of 8)	10	42827314	42863493	36180	2	441666	uc010qey.2	-50334	ENSG00000215146	LOC441666	zinc finger protein 91 pseudogene
329	chr10	43185803	43185954	152	*	Intron (uc001jah.1/uc001jah.1, intron 2 of 4)	10	43084555	43133992	49438	2	7582	uc001jag.1	-51811	ENSG00000196693	ZNF33B	zinc finger protein 33B
330	chr10	44765903	44766054	152	*	Distal Intergenic	10	44788198	44790097	1900	1	100130539	uc031pus.1	-22144	ENSG00000277288	C10orf142	chromosome 10 open reading frame 142
331	chr10	45799238	45799564	327	*	Exon (uc001jcc.1/79290, exon 4 of 4)	10	45798806	45803015	4210	2	79290	uc001jcd.1	3451	ENSG00000256574	OR13A1	olfactory receptor family 13 subfamily A member 1
332	chr10	46096240	46096558	319	*	Distal Intergenic	10	45952817	46090354	137538	2	220972	uc001jck.1	-5886	ENSG00000165406	MARCH8	membrane associated ring-CH-type finger 8
333	chr10	49592097	49592273	177	*	Intron (uc001jgn.3/5599, intron 1 of 11)	10	49609642	49643183	33542	1	5599	uc001jgm.3	-17369	ENSG00000107643	MAPK8	mitogen-activated protein kinase 8
334	chr10	51778051	51778213	163	*	Downstream (2-3kb)	10	51748078	51770259	22182	1	414189	uc001jix.4	29973	ENSG00000204149	AGAP6	ArfGAP with GTPase domain, ankyrin repeat and PH domain 6
335	chr10	54263474	54263665	192	*	Distal Intergenic	10	54074041	54077417	3377	1	22943	uc001jjr.3	189433	ENSG00000107984	DKK1	dickkopf WNT signaling pathway inhibitor 1
336	chr10	54483645	54483889	245	*	Distal Intergenic	10	54525140	54531460	6321	2	4153	uc001jjt.3	47571	ENSG00000165471	MBL2	mannose binding lectin 2
337	chr10	54981915	54982134	220	*	Distal Intergenic	10	54525140	54531460	6321	2	4153	uc001jjt.3	-450455	ENSG00000165471	MBL2	mannose binding lectin 2
338	chr10	55712488	55712639	152	*	Intron (uc010qhq.2/65217, intron 24 of 34)	10	55568452	56424050	855599	2	65217	uc021pqv.1	711411	ENSG00000150275	PCDH15	protocadherin related 15
339	chr10	57388059	57388371	313	*	Promoter (<=1kb)	10	55580939	57387702	1806764	2	65217	uc001jjv.1	-357	ENSG00000150275	PCDH15	protocadherin related 15
340	chr10	57498005	57498156	152	*	Distal Intergenic	10	55580939	57387702	1806764	2	65217	uc001jjv.1	-110303	ENSG00000150275	PCDH15	protocadherin related 15
341	chr10	58924406	58924564	159	*	Distal Intergenic	10	59064239	59064319	81	2	100500834	uc021prb.1	139755	ENSG00000264747	MIR3924	microRNA 3924
342	chr10	64632399	64632550	152	*	Distal Intergenic	10	64571756	64578927	7172	2	1959	uc009xph.3	-53472	ENSG00000122877	EGR2	early growth response 2
343	chr10	66076177	66076367	191	*	Distal Intergenic	10	66585285	66586634	1350	1	305	uc009xpm.2	-508918	NA	ANXA2P3	annexin A2 pseudogene 3
344	chr10	69720203	69720405	203	*	Intron (uc009xpq.3/26091, intron 7 of 15)	10	69724549	69750157	25609	2	26091	uc021prr.1	29752	ENSG00000148634	HERC4	HECT and RLD domain containing E3 ubiquitin protein ligase 4
345	chr10	70588079	70588258	180	*	Promoter (<=1kb)	10	70587935	70652816	64882	1	219736	uc021prw.1	144	ENSG00000165730	STOX1	storkhead box 1
346	chr10	70691232	70691383	152	*	Intron (uc001jou.3/79009, intron 8 of 14)	10	70715879	70744825	28947	1	9188	uc001jov.2	-24496	ENSG00000165732	DDX21	DExD-box helicase 21
347	chr10	71992828	71993039	212	*	Promoter (<=1kb)	10	71962586	71993190	30605	2	5464	uc001jqv.1	151	ENSG00000180817	PPA1	pyrophosphatase (inorganic) 1
348	chr10	73380505	73380656	152	*	Intron (uc001jrw.4/64072, intron 11 of 12)	10	73472361	73501793	29433	1	64072	uc001jsc.1	-91705	ENSG00000107736	CDH23	cadherin related 23
349	chr10	73792160	73792311	152	*	Intron (uc021psn.1/119504, intron 1 of 3)	10	73831617	73848372	16756	2	9806	uc010qjs.2	56061	ENSG00000107742	SPOCK2	SPARC (osteonectin), cwcv and kazal like domains proteoglycan 2
350	chr10	75545847	75546111	265	*	Promoter (<=1kb)	10	75545382	75561556	16175	1	23053	uc009xrl.3	465	ENSG00000214655	ZSWIM8	zinc finger SWIM-type containing 8
351	chr10	77353537	77353688	152	*	Distal Intergenic	10	77542519	78317126	774608	1	83938	uc001jxi.3	-188831	ENSG00000148655	LRMDA	leucine rich melanocyte differentiation associated
352	chr10	77378904	77379055	152	*	Distal Intergenic	10	77542519	78317126	774608	1	83938	uc001jxi.3	-163464	ENSG00000148655	LRMDA	leucine rich melanocyte differentiation associated
353	chr10	78443768	78443919	152	*	Distal Intergenic	10	78643874	78870101	226228	2	3778	uc001jxl.1	426182	ENSG00000156113	KCNMA1	potassium calcium-activated channel subfamily M alpha 1
354	chr10	78847924	78848075	152	*	Intron (uc001jxj.2/3778, intron 10 of 28)	10	78643874	78870101	226228	2	3778	uc001jxl.1	22026	ENSG00000156113	KCNMA1	potassium calcium-activated channel subfamily M alpha 1
355	chr10	80391927	80392078	152	*	Distal Intergenic	10	80027085	80159502	132418	1	414243	uc001jzw.2	364842	ENSG00000230417	LINC00595	long intergenic non-protein coding RNA 595
356	chr10	81742984	81743176	193	*	Distal Intergenic	10	81697496	81708861	11366	2	6441	uc001kbh.3	-34123	ENSG00000133661	SFTPD	surfactant protein D
357	chr10	81860094	81860320	227	*	Distal Intergenic	10	81839001	81852307	13307	1	80195	uc031pwi.1	21093	ENSG00000133678	TMEM254	transmembrane protein 254
358	chr10	85819368	85819519	152	*	Distal Intergenic	10	85899185	85913311	14127	1	27069	uc001kcs.1	-79666	ENSG00000165678	GHITM	growth hormone inducible transmembrane protein
359	chr10	87540280	87540431	152	*	Intron (uc010qmf.1/2894, intron 1 of 8)	10	87359312	87551316	192005	2	2894	uc010qmf.1	10885	ENSG00000182771	GRID1	glutamate ionotropic receptor delta type subunit 1
360	chr10	88779995	88780206	212	*	Promoter (<=1kb)	10	88780046	88784487	4442	1	643161	uc010qmo.2	0	ENSG00000188100	FAM25A	family with sequence similarity 25 member A
361	chr10	90750859	90751214	356	*	Promoter (<=1kb)	10	90751045	90775542	24498	1	355	uc009xtp.3	0	ENSG00000026103	FAS	Fas cell surface death receptor
362	chr10	90967051	90967202	152	*	Promoter (<=1kb)	10	90965694	90967071	1378	2	9023	uc001kfz.3	0	ENSG00000138135	CH25H	cholesterol 25-hydroxylase
363	chr10	91317825	91317983	159	*	Distal Intergenic	10	91190051	91295313	105263	2	387700	uc001kgm.3	-22512	ENSG00000152779	SLC16A12	solute carrier family 16 member 12
364	chr10	93102296	93102562	267	*	Intron (uc010qnl.2/100188947, intron 4 of 4)	10	93170096	93222967	52872	1	143279	uc001khk.2	-67534	ENSG00000165338	HECTD2	HECT domain E3 ubiquitin protein ligase 2
365	chr10	93227535	93227686	152	*	Intron (uc001khl.2/143279, intron 5 of 20)	10	93221852	93274520	52669	1	143279	uc009xty.1	5683	ENSG00000165338	HECTD2	HECT domain E3 ubiquitin protein ligase 2
366	chr10	94042617	94042924	308	*	Intron (uc001khw.2/22849, intron 1 of 9)	10	93808397	94050875	242479	2	22849	uc001khw.2	7951	ENSG00000107864	CPEB3	cytoplasmic polyadenylation element binding protein 3
367	chr10	94226104	94226255	152	*	Intron (uc001khz.3/3416, intron 9 of 14)	10	94211441	94257518	46078	2	3416	uc001khz.3	31263	ENSG00000119912	IDE	insulin degrading enzyme
368	chr10	95734757	95734967	211	*	Distal Intergenic	10	95717897	95721672	3776	2	266971	uc009xuj.2	-13085	ENSG00000180764	PIPSL	PIP5K1A and PSMD4 like (pseudogene)
369	chr10	96810071	96810222	152	*	Intron (uc001kkb.3/1558, intron 5 of 8)	10	96796529	96829254	32726	2	1558	uc001kkb.3	19032	ENSG00000138115	CYP2C8	cytochrome P450 family 2 subfamily C member 8
370	chr10	96907618	96907769	152	*	Distal Intergenic	10	96953957	96988686	34730	1	142827	uc001kke.3	-46188	ENSG00000173124	ACSM6	acyl-CoA synthetase medium chain family member 6
371	chr10	97108757	97108955	199	*	Intron (uc001kkk.3/10580, intron 7 of 14)	10	97071530	97145062	73533	2	10580	uc001kkk.3	36107	ENSG00000095637	SORBS1	sorbin and SH3 domain containing 1
372	chr10	97227072	97227259	188	*	Intron (uc001kkt.3/10580, intron 1 of 24)	10	97071530	97242428	170899	2	10580	uc001kkt.3	15169	ENSG00000095637	SORBS1	sorbin and SH3 domain containing 1
373	chr10	97569198	97569349	152	*	Intron (uc001kle.1/953, intron 1 of 5)	10	97515673	97637023	121351	1	953	uc010qon.2	53525	ENSG00000138185	ENTPD1	ectonucleoside triphosphate diphosphohydrolase 1
374	chr10	97803715	97803866	152	*	Promoter (<=1kb)	10	97803159	97820625	17467	1	54619	uc010qoq.2	556	ENSG00000107443	CCNJ	cyclin J
375	chr10	98761117	98761268	152	*	Intron (uc001kmw.2/6585, intron 36 of 36)	10	98741041	98745585	4545	1	26148	uc001kmv.3	20076	NA	NA	NA
376	chr10	99251107	99251258	152	*	Intron (uc001knr.3/64210, intron 1 of 29)	10	99218081	99258149	40069	2	64210	uc001knr.3	6891	ENSG00000155229	MMS19	MMS19 homolog, cytosolic iron-sulfur assembly component
377	chr10	101968069	101968288	220	*	Intron (uc001kqp.3/1147, intron 10 of 20)	10	101948124	101989344	41221	2	1147	uc001kqp.3	21056	ENSG00000213341	CHUK	component of inhibitor of nuclear factor kappa B kinase complex
378	chr10	102077684	102077847	164	*	Intron (uc001kqx.1/9033, intron 2 of 15)	10	102047903	102090243	42341	2	9033	uc001kqx.1	12396	ENSG00000107593	PKD2L1	polycystin 2 like 1, transient receptor potential cation channel
379	chr10	103628534	103628685	152	*	Intron (uc009xwx.1/79591, intron 6 of 7)	10	103587398	103603677	16280	2	30819	uc010qqi.2	-24857	ENSG00000120049	KCNIP2	potassium voltage-gated channel interacting protein 2
380	chr10	105095555	105095896	342	*	Intron (uc001kwt.3/84108, intron 6 of 9)	10	105062553	105110891	48339	2	84108	uc001kwt.3	14995	ENSG00000156374	PCGF6	polycomb group ring finger 6
381	chr10	105330863	105331096	234	*	Exon (uc001kxh.3/9148, exon 2 of 6)	10	105315137	105352309	37173	1	9148	uc021pxn.1	15726	ENSG00000107954	NEURL1	neuralized E3 ubiquitin protein ligase 1
382	chr10	111237833	111238061	229	*	Distal Intergenic	10	111635286	111644030	8745	2	7511	uc010qra.1	405969	ENSG00000108039	XPNPEP1	X-prolyl aminopeptidase 1
383	chr10	112177239	112177519	281	*	Distal Intergenic	10	112257625	112271302	13678	1	1847	uc001kzd.3	-80106	ENSG00000138166	DUSP5	dual specificity phosphatase 5
384	chr10	112385467	112385619	153	*	Distal Intergenic	10	112404155	112599227	195073	1	282996	uc001kzf.2	-18536	ENSG00000203867	RBM20	RNA binding motif protein 20
385	chr10	112679631	112679873	243	*	Promoter (<=1kb)	10	112679301	112773425	94125	1	8036	uc010qrg.2	330	ENSG00000108061	SHOC2	SHOC2 leucine rich repeat scaffold protein
386	chr10	113065238	113065505	268	*	Distal Intergenic	10	112836790	112840662	3873	1	150	uc001kzo.3	228448	ENSG00000150594	ADRA2A	adrenoceptor alpha 2A
387	chr10	113863874	113864072	199	*	Distal Intergenic	10	113914758	113943468	28711	2	57678	uc001kzq.1	79396	ENSG00000119927	GPAM	glycerol-3-phosphate acyltransferase, mitochondrial
388	chr10	115939056	115939207	152	*	Promoter (<=1kb)	10	115939051	115992063	53013	1	56165	uc001lbh.1	5	ENSG00000095627	TDRD1	tudor domain containing 1
389	chr10	118055082	118055278	197	*	Distal Intergenic	10	117816442	118033126	216685	2	2674	uc009xyr.3	-21956	ENSG00000151892	GFRA1	GDNF family receptor alpha 1
390	chr10	120063148	120063321	174	*	Distal Intergenic	10	120068572	120101839	33268	2	63877	uc001ldo.2	38518	ENSG00000165669	FAM204A	family with sequence similarity 204 member A
391	chr10	121688850	121689001	152	*	Intron (uc001leu.2/11196, intron 13 of 18)	10	121678956	121704170	25215	1	11196	uc009xzk.2	9894	ENSG00000107651	SEC23IP	SEC23 interacting protein
392	chr10	121887280	121887433	154	*	Distal Intergenic	10	121718025	121718104	80	1	100616322	uc021pzs.1	169255	ENSG00000265370	MIR4682	microRNA 4682
393	chr10	124390733	124391013	281	*	Exon (uc001lgk.1/1755, exon 46 of 53)	10	124380573	124403252	22680	1	1755	uc009yac.1	10160	ENSG00000187908	DMBT1	deleted in malignant brain tumors 1
394	chr10	124463540	124463736	197	*	Distal Intergenic	10	124457225	124459338	2114	2	399814	uc001lgn.3	-4202	ENSG00000183559	C10orf120	chromosome 10 open reading frame 120
395	chr10	124712580	124712751	172	*	Promoter (1-2kb)	10	124690419	124713919	23501	2	80007	uc001lgw.2	1168	ENSG00000119965	C10orf88	chromosome 10 open reading frame 88
396	chr10	125006508	125006706	199	*	Distal Intergenic	10	124913760	124924886	11127	1	9184	uc010qud.1	92748	ENSG00000154473	BUB3	BUB3 mitotic checkpoint protein
397	chr10	130309186	130309366	181	*	Distal Intergenic	10	129894925	129924468	29544	2	4288	uc001lkf.3	-384718	ENSG00000148773	MKI67	marker of proliferation Ki-67
398	chr10	130309683	130309834	152	*	Distal Intergenic	10	129894925	129924468	29544	2	4288	uc001lkf.3	-385215	ENSG00000148773	MKI67	marker of proliferation Ki-67
399	chr10	130468373	130468547	175	*	Distal Intergenic	10	129894925	129924468	29544	2	4288	uc001lkf.3	-543905	ENSG00000148773	MKI67	marker of proliferation Ki-67
400	chr10	132209064	132209215	152	*	Distal Intergenic	10	131958252	131977684	19433	1	10539	uc021qay.1	250812	ENSG00000108010	GLRX3	glutaredoxin 3
401	chr10	132448237	132448388	152	*	Distal Intergenic	10	132760851	132760931	81	2	100422867	uc021qaz.1	312543	ENSG00000264803	MIR378C	microRNA 378c
402	chr10	132615541	132615765	225	*	Distal Intergenic	10	132760851	132760931	81	2	100422867	uc021qaz.1	145166	ENSG00000264803	MIR378C	microRNA 378c
403	chr10	132736433	132736584	152	*	Distal Intergenic	10	132760851	132760931	81	2	100422867	uc021qaz.1	24347	ENSG00000264803	MIR378C	microRNA 378c
404	chr10	133247419	133247591	173	*	Distal Intergenic	10	132890655	133109984	219330	2	256536	uc001lkp.3	-137435	ENSG00000176769	TCERG1L	transcription elongation regulator 1 like
405	chr10	133336148	133336299	152	*	Distal Intergenic	10	132890655	133109984	219330	2	256536	uc001lkp.3	-226164	ENSG00000176769	TCERG1L	transcription elongation regulator 1 like
406	chr10	133638440	133638639	200	*	Distal Intergenic	10	133604734	133622535	17802	2	399827	uc021qba.1	-15905	ENSG00000189275	LINC01164	long intergenic non-protein coding RNA 1164
407	chr10	134199458	134199637	180	*	Distal Intergenic	10	134210702	134231358	20657	1	170394	uc001lll.4	-11065	ENSG00000171813	PWWP2B	PWWP domain containing 2B
408	chr10	135422830	135422981	152	*	Distal Intergenic	10	135438603	135440299	1697	2	441581	uc010qvg.2	17318	ENSG00000225899	FRG2B	FSHD region gene 2 family member B
409	chr11	606297	606661	365	*	Promoter (<=1kb)	11	607066	612222	5157	1	57661	uc009yca.2	-405	ENSG00000070047	PHRF1	PHD and ring finger domains 1
410	chr11	2280009	2280181	173	*	Distal Intergenic	11	2289728	2292182	2455	2	430	uc001lvu.3	12001	ENSG00000183734	ASCL2	achaete-scute family bHLH transcription factor 2
411	chr11	3408594	3408836	243	*	Intron (uc001lxw.4/650368, intron 3 of 3)	11	3411937	3413145	1209	2	10821	uc021qcl.1	4309	ENSG00000189398	OR7E12P	olfactory receptor family 7 subfamily E member 12 pseudogene
412	chr11	3551060	3551211	152	*	Distal Intergenic	11	3647690	3658789	11100	1	7221	uc001lya.2	-96479	ENSG00000182048	TRPC2	transient receptor potential cation channel subfamily C member 2 (pseudogene)
413	chr11	5544517	5544668	152	*	Intron (uc001mak.1/3048, intron 4 of 6)	11	5535623	5537956	2334	2	143630	uc001maz.4	-6561	ENSG00000175518	UBQLNL	ubiquilin like
414	chr11	5952305	5952499	195	*	Intron (uc001mbq.1/85363, intron 2 of 4)	11	5699434	5959849	260416	2	85363	uc001mbq.1	7350	ENSG00000132256	TRIM5	tripartite motif containing 5
415	chr11	6220892	6221070	179	*	Promoter (<=1kb)	11	6220454	6221416	963	1	120787	uc010qzz.2	438	ENSG00000175485	OR52W1	olfactory receptor family 52 subfamily W member 1
416	chr11	6633419	6633681	263	*	Promoter (<=1kb)	11	6632048	6633475	1428	2	6881	uc001mej.2	0	ENSG00000166337	TAF10	TATA-box binding protein associated factor 10
417	chr11	7606830	7606981	152	*	Intron (uc001mfj.5/8495, intron 3 of 23)	11	7598273	7663657	65385	1	8495	uc010rbd.1	8557	ENSG00000166387	PPFIBP2	PPFIA binding protein 2
418	chr11	7906026	7906227	202	*	Intron (uc001mfs.1/283299, intron 1 of 7)	11	7872298	7927502	55205	2	283299	uc001mfs.1	21275	ENSG00000254951	LOC283299	uncharacterized LOC283299
419	chr11	8024714	8024918	205	*	Distal Intergenic	11	8040791	8127654	86864	1	7275	uc010rbk.2	-15873	ENSG00000166402	TUB	TUB bipartite transcription factor
420	chr11	8410763	8410914	152	*	Downstream (2-3kb)	11	8413418	8497371	83954	2	65975	uc001mgi.1	86457	ENSG00000130413	STK33	serine/threonine kinase 33
421	chr11	10232252	10232403	152	*	Intron (uc001mib.2/81846, intron 1 of 39)	11	9859604	10215534	355931	2	81846	uc001mif.3	-16718	ENSG00000133812	SBF2	SET binding factor 2
422	chr11	12936263	12936437	175	*	Intron (uc021qdx.1/7003, intron 10 of 12)	11	12901255	12966284	65030	1	7003	uc009ygl.3	35008	ENSG00000187079	TEAD1	TEA domain transcription factor 1
423	chr11	13994902	13995053	152	*	Intron (uc001mle.3/10418, intron 1 of 16)	11	13984184	14289679	305496	1	10418	uc001mle.3	10718	ENSG00000262655	SPON1	spondin 1
424	chr11	15056881	15057083	203	*	Distal Intergenic	11	15095146	15100177	5032	1	797	uc001mlx.1	-38063	ENSG00000175868	CALCB	calcitonin related polypeptide beta
425	chr11	15376742	15376893	152	*	Distal Intergenic	11	15170648	15268756	98109	1	387755	uc010rcs.3	206094	ENSG00000188487	INSC	INSC spindle orientation adaptor protein
426	chr11	15752298	15752449	152	*	Distal Intergenic	11	15170648	15268756	98109	1	387755	uc010rcs.3	581650	ENSG00000188487	INSC	INSC spindle orientation adaptor protein
427	chr11	16876445	16876596	152	*	Exon (uc010rcu.1/144100, exon 6 of 27)	11	16809207	16848137	38931	2	144100	uc001mmn.3	-28308	ENSG00000166689	PLEKHA7	pleckstrin homology domain containing A7
428	chr11	17129448	17129599	152	*	Intron (uc009ygu.1/5286, intron 5 of 12)	11	17095939	17099220	3282	2	6207	uc001mmp.3	-30228	ENSG00000110700	RPS13	ribosomal protein S13
429	chr11	17337546	17337697	152	*	Promoter (<=1kb)	11	17336933	17371521	34589	1	4925	uc001mmx.5	613	ENSG00000070081	NUCB2	nucleobindin 2
430	chr11	18598420	18598571	152	*	Promoter (2-3kb)	11	18552950	18601065	48116	2	55293	uc031pzg.1	2494	ENSG00000151116	UEVLD	UEV and lactate/malate dehyrogenase domains
431	chr11	18660293	18660501	209	*	Distal Intergenic	11	18633712	18656020	22309	2	144108	uc010rdi.1	-4273	ENSG00000179119	SPTY2D1	SPT2 chromatin protein domain containing 1
432	chr11	18818928	18819101	174	*	Distal Intergenic	11	18749475	18814268	64794	2	84867	uc010rdk.3	-4660	ENSG00000110786	PTPN5	protein tyrosine phosphatase non-receptor type 5
433	chr11	19038763	19038914	152	*	Distal Intergenic	11	19076003	19082228	6226	2	117194	uc001mph.3	43314	ENSG00000183695	MRGPRX2	MAS related GPR family member X2
434	chr11	19747476	19747627	152	*	Intron (uc001mpp.3/89797, intron 1 of 37)	11	19732480	19736218	3739	2	100126784	uc010rdl.2	-11258	NA	LOC100126784	uncharacterized LOC100126784
435	chr11	20409359	20409540	182	*	Promoter (<=1kb)	11	20409076	20530879	121804	1	10196	uc010rdn.2	283	ENSG00000185238	PRMT3	protein arginine methyltransferase 3
436	chr11	23956612	23956795	184	*	Distal Intergenic	11	24518516	25104186	585671	1	338645	uc001mqs.3	-561721	ENSG00000187398	LUZP2	leucine zipper protein 2
437	chr11	28540999	28541150	152	*	Distal Intergenic	11	28131713	28147409	15697	1	196074	uc001msf.1	409286	ENSG00000169519	METTL15	methyltransferase like 15
438	chr11	31411656	31411807	152	*	Intron (uc001msw.1/120526, intron 2 of 2)	11	31391377	31454382	63006	1	120526	uc009yjm.3	20279	ENSG00000170946	DNAJC24	DnaJ heat shock protein family (Hsp40) member C24
439	chr11	32314266	32314579	314	*	Distal Intergenic	11	32409322	32452363	43042	2	7490	uc001mtl.2	137784	ENSG00000184937	WT1	WT1 transcription factor
440	chr11	32373709	32373909	201	*	Distal Intergenic	11	32409322	32452363	43042	2	7490	uc001mtl.2	78454	ENSG00000184937	WT1	WT1 transcription factor
441	chr11	32374303	32374556	254	*	Distal Intergenic	11	32409322	32452363	43042	2	7490	uc001mtl.2	77807	ENSG00000184937	WT1	WT1 transcription factor
442	chr11	35026491	35026793	303	*	Distal Intergenic	11	34963384	34963467	84	1	100616437	uc021qfv.1	63107	ENSG00000251862	MIR1343	microRNA 1343
443	chr11	35137209	35137429	221	*	Distal Intergenic	11	35160417	35244867	84451	1	960	uc021qfw.1	-22988	ENSG00000026508	CD44	CD44 molecule (Indian blood group)
444	chr11	38503129	38503280	152	*	Distal Intergenic	11	40135751	40314680	178930	2	57689	uc001mxb.2	1811400	ENSG00000148948	LRRC4C	leucine rich repeat containing 4C
445	chr11	39422743	39422894	152	*	Distal Intergenic	11	40135751	40314680	178930	2	57689	uc001mxb.2	891786	ENSG00000148948	LRRC4C	leucine rich repeat containing 4C
446	chr11	42512922	42513073	152	*	Distal Intergenic	11	42209293	42275240	65948	2	100507205	uc021qgh.1	-237682	NA	LOC100507205	uncharacterized LOC100507205
447	chr11	43500466	43500617	152	*	Intron (uc001mxi.3/55761, intron 21 of 23)	11	43470153	43516483	46331	1	55761	uc001mxl.3	30313	ENSG00000052841	TTC17	tetratricopeptide repeat domain 17
448	chr11	43900115	43900284	170	*	Promoter (2-3kb)	11	43902357	43941825	39469	1	221120	uc001mxs.2	-2073	ENSG00000166199	ALKBH3	alkB homolog 3, alpha-ketoglutaratedependent dioxygenase
449	chr11	44681460	44681655	196	*	Distal Intergenic	11	44587141	44641315	54175	1	3732	uc001myd.3	94319	ENSG00000085117	CD82	CD82 molecule
450	chr11	44870428	44870616	189	*	Intron (uc001mye.4/90139, intron 1 of 8)	11	44927958	44952884	24927	1	90139	uc001myg.3	-57342	ENSG00000157570	TSPAN18	tetraspanin 18
451	chr11	45248319	45248491	173	*	Exon (uc031qab.1/56981, exon 8 of 8)	11	45261853	45307884	46032	2	57586	uc001myq.2	59393	ENSG00000019505	SYT13	synaptotagmin 13
452	chr11	45274109	45274447	339	*	Exon (uc001myq.2/57586, exon 4 of 6)	11	45261853	45307884	46032	2	57586	uc001myq.2	33437	ENSG00000019505	SYT13	synaptotagmin 13
453	chr11	45367141	45367292	152	*	Distal Intergenic	11	45261853	45307884	46032	2	57586	uc009yku.1	-59257	ENSG00000019505	SYT13	synaptotagmin 13
454	chr11	46770210	46770379	170	*	Intron (uc001ndh.1/9793, intron 17 of 18)	11	46774675	46774742	68	2	100847020	uc031qay.1	4363	ENSG00000263540	MIR5582	microRNA 5582
455	chr11	46819924	46820075	152	*	Intron (uc009ylg.1/9793, intron 7 of 41)	11	46765084	46840054	74971	2	9793	uc009ylg.1	19979	ENSG00000175216	CKAP5	cytoskeleton associated protein 5
456	chr11	47001137	47001388	252	*	Intron (uc001ndp.4/79096, intron 1 of 8)	11	46958240	47185931	227692	1	79096	uc001nds.4	42897	ENSG00000149179	C11orf49	chromosome 11 open reading frame 49
457	chr11	48002086	48002237	152	*	Promoter (<=1kb)	11	48002110	48154266	152157	1	5795	uc001ngo.4	0	ENSG00000149177	PTPRJ	protein tyrosine phosphatase receptor type J
458	chr11	57572600	57572751	152	*	Intron (uc001nlf.2/100528016, intron 10 of 20)	11	57529234	57586652	57419	1	1500	uc009ymn.3	43366	ENSG00000198561	CTNND1	catenin delta 1
459	chr11	59232121	59232272	152	*	Distal Intergenic	11	59224434	59225378	945	1	219983	uc010rku.2	7687	ENSG00000166884	OR4D6	olfactory receptor family 4 subfamily D member 6
460	chr11	59468627	59468778	152	*	Distal Intergenic	11	59480389	59481318	930	2	390201	uc001nof.1	12540	ENSG00000172289	OR10V1	olfactory receptor family 10 subfamily V member 1
461	chr11	61723409	61723587	179	*	Promoter (<=1kb)	11	61722704	61731935	9232	1	7439	uc010rlv.2	705	ENSG00000167995	BEST1	bestrophin 1
462	chr11	61735795	61735950	156	*	Promoter (<=1kb)	11	61731757	61735132	3376	2	2495	uc001nsu.3	-663	ENSG00000167996	FTH1	ferritin heavy chain 1
463	chr11	63184717	63184947	231	*	Distal Intergenic	11	63137261	63177712	40452	1	114571	uc001nwx.3	47456	ENSG00000149742	SLC22A9	solute carrier family 22 member 9
464	chr11	64182073	64182224	152	*	Distal Intergenic	11	64216529	64219128	2600	1	100996455	uc031qbj.1	-34305	ENSG00000181908	LOC100996455	uncharacterized LOC100996455
465	chr11	64919414	64919565	152	*	Distal Intergenic	11	64894751	64902003	7253	2	84447	uc009yqc.3	-17411	ENSG00000162298	SYVN1	synoviolin 1
466	chr11	68050308	68050459	152	*	Distal Intergenic	11	68028803	68039469	10667	2	53838	uc001onr.4	-10839	ENSG00000171067	C11orf24	chromosome 11 open reading frame 24
467	chr11	69458809	69459194	386	*	Promoter (2-3kb)	11	69455873	69469242	13370	1	595	uc001opa.3	2936	ENSG00000110092	CCND1	cyclin D1
468	chr11	69578997	69579213	217	*	Distal Intergenic	11	69587797	69590171	2375	2	2249	uc001opg.1	10958	ENSG00000075388	FGF4	fibroblast growth factor 4
469	chr11	73336610	73336877	268	*	Distal Intergenic	11	73357223	73373864	16642	1	58473	uc001oua.3	-20346	ENSG00000021300	PLEKHB1	pleckstrin homology domain containing B1
470	chr11	74370120	74370271	152	*	Distal Intergenic	11	74413839	74415761	1923	2	25884	uc001ovj.1	45490	ENSG00000054938	CHRDL2	chordin like 2
471	chr11	74782596	74782747	152	*	Distal Intergenic	11	74799796	74800758	963	2	341152	uc010rro.2	18011	ENSG00000171561	OR2AT4	olfactory receptor family 2 subfamily AT member 4
472	chr11	74914205	74914404	200	*	3' UTR	11	74951950	74954749	2800	1	100507050	uc021qnk.1	-37546	ENSG00000261594	TPBGL	trophoblast glycoprotein like
473	chr11	76447783	76447990	208	*	Distal Intergenic	11	76391210	76432833	41624	2	390226	uc001oxs.4	-14950	NA	GUCY2EP	guanylate cyclase 2E, pseudogene
474	chr11	79139591	79139742	152	*	Intron (uc001ozl.4/26011, intron 1 of 33)	11	79133213	79133270	58	2	100847000	uc031qcz.1	-6321	ENSG00000266570	MIR5579	microRNA 5579
475	chr11	83094533	83094714	182	*	Intron (uc001pag.3/uc001pag.3, intron 3 of 4)	11	82972502	82997414	24913	2	60492	uc001paf.3	-97119	ENSG00000137500	CCDC90B	coiled-coil domain containing 90B
476	chr11	86934613	86934764	152	*	Intron (uc001pch.3/65084, intron 5 of 14)	11	86748886	87039876	290991	1	65084	uc010rtt.2	185727	ENSG00000166575	TMEM135	transmembrane protein 135
477	chr11	87002688	87002839	152	*	Intron (uc001pch.3/65084, intron 6 of 14)	11	86748886	87039876	290991	1	65084	uc010rtt.2	253802	ENSG00000166575	TMEM135	transmembrane protein 135
478	chr11	87307409	87307560	152	*	Distal Intergenic	11	86748886	87039876	290991	1	65084	uc010rtt.2	558523	ENSG00000166575	TMEM135	transmembrane protein 135
479	chr11	92646634	92646871	238	*	Distal Intergenic	11	92702789	92715948	13160	1	4544	uc001pdk.1	-55918	ENSG00000134640	MTNR1B	melatonin receptor 1B
480	chr11	93229114	93229265	152	*	Intron (uc001pds.4/56935, intron 2 of 2)	11	93211639	93276546	64908	2	56935	uc001pds.4	47281	ENSG00000166002	SMCO4	single-pass membrane protein with coiled-coil domains 4
481	chr11	93344089	93344244	156	*	Distal Intergenic	11	93394816	93463522	68707	1	85459	uc009ywb.1	-50572	ENSG00000166004	CEP295	centrosomal protein 295
482	chr11	93475482	93475633	152	*	Promoter (<=1kb)	11	93474793	93496247	21455	1	28970	uc009ywi.3	689	ENSG00000182919	C11orf54	chromosome 11 open reading frame 54
483	chr11	94964039	94964231	193	*	Promoter (<=1kb)	11	94898677	94964246	65570	2	143686	uc001pfj.4	15	ENSG00000149212	SESN3	sestrin 3
484	chr11	97269622	97269774	153	*	Distal Intergenic	11	96176446	96240041	63596	2	100874053	uc031qdh.1	-1029581	NA	JRKL-AS1	JRKL antisense RNA 1
485	chr11	101918071	101918338	268	*	Promoter (<=1kb)	11	101918169	101946842	28674	1	85016	uc001pgo.3	0	ENSG00000137691	CFAP300	cilia and flagella associated protein 300
486	chr11	106002845	106002996	152	*	Distal Intergenic	11	105961277	105969419	8143	1	60496	uc001pjd.1	41568	ENSG00000149313	AASDHPPT	aminoadipate-semialdehyde dehydrogenase-phosphopantetheinyl transferase
487	chr11	107775487	107775638	152	*	Distal Intergenic	11	107799277	107834208	34932	1	54734	uc001pjt.3	-23639	ENSG00000179331	RAB39A	RAB39A, member RAS oncogene family
488	chr11	108054334	108054516	183	*	Intron (uc001pjz.4/4863, intron 10 of 17)	11	108041873	108060064	18192	2	4863	uc001pka.3	5548	ENSG00000149308	NPAT	nuclear protein, coactivator of histone transcription
489	chr11	109921052	109921258	207	*	Distal Intergenic	11	109963926	110042566	78641	1	85463	uc010rwc.2	-42668	ENSG00000149289	ZC3H12C	zinc finger CCCH-type containing 12C
490	chr11	110137640	110138065	426	*	Intron (uc009yxx.1/5962, intron 3 of 16)	11	110100166	110108493	8328	2	5962	uc001pkt.3	-29147	ENSG00000137710	RDX	radixin
491	chr11	110920511	110920751	241	*	Distal Intergenic	11	111126707	111156972	30266	1	341032	uc001plc.3	-205956	ENSG00000150750	C11orf53	chromosome 11 open reading frame 53
492	chr11	112252810	112252961	152	*	Distal Intergenic	11	112118876	112131583	12708	2	349633	uc009yyp.2	-121227	ENSG00000188771	PLET1	placenta expressed transcript 1
493	chr11	112834046	112834197	152	*	Promoter (2-3kb)	11	112831969	113149158	317190	1	4684	uc021qqp.1	2077	ENSG00000149294	NCAM1	neural cell adhesion molecule 1
494	chr11	116273478	116273750	273	*	Distal Intergenic	11	116618886	116643714	24829	2	84811	uc001ppn.3	369964	ENSG00000137656	BUD13	BUD13 homolog
495	chr11	117196975	117197126	152	*	Promoter (1-2kb)	11	117198571	117283982	85412	1	22897	uc001prc.3	-1445	ENSG00000110274	CEP164	centrosomal protein 164
496	chr11	119588756	119588955	200	*	Intron (uc001pwu.1/5818, intron 1 of 7)	11	119508808	119599435	90628	2	5818	uc001pwu.1	10480	ENSG00000110400	NECTIN1	nectin cell adhesion molecule 1
497	chr11	121248086	121248237	152	*	Distal Intergenic	11	121322912	121504471	181560	1	6653	uc001pxx.3	-74675	ENSG00000137642	SORL1	sortilin related receptor 1
498	chr11	121883964	121884154	191	*	Distal Intergenic	11	121970465	121970552	88	2	406911	uc010rzr.1	86398	ENSG00000207971	MIR125B1	microRNA 125b-1
499	chr11	122663187	122663338	152	*	Intron (uc001pyi.4/84959, intron 6 of 13)	11	122709255	122743347	34093	1	56253	uc001pyj.3	-45917	ENSG00000109943	CRTAM	cytotoxic and regulatory T cell molecule
500	chr11	123072083	123072234	152	*	Distal Intergenic	11	122943033	123066007	122975	2	79827	uc001pyt.3	-6076	ENSG00000166250	CLMP	CXADR like membrane protein
501	chr11	123810617	123810768	152	*	Promoter (<=1kb)	11	123810324	123811280	957	1	219875	uc001pzk.1	293	ENSG00000171014	OR4D5	olfactory receptor family 4 subfamily D member 5
502	chr11	124352452	124352603	152	*	Distal Intergenic	11	124310046	124310981	936	2	26493	uc010sal.2	-41471	ENSG00000197125	OR8B8	olfactory receptor family 8 subfamily B member 8
503	chr11	124562230	124562381	152	*	Intron (uc001qap.3/53340, intron 4 of 4)	11	124505685	124546199	40515	2	54414	uc021qru.1	-16031	ENSG00000110013	SIAE	sialic acid acetylesterase
504	chr11	124617374	124617571	198	*	3' UTR	11	124617370	124622109	4740	2	23584	uc001qas.3	4538	ENSG00000019102	VSIG2	V-set and immunoglobulin domain containing 2
505	chr11	125557264	125557533	270	*	Distal Intergenic	11	125542229	125550793	8565	2	56	uc001qcs.3	-6471	ENSG00000134940	ACRV1	acrosomal vesicle protein 1
506	chr11	126808962	126809147	186	*	Promoter (1-2kb)	11	126810642	126814986	4345	1	100874251	uc001qee.2	-1495	ENSG00000254960	KIRREL3-AS2	KIRREL3 antisense RNA 2
507	chr11	129328693	129328864	172	*	Distal Intergenic	11	129245881	129322174	76294	1	8538	uc001qfc.4	82812	ENSG00000043039	BARX2	BARX homeobox 2
508	chr11	130762808	130762959	152	*	Intron (uc010sce.2/399979, intron 8 of 10)	11	130745766	130786344	40579	2	399979	uc010sce.2	23385	ENSG00000120451	SNX19	sorting nexin 19
509	chr11	130990547	130990698	152	*	Distal Intergenic	11	130775552	130786382	10831	2	399979	uc001qgl.3	-204165	ENSG00000120451	SNX19	sorting nexin 19
510	chr11	131780931	131781368	438	*	Promoter (<=1kb)	11	131780712	132206716	426005	1	50863	uc001qgq.3	219	ENSG00000182667	NTM	neurotrimin
511	chr12	1220035	1220186	152	*	Intron (uc001qiz.2/23085, intron 5 of 19)	12	1213916	1354122	140207	1	23085	uc009zdp.3	6119	ENSG00000082805	ERC1	ELKS/RAB6-interacting/CAST family member 1
512	chr12	1353808	1353959	152	*	3' UTR	12	1299025	1605099	306075	1	23085	uc001qje.2	54783	ENSG00000082805	ERC1	ELKS/RAB6-interacting/CAST family member 1
513	chr12	1672263	1672490	228	*	Downstream (2-3kb)	12	1683823	1756378	72556	1	81029	uc009zdq.3	-11333	ENSG00000111186	WNT5B	Wnt family member 5B
514	chr12	2017539	2017728	190	*	Intron (uc021qsx.1/93589, intron 4 of 37)	12	1901123	2027870	126748	2	93589	uc021qsx.1	10142	ENSG00000151062	CACNA2D4	calcium voltage-gated channel auxiliary subunit alpha2delta 4
515	chr12	2302012	2302163	152	*	Intron (uc001qjz.2/775, intron 3 of 46)	12	2329703	2332647	2945	2	100874234	uc031qfm.1	30484	ENSG00000256025	CACNA1C-AS4	CACNA1C antisense RNA 4
516	chr12	2676686	2676837	152	*	Exon (uc001qjz.2/775, exon 13 of 47)	12	2614008	2675748	61741	1	775	uc001qkv.1	62678	ENSG00000151067	CACNA1C	calcium voltage-gated channel subunit alpha1 C
517	chr12	2904369	2904563	195	*	Promoter (<=1kb)	12	2904108	2914587	10480	1	2288	uc001qkz.3	261	ENSG00000004478	FKBP4	FKBP prolyl isomerase 4
518	chr12	4352264	4352428	165	*	Distal Intergenic	12	4382902	4414522	31621	1	894	uc001qmo.3	-30474	ENSG00000118971	CCND2	cyclin D2
519	chr12	4478786	4478937	152	*	3' UTR	12	4477393	4488894	11502	2	8074	uc001qmq.1	9957	ENSG00000118972	FGF23	fibroblast growth factor 23
520	chr12	4671572	4671723	152	*	Promoter (<=1kb)	12	4671370	4721884	50515	1	8798	uc009zeh.1	202	ENSG00000010219	DYRK4	dual specificity tyrosine phosphorylation regulated kinase 4
521	chr12	5109866	5110087	222	*	Distal Intergenic	12	5153085	5155954	2870	1	3741	uc001qni.4	-42998	ENSG00000130037	KCNA5	potassium voltage-gated channel subfamily A member 5
522	chr12	7953123	7953288	166	*	Distal Intergenic	12	7941995	7948655	6661	1	79923	uc009zfy.1	11128	ENSG00000111704	NANOG	Nanog homeobox
523	chr12	9121784	9121935	152	*	Distal Intergenic	12	9092957	9102357	9401	2	4074	uc021quk.1	-19427	ENSG00000003056	M6PR	mannose-6-phosphate receptor, cation dependent
524	chr12	9359796	9359963	168	*	Promoter (1-2kb)	12	9301436	9360966	59531	2	5858	uc001qvl.3	1003	ENSG00000126838	PZP	PZP alpha-2-macroglobulin like
525	chr12	9464320	9464532	213	*	Exon (uc001qvp.2/642846, exon 14 of 14)	12	9453690	9464427	10738	1	642846	uc001qvp.2	10630	NA	LOC642846	DEAD/H (Asp-Glu-Ala-Asp/His) box polypeptide 11-like
526	chr12	10601118	10601269	152	*	Intron (uc009zhm.2/3821, intron 6 of 8)	12	10598638	10605979	7342	2	3821	uc001qyl.3	4710	ENSG00000134545	KLRC1	killer cell lectin like receptor C1
527	chr12	12849479	12849650	172	*	Promoter (<=1kb)	12	12840202	12849121	8920	2	2842	uc001ras.1	-358	ENSG00000183150	GPR19	G protein-coupled receptor 19
528	chr12	13844707	13844858	152	*	Intron (uc001rbt.2/2904, intron 3 of 12)	12	13714410	14133022	418613	2	2904	uc001rbt.2	288164	ENSG00000273079	GRIN2B	glutamate ionotropic receptor NMDA type subunit 2B
529	chr12	14780045	14780210	166	*	Intron (uc001rcd.3/2984, intron 20 of 26)	12	14656597	14720791	64195	2	79887	uc001rcc.1	-59254	ENSG00000121316	PLBD1	phospholipase B domain containing 1
530	chr12	15556274	15556425	152	*	Intron (uc001rcu.2/5800, intron 1 of 8)	12	15475191	15751265	276075	1	5800	uc001rcw.2	81083	ENSG00000151490	PTPRO	protein tyrosine phosphatase receptor type O
531	chr12	15592545	15592804	260	*	Intron (uc001rcu.2/5800, intron 1 of 8)	12	15699278	15751265	51988	1	5800	uc001rcx.2	-106474	ENSG00000151490	PTPRO	protein tyrosine phosphatase receptor type O
532	chr12	19793538	19793845	308	*	Distal Intergenic	12	19593515	19675173	81659	1	121536	uc001reg.2	200023	ENSG00000139154	AEBP2	AE binding protein 2
533	chr12	21584064	21584215	152	*	Distal Intergenic	12	21590538	21624182	33645	1	79912	uc001rew.3	-6323	ENSG00000121350	PYROXD1	pyridine nucleotide-disulphide oxidoreductase domain 1
534	chr12	22211178	22211329	152	*	Intron (uc001rfm.4/55907, intron 3 of 7)	12	22199110	22218606	19497	1	55907	uc001rfn.4	12068	ENSG00000111726	CMAS	cytidine monophosphate N-acetylneuraminic acid synthetase
535	chr12	25233274	25233425	152	*	Intron (uc001rgg.2/4033, intron 9 of 10)	12	25205181	25261269	56089	1	4033	uc010sjd.2	28093	ENSG00000118308	LRMP	lymphoid restricted membrane protein
536	chr12	26226366	26226703	338	*	Intron (uc001rgz.3/11228, intron 5 of 5)	12	26205491	26225807	20317	1	11228	uc009zje.2	20875	ENSG00000123094	RASSF8	Ras association domain family member 8
537	chr12	26924471	26924694	224	*	Intron (uc001rhg.3/3709, intron 2 of 56)	12	26488285	26986131	497847	2	3709	uc001rhg.3	61437	ENSG00000123104	ITPR2	inositol 1,4,5-trisphosphate receptor type 2
538	chr12	27710273	27710528	256	*	Intron (uc001rhy.1/8496, intron 1 of 3)	12	27677045	27848497	171453	1	8496	uc001rid.2	33228	ENSG00000110841	PPFIBP1	PPFIA binding protein 1
539	chr12	30638444	30638665	222	*	Distal Intergenic	12	30781923	30816588	34666	2	10526	uc001rje.1	177923	ENSG00000133704	IPO8	importin 8
540	chr12	31038268	31038475	208	*	Distal Intergenic	12	31079362	31149537	70176	1	441631	uc010sju.2	-40887	ENSG00000110900	TSPAN11	tetraspanin 11
541	chr12	31776202	31776353	152	*	Distal Intergenic	12	31800094	31822016	21923	1	254013	uc009zjr.3	-23741	ENSG00000139160	ETFBKMT	electron transfer flavoprotein subunit beta lysine methyltransferase
542	chr12	31780305	31780456	152	*	Distal Intergenic	12	31800094	31822016	21923	1	254013	uc009zjr.3	-19638	ENSG00000139160	ETFBKMT	electron transfer flavoprotein subunit beta lysine methyltransferase
543	chr12	32440769	32441008	240	*	Intron (uc001rku.3/636, intron 2 of 9)	12	32487450	32491094	3645	1	636	uc001rkw.1	-46442	ENSG00000151746	BICD1	BICD cargo adaptor 1
544	chr12	32895998	32896154	157	*	Intron (uc001rld.2/10059, intron 19 of 19)	12	32899478	32908887	9410	2	51067	uc001rli.3	12733	ENSG00000139131	YARS2	tyrosyl-tRNA synthetase 2
545	chr12	32927394	32927545	152	*	Distal Intergenic	12	32899478	32908887	9410	2	51067	uc001rli.3	-18507	ENSG00000139131	YARS2	tyrosyl-tRNA synthetase 2
546	chr12	38655226	38655377	152	*	Distal Intergenic	12	38710557	38723528	12972	1	144245	uc001rln.4	-55180	ENSG00000175548	ALG10B	ALG10 alpha-1,2-glucosyltransferase B
547	chr12	39460963	39461162	200	*	Distal Intergenic	12	39046002	39299420	253419	2	144402	uc001rls.1	-161543	ENSG00000139117	CPNE8	copine 8
548	chr12	39539957	39540108	152	*	Distal Intergenic	12	39687030	39706628	19599	2	55605	uc001rlt.3	166520	ENSG00000139116	KIF21A	kinesin family member 21A
549	chr12	42983450	42983601	152	*	Promoter (<=1kb)	12	42852140	42983572	131433	2	144165	uc001rnm.3	0	ENSG00000139174	PRICKLE1	prickle planar cell polarity protein 1
550	chr12	43957331	43957482	152	*	Distal Intergenic	12	43748012	43945724	197713	2	80070	uc010skx.2	-11607	ENSG00000173157	ADAMTS20	ADAM metallopeptidase with thrombospondin type 1 motif 20
551	chr12	44041042	44041193	152	*	Distal Intergenic	12	43748012	43945724	197713	2	80070	uc010skx.2	-95318	ENSG00000173157	ADAMTS20	ADAM metallopeptidase with thrombospondin type 1 motif 20
552	chr12	45270226	45270410	185	*	Promoter (<=1kb)	12	44902058	45270247	368190	2	4753	uc001rog.2	0	ENSG00000184613	NELL2	neural EGFL like 2
553	chr12	48637584	48637735	152	*	Distal Intergenic	12	48596122	48597075	954	2	121275	uc001rrl.1	-40509	ENSG00000172640	OR10AD1	olfactory receptor family 10 subfamily AD member 1
554	chr12	49784978	49785159	182	*	Promoter (2-3kb)	12	49782957	49786116	3160	1	100335030	uc021qxp.2	2021	NA	LOC100335030	FGFR1 oncogene partner 2 pseudogene
555	chr12	50322910	50323089	180	*	Distal Intergenic	12	50302666	50305646	2981	2	283332	uc001rvl.4	-17264	ENSG00000258135	LINC02396	long intergenic non-protein coding RNA 2396
556	chr12	51056813	51057112	300	*	Intron (uc001rwu.3/57609, intron 4 of 7)	12	51034507	51074044	39538	1	57609	uc009zls.2	22306	ENSG00000066084	DIP2B	disco interacting protein 2 homolog B
557	chr12	52056661	52056822	162	*	Exon (uc001ryw.4/6334, exon 2 of 27)	12	52080152	52139819	59668	1	6334	uc001ryx.1	-23330	ENSG00000196876	SCN8A	sodium voltage-gated channel alpha subunit 8
558	chr12	53426901	53427052	152	*	Intron (uc001sbh.4/1975, intron 8 of 14)	12	53440810	53458162	17353	1	23371	uc001sbl.3	-13758	ENSG00000111077	TNS2	tensin 2
559	chr12	54533973	54534124	152	*	Distal Intergenic	12	54519855	54526626	6772	1	400043	uc001sez.4	14118	ENSG00000250742	LINC02381	long intergenic non-protein coding RNA 2381
560	chr12	55719416	55719711	296	*	Distal Intergenic	12	55714384	55715322	939	1	390321	uc010spi.2	5032	ENSG00000205330	OR6C1	olfactory receptor family 6 subfamily C member 1
561	chr12	56498470	56498676	207	*	Promoter (<=1kb)	12	56498103	56507694	9592	1	5036	uc001sjm.3	367	ENSG00000170515	PA2G4	proliferation-associated 2G4
562	chr12	56602569	56602730	162	*	Intron (uc021qyz.1/10193, intron 4 of 6)	12	56596288	56615485	19198	2	10193	uc021qyz.1	12755	ENSG00000181852	RNF41	ring finger protein 41
563	chr12	56955503	56955746	244	*	Intron (uc001sln.2/5939, intron 1 of 13)	12	56915609	56989980	74372	1	5939	uc010sqq.1	39894	ENSG00000076067	RBMS2	RNA binding motif single stranded interacting protein 2
564	chr12	57724189	57724340	152	*	Intron (uc001sns.2/22864, intron 2 of 23)	12	57647548	57704246	56699	2	22864	uc009zpm.1	-19943	ENSG00000179912	R3HDM2	R3H domain containing 2
565	chr12	58058891	58059050	160	*	Distal Intergenic	12	58087738	58115340	27603	1	10956	uc001spj.3	-28688	ENSG00000135506	OS9	OS9 endoplasmic reticulum lectin
566	chr12	58149197	58149421	225	*	Promoter (<=1kb)	12	58148881	58154193	5313	1	92979	uc001spx.2	316	ENSG00000139266	MARCH9	membrane associated ring-CH-type finger 9
567	chr12	59406029	59406180	152	*	Distal Intergenic	12	59265937	59314319	48383	2	121227	uc010ssh.3	-91710	ENSG00000139263	LRIG3	leucine rich repeats and immunoglobulin like domains 3
568	chr12	60138455	60138614	160	*	Intron (uc001sqs.4/9194, intron 3 of 5)	12	60083118	60183635	100518	1	9194	uc010ssi.3	55337	ENSG00000118596	SLC16A7	solute carrier family 16 member 7
569	chr12	62157465	62157630	166	*	Intron (uc001sqv.3/338811, intron 1 of 3)	12	62102029	62221014	118986	2	338811	uc001sqv.3	63384	ENSG00000198673	TAFA2	TAFA chemokine like family member 2
570	chr12	62828688	62828879	192	*	Distal Intergenic	12	62860597	62902925	42329	1	23041	uc001srd.1	-31718	ENSG00000061987	MON2	MON2 homolog, regulator of endosome-to-Golgi trafficking
571	chr12	64458675	64458826	152	*	Intron (uc001srt.3/57522, intron 7 of 9)	12	64377586	64541613	164028	1	57522	uc001srv.2	81089	ENSG00000196935	SRGAP1	SLIT-ROBO Rho GTPase activating protein 1
572	chr12	65164786	65164937	152	*	Distal Intergenic	12	65107222	65153226	46005	2	2799	uc010ssr.2	-11560	ENSG00000135677	GNS	glucosamine (N-acetyl)-6-sulfatase
573	chr12	66144024	66144175	152	*	Distal Intergenic	12	66217437	66221867	4431	1	8091	uc001ssp.1	-73262	ENSG00000149948	HMGA2	high mobility group AT-hook 2
574	chr12	66748657	66749013	357	*	Intron (uc001stj.3/23426, intron 15 of 16)	12	66696335	66737423	41089	1	92797	uc001sti.3	52322	ENSG00000127311	HELB	DNA helicase B
575	chr12	67522515	67522666	152	*	Distal Intergenic	12	67663061	67708388	45328	1	55832	uc001stn.2	-140395	ENSG00000111530	CAND1	cullin associated and neddylation dissociated 1
576	chr12	68922544	68922695	152	*	Distal Intergenic	12	69004619	69051493	46875	1	5908	uc010ste.2	-81924	ENSG00000127314	RAP1B	RAP1B, member of RAS oncogene family
577	chr12	69733490	69733650	161	*	Distal Intergenic	12	69742134	69748013	5880	1	4069	uc001suw.2	-8484	ENSG00000090382	LYZ	lysozyme
578	chr12	69918162	69918361	200	*	Intron (uc001suy.3/10818, intron 1 of 9)	12	69864129	69973562	109434	1	10818	uc009zrk.3	54033	ENSG00000166225	FRS2	fibroblast growth factor receptor substrate 2
579	chr12	72259041	72259275	235	*	Intron (uc009zrv.2/64786, intron 2 of 10)	12	72242074	72244763	2690	2	729633	uc010stu.2	-14278	NA	MRS2P2	MRS2 pseudogene 2
580	chr12	73206408	73206691	284	*	Distal Intergenic	12	72656327	72667289	10963	2	283392	uc010stv.2	-539119	ENSG00000236333	TRHDE-AS1	TRHDE antisense RNA 1
581	chr12	76391931	76392113	183	*	Distal Intergenic	12	76419227	76425556	6330	2	22822	uc001sxu.3	33443	ENSG00000139289	PHLDA1	pleckstrin homology like domain family A member 1
582	chr12	76728439	76728590	152	*	Distal Intergenic	12	76738266	76742222	3957	2	79738	uc001syd.1	13632	ENSG00000179941	BBS10	Bardet-Biedl syndrome 10
583	chr12	77336870	77337064	195	*	Distal Intergenic	12	77252496	77272799	20304	2	1466	uc001syl.1	-64071	ENSG00000175183	CSRP2	cysteine and glycine rich protein 2
584	chr12	78154812	78154983	172	*	Distal Intergenic	12	78225069	78606790	381722	1	89795	uc001syo.3	-70086	ENSG00000067798	NAV3	neuron navigator 3
585	chr12	80026625	80026796	172	*	Intron (uc001syx.3/5074, intron 2 of 6)	12	79985745	80084790	99046	2	5074	uc001syx.3	57994	ENSG00000177425	PAWR	pro-apoptotic WT1 regulator
586	chr12	80104714	80104865	152	*	Distal Intergenic	12	79985745	80084790	99046	2	5074	uc001syx.3	-19924	ENSG00000177425	PAWR	pro-apoptotic WT1 regulator
587	chr12	80613108	80613259	152	*	Intron (uc001szd.3/283310, intron 4 of 57)	12	80603233	80772870	169638	1	283310	uc001szd.3	9875	ENSG00000165899	OTOGL	otogelin like
588	chr12	83533838	83534000	163	*	Distal Intergenic	12	83080934	83528067	447134	1	160335	uc010suk.2	452904	ENSG00000179104	TMTC2	transmembrane and tetratricopeptide repeat containing 2
589	chr12	86054120	86054271	152	*	Distal Intergenic	12	86198331	86230318	31988	2	9182	uc001taf.1	176047	ENSG00000198774	RASSF9	Ras association domain family member 9
590	chr12	89745404	89745567	164	*	Promoter (<=1kb)	12	89741837	89746296	4460	2	1848	uc001tay.3	729	ENSG00000139318	DUSP6	dual specificity phosphatase 6
591	chr12	91149015	91149166	152	*	Distal Intergenic	12	91311800	91342446	30647	1	439916	uc021rbs.1	-162634	ENSG00000196243	LINC00615	long intergenic non-protein coding RNA 615
592	chr12	92406202	92406353	152	*	Intron (uc031qiz.1/256021, intron 1 of 5)	12	92378752	92535489	156738	2	256021	uc031qiz.1	129136	ENSG00000257242	LINC01619	long intergenic non-protein coding RNA 1619
593	chr12	92523501	92523668	168	*	Intron (uc031qiz.1/256021, intron 1 of 5)	12	92378752	92535489	156738	2	256021	uc031qiz.1	11821	ENSG00000257242	LINC01619	long intergenic non-protein coding RNA 1619
594	chr12	92934601	92934757	157	*	Distal Intergenic	12	92813870	92821924	8055	2	574016	uc001tcb.1	-112677	ENSG00000205057	CLLU1OS	chronic lymphocytic leukemia up-regulated 1 opposite strand
595	chr12	93779868	93780048	181	*	Intron (uc001tcm.3/11163, intron 1 of 4)	12	93772354	93797024	24671	1	11163	uc010suq.2	7514	ENSG00000173598	NUDT4	nudix hydrolase 4
596	chr12	93807556	93807783	228	*	Intron (uc001tcp.3/7334, intron 1 of 3)	12	93802088	93836026	33939	2	7334	uc001tcp.3	28243	ENSG00000177889	UBE2N	ubiquitin conjugating enzyme E2 N
597	chr12	95313975	95314126	152	*	Distal Intergenic	12	95365104	95397489	32386	2	55967	uc001tdl.4	83363	ENSG00000184752	NDUFA12	NADH:ubiquinone oxidoreductase subunit A12
598	chr12	95371851	95372064	214	*	Intron (uc001tdl.4/55967, intron 3 of 3)	12	95365104	95397489	32386	2	55967	uc001tdl.4	25425	ENSG00000184752	NDUFA12	NADH:ubiquinone oxidoreductase subunit A12
599	chr12	95649744	95649947	204	*	Intron (uc001tdr.2/55591, intron 2 of 3)	12	95668518	95694950	26433	1	55591	uc009ztb.2	-18571	ENSG00000028203	VEZT	vezatin, adherens junctions transmembrane protein
600	chr12	95942226	95942491	266	*	Promoter (<=1kb)	12	95910888	95942620	31733	2	84101	uc001teg.3	129	ENSG00000136014	USP44	ubiquitin specific peptidase 44
601	chr12	96919537	96919712	176	*	Intron (uc009ztl.1/uc009ztl.1, intron 7 of 11)	12	96672039	96794366	122328	2	5128	uc010svb.2	-125171	ENSG00000059758	CDK17	cyclin dependent kinase 17
602	chr12	97177512	97177663	152	*	Distal Intergenic	12	97301001	97347469	46469	1	121441	uc001teu.4	-123338	ENSG00000139350	NEDD1	NEDD1 gamma-tubulin ring complex targeting factor
603	chr12	99467667	99467818	152	*	Intron (uc001tgd.2/56899, intron 2 of 10)	12	99128569	99548577	420009	2	56899	uc001tgd.2	80759	ENSG00000185046	ANKS1B	ankyrin repeat and sterile alpha motif domain containing 1B
604	chr12	99809569	99809749	181	*	Intron (uc001tge.2/56899, intron 11 of 25)	12	99137752	99640642	502891	2	56899	uc001tgk.3	-168927	ENSG00000185046	ANKS1B	ankyrin repeat and sterile alpha motif domain containing 1B
605	chr12	100032669	100032875	207	*	Intron (uc001tge.2/56899, intron 9 of 25)	12	100041528	100043892	2365	1	196472	uc001tgn.3	-8653	ENSG00000180219	FAM71C	family with sequence similarity 71 member C
606	chr12	100875575	100875726	152	*	Intron (uc001thp.2/9971, intron 1 of 10)	12	100867551	100957645	90095	1	9971	uc010svk.2	8024	ENSG00000012504	NR1H4	nuclear receptor subfamily 1 group H member 4
607	chr12	100953010	100953165	156	*	Intron (uc001thp.2/9971, intron 9 of 10)	12	100967489	101018685	51197	1	283431	uc001thu.3	-14324	ENSG00000139354	GAS2L3	growth arrest specific 2 like 3
608	chr12	101895283	101895434	152	*	Distal Intergenic	12	101871336	101880775	9440	1	121599	uc021rcq.1	23947	ENSG00000166211	SPIC	Spi-C transcription factor
609	chr12	102224231	102224496	266	*	Promoter (<=1kb)	12	102139275	102224645	85371	2	79158	uc001tit.3	149	ENSG00000111670	GNPTAB	N-acetylglucosamine-1-phosphate transferase subunits alpha and beta
610	chr12	104645365	104645568	204	*	Exon (uc001tkm.1/7296, exon 3 of 4)	12	104680460	104744085	63626	1	7296	uc010swp.3	-34892	ENSG00000198431	TXNRD1	thioredoxin reductase 1
611	chr12	105478666	105478817	152	*	Promoter (<=1kb)	12	105413562	105478341	64780	2	160428	uc009zup.3	-325	ENSG00000136010	ALDH1L2	aldehyde dehydrogenase 1 family member L2
612	chr12	108133024	108133192	169	*	Exon (uc001tmp.3/11108, exon 11 of 12)	12	108126643	108154914	28272	2	11108	uc001tmp.3	21722	ENSG00000110851	PRDM4	PR/SET domain 4
613	chr12	109490820	109490980	161	*	Promoter (<=1kb)	12	109490380	109525831	35452	1	84749	uc010sxi.2	440	ENSG00000135093	USP30	ubiquitin specific peptidase 30
614	chr12	110841024	110841280	257	*	Promoter (<=1kb)	12	110810705	110841535	30831	2	51434	uc001tqo.2	255	ENSG00000196510	ANAPC7	anaphase promoting complex subunit 7
615	chr12	110919978	110920165	188	*	Intron (uc010sxz.1/29902, intron 2 of 4)	12	110890291	110906526	16236	2	51184	uc021rdu.1	-13452	ENSG00000111231	GPN3	GPN-loop GTPase 3
616	chr12	111389383	111389571	189	*	Distal Intergenic	12	111374406	111375250	845	1	100131138	uc001trz.3	14977	ENSG00000185847	LINC01405	long intergenic non-protein coding RNA 1405
617	chr12	112393016	112393227	212	*	Intron (uc001ttc.2/89894, intron 6 of 12)	12	112336867	112339706	2840	1	8759	uc021rea.1	56149	NA	ADAM1A	ADAM metallopeptidase domain 1A (pseudogene)
618	chr12	112782568	112782719	152	*	Intron (uc021reb.1/283450, intron 1 of 75)	12	112597992	112819896	221905	2	283450	uc021reb.1	37177	ENSG00000173064	HECTD4	HECT domain E3 ubiquitin protein ligase 4
619	chr12	112793299	112793473	175	*	Intron (uc021reb.1/283450, intron 1 of 75)	12	112597992	112819896	221905	2	283450	uc021reb.1	26423	ENSG00000173064	HECTD4	HECT domain E3 ubiquitin protein ligase 4
620	chr12	112876427	112876610	184	*	Intron (uc001ttw.1/5781, intron 1 of 10)	12	112856536	112947717	91182	1	5781	uc001ttx.3	19891	ENSG00000179295	PTPN11	protein tyrosine phosphatase non-receptor type 11
621	chr12	113261978	113262129	152	*	Intron (uc010syl.2/22895, intron 2 of 21)	12	113229948	113336684	106737	1	22895	uc010sym.2	32030	ENSG00000089169	RPH3A	rabphilin 3A
622	chr12	115321374	115321604	231	*	Distal Intergenic	12	115117761	115121969	4209	2	6926	uc010syw.1	-199405	ENSG00000135111	TBX3	T-box 3
623	chr12	116528723	116528874	152	*	Intron (uc001tvw.3/23389, intron 4 of 30)	12	116586365	116586459	95	2	693205	uc021reh.1	57585	ENSG00000207967	MIR620	microRNA 620
624	chr12	116535740	116535960	221	*	Intron (uc001tvw.3/23389, intron 3 of 30)	12	116586365	116586459	95	2	693205	uc021reh.1	50499	ENSG00000207967	MIR620	microRNA 620
625	chr12	117522989	117523140	152	*	Intron (uc001twh.3/54997, intron 1 of 7)	12	117476728	117537251	60524	2	54997	uc001twh.3	14111	ENSG00000088992	TESC	tescalcin
626	chr12	118886095	118886246	152	*	Distal Intergenic	12	118814358	118855840	41483	1	64426	uc001twz.3	71737	ENSG00000111707	SUDS3	SDS3 homolog, SIN3A corepressor complex component
627	chr12	119798106	119798257	152	*	Intron (uc001txe.3/160777, intron 1 of 13)	12	119772517	119978852	206336	1	160777	uc001txe.3	25589	ENSG00000183273	CCDC60	coiled-coil domain containing 60
628	chr12	119940766	119940917	152	*	Intron (uc001txe.3/160777, intron 6 of 13)	12	120031264	120079363	48100	1	387890	uc010szd.1	-90347	ENSG00000224982	TMEM233	transmembrane protein 233
629	chr12	120966756	120966921	166	*	Promoter (<=1kb)	12	120941082	120966964	25883	2	84274	uc001tyn.3	43	ENSG00000110871	COQ5	coenzyme Q5, methyltransferase
630	chr12	121125070	121125413	344	*	Promoter (<=1kb)	12	121124949	121139667	14719	1	9761	uc001tyy.1	121	ENSG00000110917	MLEC	malectin
631	chr12	121237341	121237549	209	*	Intron (uc001tzd.3/121665, intron 2 of 10)	12	121200313	121207941	7629	2	121665	uc001tzc.3	-29400	ENSG00000157837	SPPL3	signal peptide peptidase like 3
632	chr12	121601810	121601961	152	*	Intron (uc001tzm.3/5027, intron 5 of 12)	12	121570622	121624354	53733	1	5027	uc001tzq.3	31188	ENSG00000089041	P2RX7	purinergic receptor P2X 7
633	chr12	121975626	121975788	163	*	Intron (uc001uas.3/84678, intron 6 of 22)	12	121866900	121947842	80943	2	84678	uc001uar.3	-27784	ENSG00000089094	KDM2B	lysine demethylase 2B
634	chr12	122241632	122241879	248	*	Promoter (<=1kb)	12	122233173	122241390	8218	2	338799	uc001ube.4	-242	ENSG00000212694	LINC01089	long intergenic non-protein coding RNA 1089
635	chr12	122794236	122794596	361	*	Exon (uc001ucg.2/6249, exon 20 of 26)	12	122755981	122758717	2737	2	6249	uc001ucf.1	-35519	ENSG00000130779	CLIP1	CAP-Gly domain containing linker protein 1
636	chr12	123721371	123721522	152	*	Intron (uc001uen.3/91574, intron 1 of 2)	12	123718291	123742506	24216	1	91574	uc010tan.2	3080	ENSG00000130921	C12orf65	chromosome 12 open reading frame 65
637	chr12	125605711	125605862	152	*	Intron (uc001uhc.3/65985, intron 10 of 17)	12	125589697	125627871	38175	1	65985	uc009zyi.3	16014	ENSG00000081760	AACS	acetoacetyl-CoA synthetase
638	chr12	126897941	126898092	152	*	Distal Intergenic	12	126927027	126954431	27405	1	100128554	uc009zyj.1	-28935	ENSG00000214043	LINC02347	long intergenic non-protein coding RNA 2347
639	chr12	127061502	127061653	152	*	Distal Intergenic	12	126927027	126957331	30305	1	100128554	uc010tbg.2	134475	ENSG00000214043	LINC02347	long intergenic non-protein coding RNA 2347
640	chr12	127273015	127273166	152	*	Distal Intergenic	12	127215247	127256808	41562	2	387895	uc001uhk.4	-16207	NA	LINC00944	long intergenic non-protein coding RNA 944
641	chr12	127586480	127586631	152	*	Distal Intergenic	12	127354040	127359236	5197	2	440117	uc001uhn.3	-227244	ENSG00000249873	LINC02372	long intergenic non-protein coding RNA 2372
642	chr12	127627678	127627878	201	*	Distal Intergenic	12	127354040	127359236	5197	2	440117	uc001uhn.3	-268442	ENSG00000249873	LINC02372	long intergenic non-protein coding RNA 2372
643	chr12	128105991	128106245	255	*	Distal Intergenic	12	128366162	128383184	17023	1	400087	uc001uhp.2	-259917	ENSG00000256597	LINC02393	long intergenic non-protein coding RNA 2393
644	chr12	129707942	129708119	178	*	Intron (uc009zyl.1/121256, intron 4 of 8)	12	129556271	129570545	14275	2	121256	uc001uia.2	-137397	ENSG00000151952	TMEM132D	transmembrane protein 132D
645	chr12	130098369	130098561	193	*	Intron (uc009zyl.1/121256, intron 2 of 8)	12	129556271	130388212	831942	2	121256	uc009zyl.1	289651	ENSG00000151952	TMEM132D	transmembrane protein 132D
646	chr12	130111138	130111289	152	*	Intron (uc009zyl.1/121256, intron 2 of 8)	12	129556271	130388212	831942	2	121256	uc009zyl.1	276923	ENSG00000151952	TMEM132D	transmembrane protein 132D
647	chr12	130284164	130284315	152	*	Intron (uc009zyl.1/121256, intron 1 of 8)	12	129556271	130388212	831942	2	121256	uc009zyl.1	103897	ENSG00000151952	TMEM132D	transmembrane protein 132D
648	chr12	130734436	130734629	194	*	Distal Intergenic	12	130647004	130650285	3282	1	11211	uc001uii.3	87432	ENSG00000111432	FZD10	frizzled class receptor 10
649	chr12	131198398	131198551	154	*	Promoter (2-3kb)	12	130916192	131200826	284635	2	23504	uc001uim.3	2275	ENSG00000060709	RIMBP2	RIMS binding protein 2
650	chr12	131897999	131898211	213	*	Distal Intergenic	12	131649556	131697476	47921	1	116437	uc001uiw.3	248443	ENSG00000204603	LINC01257	long intergenic non-protein coding RNA 1257
651	chr12	132107979	132108142	164	*	Distal Intergenic	12	132195632	132239044	43413	1	6433	uc001uiz.2	-87490	ENSG00000061936	SFSWAP	splicing factor SWAP
652	chr12	132177578	132177985	408	*	Distal Intergenic	12	132195632	132239044	43413	1	6433	uc001uiz.2	-17647	ENSG00000061936	SFSWAP	splicing factor SWAP
653	chr12	132187559	132187772	214	*	Distal Intergenic	12	132195632	132239044	43413	1	6433	uc001uiz.2	-7860	ENSG00000061936	SFSWAP	splicing factor SWAP
654	chr13	21094488	21094664	177	*	Intron (uc001une.3/51084, intron 1 of 7)	13	20977806	21100012	122207	2	51084	uc001une.3	5348	ENSG00000165475	CRYL1	crystallin lambda 1
655	chr13	24637198	24637349	152	*	Intron (uc001upd.3/221178, intron 3 of 14)	13	24553839	24896669	342831	1	221178	uc001upe.3	83359	ENSG00000182957	SPATA13	spermatogenesis associated 13
656	chr13	24797701	24797925	225	*	Exon (uc001upd.3/221178, exon 4 of 15)	13	24825832	24876954	51123	1	221178	uc010tcy.1	-27907	ENSG00000182957	SPATA13	spermatogenesis associated 13
657	chr13	25266920	25267076	157	*	Exon (uc001upp.3/479, exon 10 of 23)	13	25254549	25285923	31375	1	479	uc010aaa.3	12371	ENSG00000075673	ATP12A	ATPase H+/K+ transporting non-gastric alpha2 subunit
658	chr13	25469125	25469279	155	*	Intron (uc001upt.5/55835, intron 9 of 16)	13	25463346	25478196	14851	2	55835	uc001upu.3	8917	ENSG00000151849	CENPJ	centromere protein J
659	chr13	26513850	26514062	213	*	Intron (uc001uqk.3/51761, intron 33 of 36)	13	26618735	26625198	6464	2	387914	uc001uqm.1	111136	ENSG00000180730	SHISA2	shisa family member 2
660	chr13	26625623	26625921	299	*	Promoter (<=1kb)	13	26618735	26625198	6464	2	387914	uc001uqm.1	-425	ENSG00000180730	SHISA2	shisa family member 2
661	chr13	27156551	27156713	163	*	Intron (uc001uqv.3/10810, intron 1 of 9)	13	27131840	27263082	131243	1	10810	uc001uqw.3	24711	ENSG00000132970	WASF3	WASP family member 3
662	chr13	28178190	28178341	152	*	Intron (uc001url.4/222484, intron 1 of 9)	13	28120050	28194720	74671	2	222484	uc001url.4	16379	ENSG00000139517	LNX2	ligand of numb-protein X 2
663	chr13	30717284	30717435	152	*	Distal Intergenic	13	30776767	30881191	104425	2	84056	uc001uss.4	163756	ENSG00000102781	KATNAL1	katanin catalytic subunit A1 like 1
664	chr13	31040292	31040448	157	*	Promoter (<=1kb)	13	31035106	31040081	4976	2	3146	uc001uta.1	-211	ENSG00000189403	HMGB1	high mobility group box 1
665	chr13	31694436	31694710	275	*	Distal Intergenic	13	31710763	31736117	25355	2	10808	uc001utj.3	41407	ENSG00000120694	HSPH1	heat shock protein family H (Hsp110) member 1
666	chr13	35345112	35345264	153	*	Distal Intergenic	13	35009591	35214822	205232	2	100874179	uc031qld.1	-130290	ENSG00000225179	LINC00457	long intergenic non-protein coding RNA 457
667	chr13	37474446	37474672	227	*	Intron (uc001uvw.3/4093, intron 1 of 6)	13	37418968	37494409	75442	2	4093	uc001uvw.3	19737	ENSG00000120693	SMAD9	SMAD family member 9
668	chr13	38937998	38938223	226	*	Distal Intergenic	13	38923942	38937143	13202	1	51569	uc001uwu.3	14056	ENSG00000120686	UFM1	ubiquitin fold modifier 1
669	chr13	40452035	40452191	157	*	Distal Intergenic	13	40238171	40238272	102	2	100422940	uc021ril.1	-213763	ENSG00000264171	MIR4305	microRNA 4305
670	chr13	40640221	40640439	219	*	Distal Intergenic	13	40755946	40763167	7222	1	100874127	uc031qlg.1	-115507	ENSG00000230710	LINC00332	long intergenic non-protein coding RNA 332
671	chr13	41019570	41019779	210	*	Intron (uc001uxj.4/646982, intron 5 of 5)	13	40921271	41055143	133873	2	646982	uc001uxj.4	35364	ENSG00000215483	LINC00598	long intergenic non-protein coding RNA 598
672	chr13	41699614	41699765	152	*	Downstream (1-2kb)	13	41701709	41706936	5228	2	89890	uc001uxu.1	7171	ENSG00000165572	KBTBD6	kelch repeat and BTB domain containing 6
673	chr13	41755270	41755432	163	*	Intron (uc001uxv.1/uc001uxv.1, intron 3 of 3)	13	41765711	41768702	2992	2	84078	uc001uxw.1	13270	ENSG00000120696	KBTBD7	kelch repeat and BTB domain containing 7
674	chr13	42531180	42531331	152	*	Intron (uc001uyj.3/23078, intron 1 of 44)	13	42140961	42535221	394261	2	23078	uc001uyj.3	3890	ENSG00000102763	VWA8	von Willebrand factor A domain containing 8
675	chr13	42600653	42600825	173	*	Distal Intergenic	13	42614172	42803891	189720	1	160851	uc010tfh.2	-13347	ENSG00000102780	DGKH	diacylglycerol kinase eta
676	chr13	43674443	43674613	171	*	Intron (uc001uyy.3/29103, intron 5 of 5)	13	43597362	43683306	85945	1	29103	uc001uyy.3	77081	ENSG00000120675	DNAJC15	DnaJ heat shock protein family (Hsp40) member C15
677	chr13	43790151	43790321	171	*	Intron (uc001uza.4/55068, intron 16 of 16)	13	43894987	43935213	40227	2	55068	uc010tfm.1	144892	ENSG00000120658	ENOX1	ecto-NOX disulfide-thiol exchanger 1
678	chr13	44569086	44569244	159	*	Distal Intergenic	13	44596471	44604599	8129	1	121838	uc001uzg.3	-27227	NA	LINC00284	long intergenic non-protein coding RNA 284
679	chr13	44924118	44924375	258	*	Distal Intergenic	13	44947978	44964587	16610	1	387923	uc021riy.1	-23603	ENSG00000151778	SERP2	stress associated endoplasmic reticulum protein family member 2
680	chr13	45309950	45310102	153	*	Distal Intergenic	13	45373640	45383766	10127	2	144817	uc021rjc.1	73664	ENSG00000235097	LINC00330	long intergenic non-protein coding RNA 330
681	chr13	45741665	45741816	152	*	Intron (uc001uzw.3/2963, intron 4 of 7)	13	45766988	45775175	8188	2	386618	uc001uzx.4	33359	ENSG00000180332	KCTD4	potassium channel tetramerization domain containing 4
682	chr13	46438800	46438980	181	*	Distal Intergenic	13	46354416	46425846	71431	2	283514	uc001vap.3	-12954	ENSG00000215475	SIAH3	siah E3 ubiquitin protein ligase family member 3
683	chr13	47145446	47145621	176	*	Intron (uc010acp.2/23143, intron 1 of 12)	13	47127296	47327175	199880	1	23143	uc001vbl.4	18150	ENSG00000136141	LRCH1	leucine rich repeats and calponin homology domain containing 1
684	chr13	47305411	47305573	163	*	Intron (uc001vbj.3/23143, intron 17 of 18)	13	47349523	47355750	6228	2	2098	uc001vbp.1	50177	ENSG00000139684	ESD	esterase D
685	chr13	50336172	50336336	165	*	Intron (uc001vdj.2/3839, intron 1 of 16)	13	50273443	50367057	93615	2	3839	uc001vdj.2	30721	ENSG00000102753	KPNA3	karyopherin subunit alpha 3
686	chr13	51162017	51162336	320	*	Intron (uc001vet.1/uc001vet.1, intron 10 of 10)	13	51381991	51424041	42051	1	100874074	uc001vey.3	-219655	ENSG00000176124	DLEU7-AS1	DLEU7 antisense RNA 1
687	chr13	53024362	53024623	262	*	Promoter (<=1kb)	13	52986737	53024333	37597	2	51028	uc001vgq.3	-29	ENSG00000136100	VPS36	vacuolar protein sorting 36 homolog
688	chr13	54861292	54861544	253	*	Distal Intergenic	13	54886107	54886183	77	2	100302187	uc021rkb.1	24639	ENSG00000283126	MIR1297	microRNA 1297
689	chr13	55232968	55233119	152	*	Distal Intergenic	13	54886107	54886183	77	2	100302187	uc021rkb.1	-346785	ENSG00000283126	MIR1297	microRNA 1297
690	chr13	57548888	57549141	254	*	Distal Intergenic	13	57715052	57718073	3022	1	729246	uc010thd.1	-165911	ENSG00000227151	PRR20D	proline rich 20D
691	chr13	58850091	58850311	221	*	Distal Intergenic	13	58240787	58303065	62279	1	27253	uc001vhr.1	609304	ENSG00000118946	PCDH17	protocadherin 17
692	chr13	62608823	62608982	160	*	Distal Intergenic	13	61983819	62002079	18261	2	64881	uc010thj.2	-606744	ENSG00000280165	PCDH20	protocadherin 20
693	chr13	62611115	62611309	195	*	Distal Intergenic	13	61983819	62002079	18261	2	64881	uc010thj.2	-609036	ENSG00000280165	PCDH20	protocadherin 20
694	chr13	62731718	62731937	220	*	Distal Intergenic	13	61983819	62002079	18261	2	64881	uc010thj.2	-729639	ENSG00000280165	PCDH20	protocadherin 20
695	chr13	62761546	62761798	253	*	Distal Intergenic	13	61983819	62002079	18261	2	64881	uc010thj.2	-759467	ENSG00000280165	PCDH20	protocadherin 20
696	chr13	62800661	62800812	152	*	Distal Intergenic	13	61983819	62002079	18261	2	64881	uc010thj.2	-798582	ENSG00000280165	PCDH20	protocadherin 20
697	chr13	63185956	63186113	158	*	Distal Intergenic	13	64311568	64316701	5134	1	283491	uc001vif.1	-1125455	NA	OR7E156P	olfactory receptor family 7 subfamily E member 156 pseudogene
698	chr13	63365659	63365839	181	*	Distal Intergenic	13	64311568	64316701	5134	1	283491	uc001vif.1	-945729	NA	OR7E156P	olfactory receptor family 7 subfamily E member 156 pseudogene
699	chr13	63450983	63451201	219	*	Distal Intergenic	13	64311568	64316701	5134	1	283491	uc001vif.1	-860367	NA	OR7E156P	olfactory receptor family 7 subfamily E member 156 pseudogene
700	chr13	63642521	63642672	152	*	Distal Intergenic	13	64311568	64316701	5134	1	283491	uc001vif.1	-668896	NA	OR7E156P	olfactory receptor family 7 subfamily E member 156 pseudogene
701	chr13	63706469	63706659	191	*	Distal Intergenic	13	64311568	64316701	5134	1	283491	uc001vif.1	-604909	NA	OR7E156P	olfactory receptor family 7 subfamily E member 156 pseudogene
702	chr13	64490623	64490966	344	*	Distal Intergenic	13	64311568	64316701	5134	1	283491	uc001vig.1	179055	NA	OR7E156P	olfactory receptor family 7 subfamily E member 156 pseudogene
703	chr13	64649078	64649420	343	*	Exon (uc001vii.1/uc001vii.1, exon 1 of 6)	13	64311568	64316701	5134	1	283491	uc001vig.1	337510	NA	OR7E156P	olfactory receptor family 7 subfamily E member 156 pseudogene
704	chr13	65100052	65100316	265	*	Distal Intergenic	13	64311568	64316701	5134	1	283491	uc001vig.1	788484	NA	OR7E156P	olfactory receptor family 7 subfamily E member 156 pseudogene
705	chr13	65303067	65303218	152	*	Distal Intergenic	13	64311568	64316701	5134	1	283491	uc001vig.1	991499	NA	OR7E156P	olfactory receptor family 7 subfamily E member 156 pseudogene
706	chr13	65421925	65422087	163	*	Distal Intergenic	13	64311568	64316701	5134	1	283491	uc001vig.1	1110357	NA	OR7E156P	olfactory receptor family 7 subfamily E member 156 pseudogene
707	chr13	65659261	65659420	160	*	Distal Intergenic	13	64311568	64316701	5134	1	283491	uc001vig.1	1347693	NA	OR7E156P	olfactory receptor family 7 subfamily E member 156 pseudogene
708	chr13	65660044	65660242	199	*	Distal Intergenic	13	64311568	64316701	5134	1	283491	uc001vig.1	1348476	NA	OR7E156P	olfactory receptor family 7 subfamily E member 156 pseudogene
709	chr13	65723841	65724122	282	*	Distal Intergenic	13	64311568	64316701	5134	1	283491	uc001vig.1	1412273	NA	OR7E156P	olfactory receptor family 7 subfamily E member 156 pseudogene
710	chr13	65946698	65946922	225	*	Distal Intergenic	13	67399301	67489163	89863	1	100874064	uc031qmb.1	-1452379	ENSG00000228842	PCDH9-AS2	PCDH9 antisense RNA 2
711	chr13	66601274	66601504	231	*	Distal Intergenic	13	67399301	67489163	89863	1	100874064	uc031qmb.1	-797797	ENSG00000228842	PCDH9-AS2	PCDH9 antisense RNA 2
712	chr13	66768215	66768446	232	*	Distal Intergenic	13	67399301	67489163	89863	1	100874064	uc031qmb.1	-630855	ENSG00000228842	PCDH9-AS2	PCDH9 antisense RNA 2
713	chr13	66786379	66786657	279	*	Distal Intergenic	13	67399301	67489163	89863	1	100874064	uc031qmb.1	-612644	ENSG00000228842	PCDH9-AS2	PCDH9 antisense RNA 2
714	chr13	67120093	67120244	152	*	Intron (uc010aei.3/5101, intron 3 of 3)	13	67399301	67489163	89863	1	100874064	uc031qmb.1	-279057	ENSG00000228842	PCDH9-AS2	PCDH9 antisense RNA 2
715	chr13	68104371	68104542	172	*	Distal Intergenic	13	67798639	67804468	5830	2	5101	uc001vin.3	-299903	ENSG00000184226	PCDH9	protocadherin 9
716	chr13	68162620	68162839	220	*	Distal Intergenic	13	67798639	67804468	5830	2	5101	uc001vin.3	-358152	ENSG00000184226	PCDH9	protocadherin 9
717	chr13	68278416	68278567	152	*	Distal Intergenic	13	67798639	67804468	5830	2	5101	uc001vin.3	-473948	ENSG00000184226	PCDH9	protocadherin 9
718	chr13	68611697	68611851	155	*	Distal Intergenic	13	67798639	67804468	5830	2	5101	uc001vin.3	-807229	ENSG00000184226	PCDH9	protocadherin 9
719	chr13	69086628	69086779	152	*	Distal Intergenic	13	69435417	69459457	24041	2	338862	uc001vio.3	372678	ENSG00000281778	LINC00550	long intergenic non-protein coding RNA 550
720	chr13	69614508	69614688	181	*	Distal Intergenic	13	69435417	69459457	24041	2	338862	uc001vio.3	-155051	ENSG00000281778	LINC00550	long intergenic non-protein coding RNA 550
721	chr13	69667087	69667278	192	*	Distal Intergenic	13	69435417	69459457	24041	2	338862	uc001vio.3	-207630	ENSG00000281778	LINC00550	long intergenic non-protein coding RNA 550
722	chr13	69694309	69694608	300	*	Distal Intergenic	13	69435417	69459457	24041	2	338862	uc001vio.3	-234852	ENSG00000281778	LINC00550	long intergenic non-protein coding RNA 550
723	chr13	69988164	69988354	191	*	Distal Intergenic	13	69435417	69459457	24041	2	338862	uc001vio.3	-528707	ENSG00000281778	LINC00550	long intergenic non-protein coding RNA 550
724	chr13	70445247	70445492	246	*	Intron (uc001vip.3/57626, intron 5 of 10)	13	70681345	70713885	32541	1	6315	uc010aej.1	-235853	NA	ATXN8OS	ATXN8 opposite strand lncRNA
725	chr13	71636409	71636560	152	*	Intron (uc031qmd.1/100885781, intron 1 of 3)	13	71589273	71742549	153277	1	100885781	uc031qmd.1	47136	ENSG00000226846	LINC00348	long intergenic non-protein coding RNA 348
726	chr13	72763333	72763484	152	*	Distal Intergenic	13	72012098	72441330	429233	2	1602	uc021rkl.1	-322003	ENSG00000276644	DACH1	dachshund family transcription factor 1
727	chr13	73982208	73982359	152	*	Distal Intergenic	13	73633142	73651676	18535	1	688	uc001vje.3	349066	ENSG00000102554	KLF5	Kruppel like factor 5
728	chr13	75259866	75260128	263	*	Distal Intergenic	13	75126980	75131257	4278	1	338864	uc021rkp.1	132886	ENSG00000236678	LINC00347	long intergenic non-protein coding RNA 347
729	chr13	75900368	75900560	193	*	Exon (uc001vjl.1/9882, exon 10 of 21)	13	75858809	75890739	31931	2	9882	uc010thu.1	-9629	ENSG00000136111	TBC1D4	TBC1 domain family member 4
730	chr13	76032151	76032302	152	*	Intron (uc001vjl.1/9882, intron 1 of 20)	13	75858809	76056250	197442	2	9882	uc001vjl.1	23948	ENSG00000136111	TBC1D4	TBC1 domain family member 4
731	chr13	76825098	76825260	163	*	Distal Intergenic	13	76445174	76457948	12775	1	729420	uc001vjy.2	379924	ENSG00000178734	LMO7DN	LMO7 downstream neighbor
732	chr13	77184570	77184721	152	*	Distal Intergenic	13	77454304	77460540	6237	2	115207	uc010aeu.1	275819	ENSG00000178695	KCTD12	potassium channel tetramerization domain containing 12
733	chr13	78711850	78712164	315	*	Intron (uc001vks.3/100874222, intron 1 of 2)	13	78628990	79191460	562471	1	100874222	uc001vku.1	82860	ENSG00000234377	RNF219-AS1	RNF219 antisense RNA 1
734	chr13	79326098	79326249	152	*	Distal Intergenic	13	79361454	79414185	52732	2	100874126	uc031qml.1	87936	NA	LINC00331	long intergenic non-protein coding RNA 331
735	chr13	79468544	79468733	190	*	Distal Intergenic	13	79361454	79414185	52732	2	100874126	uc031qml.1	-54359	NA	LINC00331	long intergenic non-protein coding RNA 331
736	chr13	80196890	80197041	152	*	Distal Intergenic	13	80079509	80130212	50704	1	54602	uc001vlg.3	117381	ENSG00000102471	NDFIP2	Nedd4 family interacting protein 2
737	chr13	80226777	80226968	192	*	Distal Intergenic	13	80079509	80130212	50704	1	54602	uc001vlg.3	147268	ENSG00000102471	NDFIP2	Nedd4 family interacting protein 2
738	chr13	80549456	80549713	258	*	Distal Intergenic	13	80910112	80913794	3683	2	10253	uc001vli.3	364081	ENSG00000136158	SPRY2	sprouty RTK signaling antagonist 2
739	chr13	81643488	81643639	152	*	Distal Intergenic	13	80910112	80915086	4975	2	10253	uc001vlj.3	-728402	ENSG00000136158	SPRY2	sprouty RTK signaling antagonist 2
740	chr13	82039025	82039231	207	*	Distal Intergenic	13	80910112	80915086	4975	2	10253	uc001vlj.3	-1123939	ENSG00000136158	SPRY2	sprouty RTK signaling antagonist 2
741	chr13	82319558	82319753	196	*	Distal Intergenic	13	80910112	80915086	4975	2	10253	uc001vlj.3	-1404472	ENSG00000136158	SPRY2	sprouty RTK signaling antagonist 2
742	chr13	82619924	82620190	267	*	Distal Intergenic	13	80910112	80915086	4975	2	10253	uc001vlj.3	-1704838	ENSG00000136158	SPRY2	sprouty RTK signaling antagonist 2
743	chr13	82774033	82774225	193	*	Distal Intergenic	13	84451343	84456528	5186	2	114798	uc001vlk.3	1682303	ENSG00000178235	SLITRK1	SLIT and NTRK like family member 1
744	chr13	82838961	82839112	152	*	Distal Intergenic	13	84451343	84456528	5186	2	114798	uc001vlk.3	1617416	ENSG00000178235	SLITRK1	SLIT and NTRK like family member 1
745	chr13	82911488	82911733	246	*	Distal Intergenic	13	84451343	84456528	5186	2	114798	uc001vlk.3	1544795	ENSG00000178235	SLITRK1	SLIT and NTRK like family member 1
746	chr13	83876199	83876473	275	*	Distal Intergenic	13	84451343	84456528	5186	2	114798	uc001vlk.3	580055	ENSG00000178235	SLITRK1	SLIT and NTRK like family member 1
747	chr13	85587254	85587440	187	*	Distal Intergenic	13	85937738	86118797	181060	1	100874137	uc031qmo.1	-350298	ENSG00000226317	LINC00351	long intergenic non-protein coding RNA 351
748	chr13	85588340	85588491	152	*	Distal Intergenic	13	85937738	86118797	181060	1	100874137	uc031qmo.1	-349247	ENSG00000226317	LINC00351	long intergenic non-protein coding RNA 351
749	chr13	85868607	85868888	282	*	Distal Intergenic	13	85937738	86118797	181060	1	100874137	uc031qmo.1	-68850	ENSG00000226317	LINC00351	long intergenic non-protein coding RNA 351
750	chr13	86497768	86497919	152	*	Distal Intergenic	13	86366922	86373483	6562	2	84189	uc001vll.1	-124285	ENSG00000184564	SLITRK6	SLIT and NTRK like family member 6
751	chr13	86626070	86626241	172	*	Distal Intergenic	13	86366922	86373483	6562	2	84189	uc001vll.1	-252587	ENSG00000184564	SLITRK6	SLIT and NTRK like family member 6
752	chr13	87395409	87395560	152	*	Distal Intergenic	13	88270920	88270995	76	2	100616182	uc021rlb.1	875435	ENSG00000266052	MIR4500	microRNA 4500
753	chr13	88172877	88173063	187	*	Intron (uc001vlm.2/642345, intron 1 of 5)	13	88270920	88270995	76	2	100616182	uc021rlb.1	97932	ENSG00000266052	MIR4500	microRNA 4500
754	chr13	88173540	88173713	174	*	Intron (uc001vlm.2/642345, intron 1 of 5)	13	88270920	88270995	76	2	100616182	uc021rlb.1	97282	ENSG00000266052	MIR4500	microRNA 4500
755	chr13	89369567	89369738	172	*	Distal Intergenic	13	89193084	89197764	4681	1	100874168	uc031qmp.1	176483	NA	LINC00433	long intergenic non-protein coding RNA 433
756	chr13	89370723	89370874	152	*	Distal Intergenic	13	89193084	89197764	4681	1	100874168	uc031qmp.1	177639	NA	LINC00433	long intergenic non-protein coding RNA 433
757	chr13	89502924	89503079	156	*	Distal Intergenic	13	89193084	89197764	4681	1	100874168	uc031qmp.1	309840	NA	LINC00433	long intergenic non-protein coding RNA 433
758	chr13	89695239	89695390	152	*	Distal Intergenic	13	89193084	89197764	4681	1	100874168	uc031qmp.1	502155	NA	LINC00433	long intergenic non-protein coding RNA 433
759	chr13	91316398	91316677	280	*	Distal Intergenic	13	91543208	91578851	35644	2	144776	uc010tid.1	262174	ENSG00000231674	LINC00410	long intergenic non-protein coding RNA 410
760	chr13	92000553	92000870	318	*	Promoter (<=1kb)	13	92000074	92006829	6756	1	407975	uc010tie.1	479	ENSG00000215417	MIR17HG	miR-17-92a-1 cluster host gene
761	chr13	92255527	92255678	152	*	Intron (uc010tif.2/2262, intron 2 of 7)	13	92050935	93519487	1468553	1	2262	uc010tif.2	204592	ENSG00000179399	GPC5	glypican 5
762	chr13	92858519	92858690	172	*	Intron (uc010tif.2/2262, intron 7 of 7)	13	93353642	93372227	18586	2	100873969	uc031qmt.1	513537	ENSG00000235984	GPC5-AS1	GPC5 antisense RNA 1
763	chr13	92911909	92912192	284	*	Intron (uc010tif.2/2262, intron 7 of 7)	13	93353642	93372227	18586	2	100873969	uc031qmt.1	460035	ENSG00000235984	GPC5-AS1	GPC5 antisense RNA 1
764	chr13	96167896	96168047	152	*	Intron (uc001vmg.2/9071, intron 1 of 4)	13	96131698	96186164	54467	2	100874194	uc031qmx.1	18117	ENSG00000223392	CLDN10-AS1	CLDN10 antisense RNA 1
765	chr13	98509039	98509193	155	*	Distal Intergenic	13	98605929	98676550	70622	1	3843	uc001vne.3	-96736	ENSG00000065150	IPO5	importin 5
766	chr13	98996856	98997137	282	*	Intron (uc001vnh.3/10160, intron 3 of 27)	13	98860778	98860854	77	1	100422881	uc021rlt.1	136078	ENSG00000263399	MIR3170	microRNA 3170
767	chr13	100706362	100706598	237	*	Distal Intergenic	13	100741269	101182691	441423	1	5095	uc001voo.3	-34671	ENSG00000175198	PCCA	propionyl-CoA carboxylase subunit alpha
768	chr13	100908192	100908420	229	*	Intron (uc001voo.3/5095, intron 8 of 23)	13	100741269	101182691	441423	1	5095	uc010tiz.2	166923	ENSG00000175198	PCCA	propionyl-CoA carboxylase subunit alpha
769	chr13	101106240	101106391	152	*	Intron (uc001voo.3/5095, intron 21 of 23)	13	101116691	101133269	16579	2	100885777	uc031qna.1	26878	NA	PCCA-AS1	PCCA antisense RNA 1
770	chr13	101211532	101211790	259	*	Intron (uc001vor.3/87769, intron 2 of 2)	13	101182418	101186056	3639	2	87769	uc001voq.2	-25476	ENSG00000134864	GGACT	gamma-glutamylamine cyclotransferase
771	chr13	104299234	104299385	152	*	Distal Intergenic	13	103934829	103934848	20	2	100847092	uc031qnd.1	-364386	ENSG00000263741	MIR548AS	microRNA 548as
772	chr13	109336441	109336650	210	*	Intron (uc001vqt.1/23026, intron 2 of 34)	13	109281571	109860355	578785	1	23026	uc010agk.2	54870	ENSG00000041515	MYO16	myosin XVI
773	chr13	110533058	110533209	152	*	Distal Intergenic	13	110406184	110438914	32731	2	8660	uc001vqv.3	-94144	ENSG00000185950	IRS2	insulin receptor substrate 2
774	chr13	111000316	111000496	181	*	Intron (uc001vqx.3/1284, intron 3 of 47)	13	110959631	111165373	205743	1	1284	uc001vqx.3	40685	ENSG00000134871	COL4A2	collagen type IV alpha 2 chain
775	chr13	111146125	111146276	152	*	Intron (uc001vqx.3/1284, intron 39 of 47)	13	111154923	111160526	5604	2	100874203	uc031qnh.1	14250	ENSG00000232814	COL4A2-AS1	COL4A2 antisense RNA 1
776	chr13	112012024	112012175	152	*	Distal Intergenic	13	111973015	111996594	23580	1	121793	uc001vsa.3	39009	ENSG00000153495	TEX29	testis expressed 29
777	chr13	112214664	112214830	167	*	Distal Intergenic	13	111973015	111996594	23580	1	121793	uc001vsa.3	241649	ENSG00000153495	TEX29	testis expressed 29
778	chr13	112985330	112985481	152	*	Distal Intergenic	13	113030651	113089009	58359	1	122258	uc001vsd.2	-45170	ENSG00000153498	SPACA7	sperm acrosome associated 7
779	chr13	115080048	115080314	267	*	Promoter (<=1kb)	13	115079965	115092803	12839	1	283489	uc010tko.2	83	ENSG00000198824	CHAMP1	chromosome alignment maintaining phosphoprotein 1
780	chr14	19503548	19503699	152	*	Distal Intergenic	14	19553365	19584942	31578	1	404785	uc001vuz.1	-49666	ENSG00000187537	POTEG	POTE ankyrin domain family member G
781	chr14	21586530	21586681	152	*	Distal Intergenic	14	21558205	21572863	14659	2	51222	uc010aik.1	-13667	ENSG00000165804	ZNF219	zinc finger protein 219
782	chr14	21661419	21661704	286	*	Distal Intergenic	14	21668238	21673662	5425	2	283624	uc001vzu.2	11958	ENSG00000258441	LINC00641	long intergenic non-protein coding RNA 641
783	chr14	21808579	21808808	230	*	Intron (uc001wag.3/57096, intron 20 of 23)	14	21792083	21819460	27378	1	57096	uc001wam.3	16496	ENSG00000092200	RPGRIP1	RPGR interacting protein 1
784	chr14	21936476	21936627	152	*	Exon (uc010tls.2/84932, exon 4 of 7)	14	21927179	21944832	17654	2	84932	uc010tls.2	8205	ENSG00000129472	RAB2B	RAB2B, member RAS oncogene family
785	chr14	22988140	22988320	181	*	Intron (uc001wbw.2/uc001wbw.2, intron 2 of 5)	14	23033807	23058143	24337	2	1603	uc001wgl.2	69823	ENSG00000129562	DAD1	defender against cell death 1
786	chr14	23165854	23166005	152	*	Distal Intergenic	14	23235731	23237831	2101	1	5018	uc010tnc.2	-69726	ENSG00000155463	OXA1L	OXA1L mitochondrial inner membrane protein
787	chr14	23540765	23541017	253	*	Promoter (<=1kb)	14	23527774	23540779	13006	2	22985	uc001wiq.4	0	ENSG00000100813	ACIN1	apoptotic chromatin condensation inducer 1
788	chr14	23682290	23682441	152	*	Distal Intergenic	14	23594504	23652869	58366	2	23428	uc010akj.4	-29421	ENSG00000092068	SLC7A8	solute carrier family 7 member 8
789	chr14	24788137	24788311	175	*	Exon (uc001wow.3/196883, exon 23 of 25)	14	24783906	24787242	3337	1	1241	uc001wou.3	4231	ENSG00000213903	LTB4R	leukotriene B4 receptor
790	chr14	27066297	27066448	152	*	Promoter (<=1kb)	14	26915089	27066960	151872	2	4857	uc001wpy.3	512	ENSG00000139910	NOVA1	NOVA alternative splicing regulator 1
791	chr14	27853416	27853567	152	*	Intron (uc010amc.2/uc010amc.2, intron 2 of 2)	14	28081794	28108842	27049	1	100505967	uc001wqc.3	-228227	ENSG00000258548	LINC00645	long intergenic non-protein coding RNA 645
792	chr14	31596057	31596238	182	*	Promoter (2-3kb)	14	31569324	31598513	29190	2	25831	uc001wrb.1	2275	ENSG00000092148	HECTD1	HECT domain E3 ubiquitin protein ligase 1
793	chr14	31705988	31706139	152	*	Distal Intergenic	14	31672281	31676915	4635	2	25831	uc001wre.3	-29073	ENSG00000092148	HECTD1	HECT domain E3 ubiquitin protein ligase 1
794	chr14	31853476	31853627	152	*	Promoter (2-3kb)	14	31760994	31856581	95588	2	25938	uc010ami.3	2954	ENSG00000129493	HEATR5A	HEAT repeat containing 5A
795	chr14	32677526	32677687	162	*	Distal Intergenic	14	32798479	33203819	405341	1	9472	uc010aml.3	-120792	ENSG00000151320	AKAP6	A-kinase anchoring protein 6
796	chr14	32813883	32814034	152	*	Intron (uc010aml.3/9472, intron 1 of 9)	14	32798479	33302268	503790	1	9472	uc001wrq.3	15404	ENSG00000151320	AKAP6	A-kinase anchoring protein 6
797	chr14	34681246	34681397	152	*	Distal Intergenic	14	34902144	34931468	29325	2	171546	uc001wsc.3	250071	ENSG00000165389	SPTSSA	serine palmitoyltransferase small subunit A
798	chr14	34702812	34702963	152	*	Distal Intergenic	14	34902144	34931468	29325	2	171546	uc001wsc.3	228505	ENSG00000165389	SPTSSA	serine palmitoyltransferase small subunit A
799	chr14	34931254	34931405	152	*	Promoter (<=1kb)	14	34902144	34931468	29325	2	171546	uc001wsc.3	63	ENSG00000165389	SPTSSA	serine palmitoyltransferase small subunit A
800	chr14	35515142	35515445	304	*	Promoter (<=1kb)	14	35515610	35552589	36980	1	283635	uc001wsq.3	-165	ENSG00000151327	FAM177A1	family with sequence similarity 177 member A1
801	chr14	35525405	35525556	152	*	Intron (uc001wsp.3/283635, intron 4 of 6)	14	35515610	35552589	36980	1	283635	uc001wsq.3	9795	ENSG00000151327	FAM177A1	family with sequence similarity 177 member A1
802	chr14	38091917	38092186	270	*	Exon (uc001wug.3/uc001wug.3, exon 2 of 19)	14	38058757	38064325	5569	2	3169	uc001wuf.4	-27592	ENSG00000129514	FOXA1	forkhead box A1
803	chr14	40367362	40367513	152	*	Distal Intergenic	14	39865577	39901704	36128	2	254170	uc001wvk.3	-465658	ENSG00000165355	FBXO33	F-box protein 33
804	chr14	41722876	41723110	235	*	Distal Intergenic	14	42076764	42373752	296989	1	145581	uc001wvm.3	-353654	ENSG00000165379	LRFN5	leucine rich repeat and fibronectin type III domain containing 5
805	chr14	42764843	42764994	152	*	Distal Intergenic	14	42168630	42373752	205123	1	145581	uc010ana.3	596213	ENSG00000165379	LRFN5	leucine rich repeat and fibronectin type III domain containing 5
806	chr14	45490937	45491123	187	*	Intron (uc001wvv.3/23116, intron 7 of 18)	14	45431416	45543634	112219	1	23116	uc010anc.3	59521	ENSG00000198718	TOGARAM1	TOG array regulator of axonemal microtubules 1
807	chr14	45880954	45881131	178	*	Distal Intergenic	14	45695946	45722605	26660	2	55320	uc010anh.2	-158349	ENSG00000129534	MIS18BP1	MIS18 binding protein 1
808	chr14	47250242	47250445	204	*	Distal Intergenic	14	47308828	47351424	42597	2	161357	uc001wwh.4	100979	ENSG00000139915	MDGA2	MAM domain containing glycosylphosphatidylinositol anchor 2
809	chr14	47712937	47713088	152	*	Intron (uc001wwi.4/161357, intron 2 of 16)	14	47308828	47812438	503611	2	161357	uc001wwi.4	99350	ENSG00000139915	MDGA2	MAM domain containing glycosylphosphatidylinositol anchor 2
810	chr14	50694200	50694385	186	*	Intron (uc001wxs.4/6655, intron 1 of 22)	14	50583846	50698099	114254	2	6655	uc001wxs.4	3714	ENSG00000100485	SOS2	SOS Ras/Rho guanine nucleotide exchange factor 2
811	chr14	50697959	50698110	152	*	Promoter (<=1kb)	14	50583846	50698099	114254	2	6655	uc001wxs.4	0	ENSG00000100485	SOS2	SOS Ras/Rho guanine nucleotide exchange factor 2
812	chr14	51037658	51037814	157	*	Intron (uc001wyd.4/51062, intron 2 of 13)	14	51026845	51099784	72940	1	51062	uc021rsx.1	10813	ENSG00000198513	ATL1	atlastin GTPase 1
813	chr14	51110101	51110252	152	*	Intron (uc001wyh.2/60485, intron 3 of 4)	14	51100298	51135071	34774	2	60485	uc001wyh.2	24819	ENSG00000151748	SAV1	salvador family WW domain containing protein 1
814	chr14	51813949	51814101	153	*	Intron (uc021rta.1/283553, intron 1 of 4)	14	51800111	51832275	32165	1	283553	uc021rta.1	13838	ENSG00000258479	LINC00640	long intergenic non-protein coding RNA 640
815	chr14	51903984	51904197	214	*	Distal Intergenic	14	51955839	52197444	241606	1	122786	uc001wzb.4	-51642	ENSG00000139926	FRMD6	FERM domain containing 6
816	chr14	52655357	52655544	188	*	Distal Intergenic	14	52734431	52743442	9012	1	5729	uc001wzq.3	-78887	ENSG00000168229	PTGDR	prostaglandin D2 receptor
817	chr14	52715114	52715265	152	*	Distal Intergenic	14	52734431	52743442	9012	1	5729	uc001wzq.3	-19166	ENSG00000168229	PTGDR	prostaglandin D2 receptor
818	chr14	53218551	53218745	195	*	Intron (uc001xaa.3/6815, intron 4 of 10)	14	53196883	53241705	44823	1	6815	uc010tqy.2	21668	ENSG00000198252	STYX	serine/threonine/tyrosine interacting protein
819	chr14	53356834	53356985	152	*	Intron (uc001xad.3/10979, intron 4 of 14)	14	53323989	53417591	93603	2	10979	uc001xad.3	60606	ENSG00000073712	FERMT2	fermitin family member 2
820	chr14	53713100	53713254	155	*	Distal Intergenic	14	53503458	53620046	116589	2	80821	uc001xaj.3	-93054	ENSG00000100523	DDHD1	DDHD domain containing 1
821	chr14	53852180	53852343	164	*	Distal Intergenic	14	53503458	53620046	116589	2	80821	uc001xaj.3	-232134	ENSG00000100523	DDHD1	DDHD domain containing 1
822	chr14	54686682	54686855	174	*	Distal Intergenic	14	54863673	54886934	23262	1	1033	uc001xap.3	-176818	ENSG00000100526	CDKN3	cyclin dependent kinase inhibitor 3
823	chr14	55353294	55353445	152	*	Intron (uc001xbh.1/2643, intron 1 of 6)	14	55344831	55344911	81	2	100422984	uc021rth.1	-8383	ENSG00000265432	MIR4308	microRNA 4308
824	chr14	55738248	55738399	152	*	Promoter (<=1kb)	14	55738021	55820329	82309	1	55030	uc001xbu.3	227	ENSG00000178974	FBXO34	F-box protein 34
825	chr14	55755520	55755775	256	*	Intron (uc001xbu.3/55030, intron 1 of 1)	14	55738872	55820329	81458	1	55030	uc010aoo.3	16648	ENSG00000178974	FBXO34	F-box protein 34
826	chr14	56180829	56180980	152	*	Distal Intergenic	14	56138503	56141022	2520	1	3895	uc031qoq.1	42326	ENSG00000126777	KTN1	kinectin 1
827	chr14	59541464	59541615	152	*	Distal Intergenic	14	59655381	59732881	77501	1	23002	uc001xdy.4	-113766	ENSG00000100592	DAAM1	dishevelled associated activator of morphogenesis 1
828	chr14	59724374	59724556	183	*	Intron (uc001xdy.4/23002, intron 1 of 1)	14	59730159	59838123	107965	1	23002	uc031qou.1	-5603	ENSG00000100592	DAAM1	dishevelled associated activator of morphogenesis 1
829	chr14	60193651	60193817	167	*	Promoter (<=1kb)	14	60062694	60194431	131738	2	6252	uc001xem.1	614	ENSG00000139970	RTN1	reticulon 1
830	chr14	60982253	60982466	214	*	Distal Intergenic	14	60975938	60978525	2588	1	4990	uc001xfa.4	6315	ENSG00000184302	SIX6	SIX homeobox 6
831	chr14	60995735	60995903	169	*	Distal Intergenic	14	60975938	60978525	2588	1	4990	uc001xfa.4	19797	ENSG00000184302	SIX6	SIX homeobox 6
832	chr14	61233203	61233354	152	*	Intron (uc010apq.2/4331, intron 1 of 3)	14	61201459	61435398	233940	1	4331	uc001xfe.3	31744	ENSG00000020426	MNAT1	MNAT1 component of CDK activating kinase
833	chr14	61855843	61856010	168	*	Intron (uc010tsa.2/5583, intron 1 of 12)	14	61788515	62017698	229184	1	5583	uc001xfn.3	67328	ENSG00000027075	PRKCH	protein kinase C eta
834	chr14	62217767	62217996	230	*	Promoter (1-2kb)	14	62213757	62215807	2051	2	100750247	uc021ruc.1	-1960	NA	HIF1A-AS2	HIF1A antisense RNA 2
835	chr14	62860358	62860509	152	*	Distal Intergenic	14	62584075	62600903	16829	1	646113	uc010apt.2	276283	NA	LINC00643	long intergenic non-protein coding RNA 643
836	chr14	63327335	63327513	179	*	Intron (uc001xfx.3/27133, intron 7 of 10)	14	63173945	63511955	338011	2	27133	uc001xfx.3	184442	ENSG00000140015	KCNH5	potassium voltage-gated channel subfamily H member 5
837	chr14	64143155	64143306	152	*	Distal Intergenic	14	64063757	64108641	44885	2	112840	uc031qox.1	-34514	ENSG00000140006	WDR89	WD repeat domain 89
838	chr14	64217715	64217917	203	*	Distal Intergenic	14	64150935	64194756	43822	2	81537	uc001xgj.3	-22959	ENSG00000126821	SGPP1	sphingosine-1-phosphate phosphatase 1
839	chr14	66100417	66100568	152	*	Intron (uc001xin.3/2530, intron 6 of 10)	14	65879448	66210839	331392	1	2530	uc001xiq.3	220969	ENSG00000033170	FUT8	fucosyltransferase 8
840	chr14	67033867	67034018	152	*	Intron (uc001xiw.3/10243, intron 1 of 10)	14	66974125	67648525	674401	1	10243	uc010tst.2	59742	ENSG00000171723	GPHN	gephyrin
841	chr14	67062353	67062521	169	*	Intron (uc001xiw.3/10243, intron 1 of 10)	14	66974125	67648525	674401	1	10243	uc010tst.2	88228	ENSG00000171723	GPHN	gephyrin
842	chr14	67921967	67922140	174	*	Intron (uc001xjj.1/161145, intron 5 of 6)	14	67853700	67878828	25129	2	26499	uc001xjh.1	-43139	ENSG00000100558	PLEK2	pleckstrin 2
843	chr14	67954841	67955056	216	*	Intron (uc001xjj.1/161145, intron 1 of 6)	14	67936983	67982021	45039	2	161145	uc001xjk.3	26965	ENSG00000198133	TMEM229B	transmembrane protein 229B
844	chr14	68552970	68553286	317	*	Intron (uc001xkd.3/5890, intron 7 of 10)	14	68286496	69196935	910440	1	5890	uc001xkg.2	266474	ENSG00000182185	RAD51B	RAD51 paralog B
845	chr14	68968985	68969203	219	*	Intron (uc001xkf.2/5890, intron 10 of 10)	14	69254372	69260631	6260	2	677	uc001xkh.2	291428	ENSG00000185650	ZFP36L1	ZFP36 ring finger protein like 1
846	chr14	69788024	69788302	279	*	Intron (uc001xla.2/57452, intron 2 of 13)	14	69726681	69821190	94510	1	57452	uc010aqu.2	61343	ENSG00000100626	GALNT16	polypeptide N-acetylgalactosaminyltransferase 16
847	chr14	70104355	70104606	252	*	Intron (uc001xlk.3/9766, intron 1 of 5)	14	70078310	70181861	103552	1	9766	uc010aqz.3	26045	ENSG00000100647	SUSD6	sushi domain containing 6
848	chr14	70456530	70456681	152	*	Intron (uc001xls.2/64093, intron 5 of 11)	14	70510934	70546923	35990	2	6547	uc001xlu.3	90242	ENSG00000100678	SLC8A3	solute carrier family 8 member A3
849	chr14	70558970	70559139	170	*	Intron (uc001xlw.3/6547, intron 2 of 7)	14	70512792	70546923	34132	2	6547	uc001xma.2	-12047	ENSG00000100678	SLC8A3	solute carrier family 8 member A3
850	chr14	70620472	70620667	196	*	Intron (uc001xlw.3/6547, intron 2 of 7)	14	70510934	70655787	144854	2	6547	uc001xlw.3	35120	ENSG00000100678	SLC8A3	solute carrier family 8 member A3
851	chr14	71378635	71378786	152	*	Intron (uc001xmn.4/22990, intron 1 of 9)	14	71374122	71582099	207978	1	22990	uc010are.1	4513	ENSG00000100731	PCNX1	pecanex 1
852	chr14	71947893	71948044	152	*	Intron (uc001xmr.1/26037, intron 1 of 3)	14	71954578	71956420	1843	1	145474	uc010ttl.2	-6534	NA	LOC145474	uncharacterized LOC145474
853	chr14	73913001	73913152	152	*	Intron (uc001xny.1/8650, intron 1 of 12)	14	73741918	73925286	183369	2	8650	uc001xny.1	12134	ENSG00000133961	NUMB	NUMB endocytic adaptor protein
854	chr14	76545090	76545256	167	*	Intron (uc001xsf.2/112752, intron 6 of 6)	14	76618259	76669134	50876	1	55668	uc001xsh.3	-73003	ENSG00000089916	GPATCH2L	G-patch domain containing 2 like
855	chr14	77737051	77737228	178	*	Promoter (<=1kb)	14	77731834	77737655	5822	2	58157	uc001xtg.1	427	ENSG00000165553	NGB	neuroglobin
856	chr14	78061312	78061509	198	*	Intron (uc001xub.3/9517, intron 2 of 11)	14	77972340	78083110	110771	2	9517	uc001xub.3	21601	ENSG00000100596	SPTLC2	serine palmitoyltransferase long chain base subunit 2
857	chr14	78514768	78514935	168	*	Distal Intergenic	14	78636716	80334633	1697918	1	9369	uc001xum.2	-121781	ENSG00000021645	NRXN3	neurexin 3
858	chr14	81191496	81191647	152	*	Intron (uc010asz.3/145508, intron 8 of 14)	14	80943326	81302681	359356	2	145508	uc010asz.3	111034	ENSG00000100629	CEP128	centrosomal protein 128
859	chr14	81761398	81761576	179	*	Intron (uc010tvu.3/85439, intron 4 of 5)	14	81726994	81745162	18169	2	85439	uc010tvt.3	-16236	ENSG00000140022	STON2	stonin 2
860	chr14	89415208	89415364	157	*	Distal Intergenic	14	89290918	89344335	53418	1	123016	uc010atj.3	124290	ENSG00000165533	TTC8	tetratricopeptide repeat domain 8
861	chr14	90375714	90375880	167	*	Intron (uc001xxs.3/90141, intron 5 of 5)	14	90263469	90420867	157399	2	90141	uc001xxs.3	44987	ENSG00000140025	EFCAB11	EF-hand calcium binding domain 11
862	chr14	90437223	90437380	158	*	Intron (uc010atm.3/55775, intron 6 of 17)	14	90451476	90499956	48481	1	55775	uc001xyd.1	-14096	ENSG00000042088	TDP1	tyrosyl-DNA phosphodiesterase 1
863	chr14	90511343	90511588	246	*	Distal Intergenic	14	90528108	90652195	124088	1	56659	uc001xye.1	-16520	ENSG00000152315	KCNK13	potassium two pore domain channel subfamily K member 13
864	chr14	90528633	90528988	356	*	Promoter (<=1kb)	14	90528108	90652195	124088	1	56659	uc001xye.1	525	ENSG00000152315	KCNK13	potassium two pore domain channel subfamily K member 13
865	chr14	90652594	90652775	182	*	Distal Intergenic	14	90722894	90738966	16073	1	5700	uc001xyf.3	-70119	ENSG00000100764	PSMC1	proteasome 26S subunit, ATPase 1
866	chr14	91375199	91375511	313	*	Intron (uc010twi.1/9252, intron 7 of 16)	14	91006932	91282761	275830	2	145567	uc001xyp.3	-92438	ENSG00000165914	TTC7B	tetratricopeptide repeat domain 7B
867	chr14	91674224	91674403	180	*	Intron (uc001xyv.2/80017, intron 13 of 14)	14	91698876	91710852	11977	2	8111	uc001xzg.3	36449	ENSG00000119714	GPR68	G protein-coupled receptor 68
868	chr14	92877419	92877698	280	*	Intron (uc001yai.3/123041, intron 2 of 16)	14	92905679	92967825	62147	1	123041	uc010auj.3	-27981	ENSG00000140090	SLC24A4	solute carrier family 24 member 4
869	chr14	94017524	94017701	178	*	Intron (uc001ybs.1/57578, intron 14 of 49)	14	93943904	94173689	229786	1	57578	uc001ybv.1	73620	ENSG00000133958	UNC79	unc-79 homolog, NALCN channel complex subunit
870	chr14	94850700	94850909	210	*	Promoter (1-2kb)	14	94843084	94849578	6495	2	5265	uc001ycw.4	-1122	ENSG00000197249	SERPINA1	serpin family A member 1
871	chr14	94952267	94952473	207	*	Downstream (1-2kb)	14	94930963	94942670	11708	2	327657	uc001ydi.1	-9597	ENSG00000170054	SERPINA9	serpin family A member 9
872	chr14	95813003	95813368	366	*	Distal Intergenic	14	95648276	95786245	137970	2	79789	uc001yef.2	-26758	ENSG00000165959	CLMN	calmin
873	chr14	99283618	99283896	279	*	Distal Intergenic	14	99177950	99184103	6154	1	283598	uc001yfz.2	105668	ENSG00000176605	C14orf177	chromosome 14 open reading frame 177
874	chr14	99335339	99335736	398	*	Distal Intergenic	14	99177950	99184103	6154	1	283598	uc001yfz.2	157389	ENSG00000176605	C14orf177	chromosome 14 open reading frame 177
875	chr14	99602408	99602559	152	*	Distal Intergenic	14	99635625	99737822	102198	2	64919	uc001yga.3	135263	ENSG00000127152	BCL11B	BAF chromatin remodeling complex subunit BCL11B
876	chr14	99931582	99931759	178	*	Intron (uc031qqj.1/84193, intron 2 of 12)	14	99864083	99946581	82499	2	84193	uc031qqj.1	14822	ENSG00000183576	SETD3	SET domain containing 3, actin histidine methyltransferase
877	chr14	100403522	100403673	152	*	Intron (uc010tww.2/2009, intron 20 of 22)	14	100438151	100610573	172423	1	51466	uc001ygt.3	-34478	ENSG00000196405	EVL	Enah/Vasp-like
878	chr14	101165293	101165450	158	*	Distal Intergenic	14	101193202	101201464	8263	1	8788	uc001yhu.4	-27752	ENSG00000185559	DLK1	delta like non-canonical Notch ligand 1
879	chr14	101254227	101254388	162	*	Distal Intergenic	14	101280828	101280911	84	1	100616495	uc021sbt.1	-26440	ENSG00000266461	MIR2392	microRNA 2392
880	chr14	101522366	101522616	251	*	Promoter (<=1kb)	14	101522556	101522637	82	1	574410	uc021sdn.1	0	ENSG00000208004	MIR323B	microRNA 323b
881	chr14	101834183	101834337	155	*	Distal Intergenic	14	102026624	102026759	136	2	100302145	uc021sdw.1	192422	ENSG00000283857	MIR1247	microRNA 1247
882	chr14	102191896	102192047	152	*	Distal Intergenic	14	102196774	102198862	2089	1	145200	uc010awj.3	-4727	ENSG00000258512	LINC00239	long intergenic non-protein coding RNA 239
883	chr14	102363335	102363486	152	*	Intron (uc001ykk.3/5527, intron 10 of 14)	14	102348498	102378962	30465	1	5527	uc001ykq.3	14837	ENSG00000078304	PPP2R5C	protein phosphatase 2 regulatory subunit B'gamma
884	chr14	102444577	102444728	152	*	Intron (uc001yks.2/1778, intron 2 of 77)	14	102430865	102517135	86271	1	1778	uc001yks.2	13712	ENSG00000197102	DYNC1H1	dynein cytoplasmic 1 heavy chain 1
885	chr14	102847000	102847151	152	*	Intron (uc010txw.2/9895, intron 2 of 5)	14	102829300	102968818	139519	1	9895	uc010txx.2	17700	ENSG00000196663	TECPR2	tectonin beta-propeller repeat containing 2
886	chr14	103890198	103890349	152	*	Intron (uc001ymw.4/4140, intron 2 of 15)	14	103851701	103970166	118466	1	4140	uc010awp.3	38497	ENSG00000075413	MARK3	microtubule affinity regulating kinase 3
887	chr14	104231224	104231428	205	*	Intron (uc001yof.1/23368, intron 4 of 16)	14	104200088	104212890	12803	2	23368	uc010awv.1	-18334	ENSG00000088808	PPP1R13B	protein phosphatase 1 regulatory subunit 13B
888	chr14	104282723	104282874	152	*	Intron (uc001yof.1/23368, intron 1 of 16)	14	104206161	104313222	107062	2	23368	uc001yog.1	30348	ENSG00000088808	PPP1R13B	protein phosphatase 1 regulatory subunit 13B
889	chr14	104314054	104314280	227	*	Promoter (<=1kb)	14	104314058	104324386	10329	1	145216	uc001yoh.1	0	ENSG00000258735	LINC00637	long intergenic non-protein coding RNA 637
890	chr14	105322248	105322399	152	*	Distal Intergenic	14	105331650	105363107	31458	1	283638	uc001yps.3	-9251	ENSG00000099814	CEP170B	centrosomal protein 170B
891	chr14	105485294	105485485	192	*	Promoter (1-2kb)	14	105475910	105487425	11516	2	55038	uc001yqa.2	1940	ENSG00000170779	CDCA4	cell division cycle associated 4
892	chr14	105512057	105512254	198	*	Distal Intergenic	14	105515737	105522503	6767	2	29933	uc001yqc.3	10249	ENSG00000183484	GPR132	G protein-coupled receptor 132
893	chr14	106029615	106029766	152	*	Intron (uc031qqx.1/uc031qqx.1, intron 4910 of 4910)	14	105992953	105996539	3587	1	80757	uc001yrp.1	36662	ENSG00000184986	TMEM121	transmembrane protein 121
894	chr14	106213789	106214099	311	*	Exon (uc001ysg.1/uc001ysg.1, exon 1 of 2)	14	106134458	106139163	4706	2	2003	uc001ysb.2	-74626	NA	ELK2AP	ETS transcription factor ELK2A, pseudogene
895	chr14	106330696	106330847	152	*	5' UTR	14	106355980	106388530	32551	1	9834	uc001ysq.3	-25133	ENSG00000226777	FAM30A	family with sequence similarity 30 member A
896	chr14	107078463	107078707	245	*	Exon (uc031qqx.1/uc031qqx.1, exon 153 of 5065)	14	106938455	106951529	13075	1	338005	uc001ysy.2	140008	ENSG00000270816	LINC00221	long intergenic non-protein coding RNA 221
897	chr14	107220916	107221170	255	*	Intron (uc031qqx.1/uc031qqx.1, intron 10 of 4910)	14	106938455	106951529	13075	1	338005	uc001ysy.2	282461	ENSG00000270816	LINC00221	long intergenic non-protein coding RNA 221
898	chr14	107262737	107263014	278	*	Intron (uc031qqx.1/uc031qqx.1, intron 6 of 4910)	14	106938455	106951529	13075	1	338005	uc001ysy.2	324282	ENSG00000270816	LINC00221	long intergenic non-protein coding RNA 221
899	chr15	20499896	20500186	291	*	Distal Intergenic	15	20487997	20496811	8815	1	646096	uc001ytf.1	11899	ENSG00000259156	CHEK2P2	checkpoint kinase 2 pseudogene 2
900	chr15	22468776	22469015	240	*	Intron (uc001yuj.2/uc001yuj.2, intron 7 of 12)	15	22413462	22414395	934	1	390539	uc001yuf.3	55314	ENSG00000259435	OR4N3P	olfactory receptor family 4 subfamily N member 3 pseudogene
901	chr15	22472971	22473163	193	*	Exon (uc001yuj.2/uc001yuj.2, exon 7 of 13)	15	22413462	22414395	934	1	390539	uc001yuf.3	59509	ENSG00000259435	OR4N3P	olfactory receptor family 4 subfamily N member 3 pseudogene
902	chr15	23235984	23236146	163	*	Distal Intergenic	15	23255242	23262743	7502	1	283796	uc001yvh.1	-19096	ENSG00000277561	GOLGA8IP	golgin A8 family member I, pseudogene
903	chr15	25310681	25310893	213	*	Promoter (<=1kb)	15	25310172	25313030	2859	1	100033414	uc001yxp.4	509	ENSG00000207001	SNORD116-2	small nucleolar RNA, C/D box 116-2
904	chr15	28239632	28239843	212	*	Intron (uc001zbh.4/4948, intron 9 of 23)	15	28000023	28344458	344436	2	4948	uc001zbh.4	104615	ENSG00000104044	OCA2	OCA2 melanosomal transmembrane protein
905	chr15	30186934	30187085	152	*	Distal Intergenic	15	29992357	30114706	122350	2	7082	uc001zcs.3	-72228	ENSG00000104067	TJP1	tight junction protein 1
906	chr15	31768464	31768632	169	*	Distal Intergenic	15	31619083	31670102	51020	1	51621	uc001zfo.3	149381	ENSG00000169926	KLF13	Kruppel like factor 13
907	chr15	32162235	32162386	152	*	Promoter (<=1kb)	15	31775329	32162784	387456	2	161725	uc001zfr.3	398	ENSG00000169918	OTUD7A	OTU deubiquitinase 7A
908	chr15	34554780	34554931	152	*	Intron (uc001zhu.3/9990, intron 2 of 23)	15	34522197	34542556	20360	2	9990	uc001zht.3	-12224	ENSG00000140199	SLC12A6	solute carrier family 12 member 6
909	chr15	37113060	37113301	242	*	Promoter (2-3kb)	15	37091301	37110707	19407	2	161635	uc031qrj.1	-2353	NA	CSNK1A1P1	casein kinase 1 alpha 1 pseudogene 1
910	chr15	40869810	40869961	152	*	Distal Intergenic	15	40861537	40866661	5125	1	27079	uc001zmd.1	8273	ENSG00000166133	RPUSD2	RNA pseudouridine synthase domain containing 2
911	chr15	43594320	43594515	196	*	Promoter (<=1kb)	15	43568479	43594453	25975	2	116179	uc001zrf.1	0	ENSG00000159495	TGM7	transglutaminase 7
912	chr15	50693396	50693547	152	*	Distal Intergenic	15	50716579	50774262	57684	1	9101	uc001zyk.1	-23032	ENSG00000138592	USP8	ubiquitin specific peptidase 8
913	chr15	53033048	53033269	222	*	Distal Intergenic	15	53049160	53073081	23922	2	3175	uc031qsb.1	39812	ENSG00000169856	ONECUT1	one cut homeobox 1
914	chr15	53490615	53490766	152	*	Distal Intergenic	15	53805938	53833049	27112	2	256764	uc031qsc.1	342283	ENSG00000166415	WDR72	WD repeat domain 72
915	chr15	55778543	55778707	165	*	Intron (uc002acy.3/100533483, intron 3 of 15)	15	55647421	55790782	143362	2	100533483	uc002acy.3	12075	ENSG00000261771	DNAAF4-CCPG1	DNAAF4-CCPG1 readthrough (NMD candidate)
916	chr15	59841126	59841303	178	*	Distal Intergenic	15	59903982	59912210	8229	1	9245	uc002agd.3	-62679	ENSG00000140297	GCNT3	glucosaminyl (N-acetyl) transferase 3, mucin type
917	chr15	59981451	59981602	152	*	Promoter (<=1kb)	15	59955062	59981642	26581	2	663	uc010uhc.2	40	ENSG00000140299	BNIP2	BCL2 interacting protein 2
918	chr15	63274457	63274608	152	*	Distal Intergenic	15	63334838	63358292	23455	1	7168	uc002alg.3	-60230	ENSG00000140416	TPM1	tropomyosin 1
919	chr15	65168530	65168808	279	*	Distal Intergenic	15	65134082	65160201	26120	1	80301	uc002anw.3	34448	ENSG00000241839	PLEKHO2	pleckstrin homology domain containing O2
920	chr15	66034888	66035066	179	*	Intron (uc002aph.3/10260, intron 4 of 31)	15	66011584	66011670	87	2	100616379	uc021spb.1	-23218	ENSG00000264737	MIR4511	microRNA 4511
921	chr15	66055725	66055884	160	*	Intron (uc002aph.3/10260, intron 1 of 31)	15	65952957	66084631	131675	2	10260	uc002aph.3	28747	ENSG00000174485	DENND4A	DENN domain containing 4A
922	chr15	67368669	67368842	174	*	Intron (uc002aqj.3/4088, intron 1 of 8)	15	67358195	67487533	129339	1	4088	uc002aqj.3	10474	ENSG00000166949	SMAD3	SMAD family member 3
923	chr15	67903824	67903975	152	*	Intron (uc002aqu.3/5607, intron 8 of 21)	15	67932891	68099455	166565	1	5607	uc002aqx.3	-28916	ENSG00000137764	MAP2K5	mitogen-activated protein kinase kinase 5
924	chr15	68023431	68023630	200	*	Intron (uc002aqu.3/5607, intron 17 of 21)	15	68112042	68126174	14133	1	390598	uc031qsn.1	-88412	ENSG00000188779	SKOR1	SKI family transcriptional corepressor 1
925	chr15	68135472	68135629	158	*	Distal Intergenic	15	68112042	68126174	14133	1	390598	uc031qsn.1	23430	ENSG00000188779	SKOR1	SKI family transcriptional corepressor 1
926	chr15	71247077	71247328	252	*	Intron (uc002asu.3/54839, intron 9 of 16)	15	71187978	71342436	154459	1	54839	uc002asz.3	59099	ENSG00000137821	LRRC49	leucine rich repeat containing 49
927	chr15	72475655	72475892	238	*	Intron (uc002atq.3/196996, intron 1 of 11)	15	72452147	72490136	37990	2	196996	uc002atq.3	14244	ENSG00000175318	GRAMD2A	GRAM domain containing 2A
928	chr15	73514081	73514298	218	*	Intron (uc002avm.4/4756, intron 7 of 28)	15	73612200	73661605	49406	2	10021	uc002avp.3	147307	ENSG00000138622	HCN4	hyperpolarization activated cyclic nucleotide gated potassium channel 4
929	chr15	74258990	74259141	152	*	Distal Intergenic	15	74275559	74284689	9131	2	9399	uc002awe.4	25548	ENSG00000067221	STOML1	stomatin like 1
930	chr15	75535689	75536022	334	*	Distal Intergenic	15	75550899	75565796	14898	1	653641	uc002azs.2	-14877	ENSG00000167195	GOLGA6C	golgin A6 family member C
931	chr15	75868637	75868823	187	*	Promoter (2-3kb)	15	75759462	75871625	112164	2	5780	uc002bal.3	2802	ENSG00000169410	PTPN9	protein tyrosine phosphatase non-receptor type 9
932	chr15	76311189	76311514	326	*	Distal Intergenic	15	76234328	76304785	70458	2	145957	uc002bbo.3	-6404	ENSG00000169752	NRG4	neuregulin 4
933	chr15	76323778	76323938	161	*	Distal Intergenic	15	76234328	76304785	70458	2	145957	uc002bbo.3	-18993	ENSG00000169752	NRG4	neuregulin 4
934	chr15	77068745	77068997	253	*	Intron (uc002bbx.3/49855, intron 8 of 31)	15	76640527	77021078	380552	2	49855	uc010bkr.3	-47667	ENSG00000140386	SCAPER	S-phase cyclin A associated protein in the ER
935	chr15	79160407	79160558	152	*	Distal Intergenic	15	79165123	79184047	18925	1	10933	uc010bli.2	-4565	ENSG00000185787	MORF4L1	mortality factor 4 like 1
936	chr15	80351399	80351741	343	*	Promoter (<=1kb)	15	80351910	80430735	78826	1	54469	uc002bfe.2	-169	ENSG00000086666	ZFAND6	zinc finger AN1-type containing 6
937	chr15	81616381	81616607	227	*	Promoter (<=1kb)	15	81605007	81616524	11518	2	80765	uc002bgm.3	0	ENSG00000172345	STARD5	StAR related lipid transfer domain containing 5
938	chr15	81686775	81687008	234	*	Distal Intergenic	15	81629983	81666418	36436	2	342125	uc002bgp.3	-20357	ENSG00000188869	TMC3	transmembrane channel like 3
939	chr15	82127933	82128084	152	*	Distal Intergenic	15	82334119	82338484	4366	2	84206	uc002bgq.2	210400	ENSG00000183496	MEX3B	mex-3 RNA binding family member B
940	chr15	82251915	82252209	295	*	Distal Intergenic	15	82334119	82338484	4366	2	84206	uc002bgq.2	86275	ENSG00000183496	MEX3B	mex-3 RNA binding family member B
941	chr15	84127049	84127213	165	*	Intron (uc010bms.2/6457, intron 1 of 2)	15	84116091	84287493	171403	1	6457	uc002bjx.3	10958	ENSG00000140600	SH3GL3	SH3 domain containing GRB2 like 3, endophilin A3
942	chr15	85238426	85238748	323	*	Intron (uc002blb.2/23478, intron 1 of 5)	15	85212768	85259691	46924	2	23478	uc002blb.2	20943	ENSG00000140612	SEC11A	SEC11 homolog A, signal peptidase complex subunit
943	chr15	85291836	85291987	152	*	Promoter (<=1kb)	15	85291818	85349663	57846	1	9640	uc002bld.3	18	ENSG00000166716	ZNF592	zinc finger protein 592
944	chr15	90233782	90233972	191	*	Promoter (<=1kb)	15	90224762	90234015	9254	2	8800	uc002boi.4	43	ENSG00000166821	PEX11A	peroxisomal biogenesis factor 11 alpha
945	chr15	90455549	90455737	189	*	Promoter (<=1kb)	15	90443832	90455919	12088	2	348110	uc002bot.1	182	ENSG00000242498	ARPIN	actin related protein 2/3 complex inhibitor
946	chr15	90633936	90634087	152	*	Intron (uc010uqb.2/3418, intron 2 of 10)	15	90627212	90643927	16716	2	3418	uc010uqb.2	9840	ENSG00000182054	IDH2	isocitrate dehydrogenase (NADP(+)) 2, mitochondrial
947	chr15	92000034	92000224	191	*	Distal Intergenic	15	91643182	91844539	201358	1	9899	uc010uqv.2	356852	ENSG00000185518	SV2B	synaptic vesicle glycoprotein 2B
948	chr15	92534081	92534232	152	*	Intron (uc002bqx.2/28232, intron 2 of 9)	15	92397565	92706228	308664	1	28232	uc002bqz.1	136516	ENSG00000176463	SLCO3A1	solute carrier organic anion transporter family member 3A1
949	chr15	94529065	94529216	152	*	Distal Intergenic	15	94774801	94887288	112488	1	55784	uc002btg.4	-245585	ENSG00000140563	MCTP2	multiple C2 and transmembrane domain containing 2
950	chr15	95605715	95605880	166	*	Distal Intergenic	15	95398592	95400293	1702	1	440311	uc031quc.1	207123	ENSG00000277654	LOC440311	NOP53 ribosome biogenesis factor pseudogene
951	chr15	96389211	96389474	264	*	Distal Intergenic	15	95976322	96051076	74755	1	145820	uc010urh.2	412889	ENSG00000259134	LINC00924	long intergenic non-protein coding RNA 924
952	chr15	96448653	96448804	152	*	Distal Intergenic	15	96869157	96883492	14336	1	7026	uc002btp.3	-420353	ENSG00000185551	NR2F2	nuclear receptor subfamily 2 group F member 2
953	chr15	97293786	97293937	152	*	Distal Intergenic	15	97315235	97324884	9650	2	100652749	uc031qug.1	30947	ENSG00000259282	SPATA8-AS1	SPATA8 antisense RNA 1 (head to head)
954	chr15	98208817	98209047	231	*	Distal Intergenic	15	98285846	98417659	131814	2	91948	uc002bug.1	208612	ENSG00000251209	LINC00923	long intergenic non-protein coding RNA 923
955	chr15	98225783	98225934	152	*	Distal Intergenic	15	98285846	98417659	131814	2	91948	uc002bug.1	191725	ENSG00000251209	LINC00923	long intergenic non-protein coding RNA 923
956	chr15	98490309	98490460	152	*	Intron (uc002bui.4/91947, intron 1 of 7)	15	98503933	98517068	13136	1	91947	uc010bom.3	-13473	ENSG00000140450	ARRDC4	arrestin domain containing 4
957	chr15	99190928	99191172	245	*	Promoter (1-2kb)	15	99192761	99465671	272911	1	3480	uc010urq.2	-1589	ENSG00000140443	IGF1R	insulin like growth factor 1 receptor
958	chr15	100310540	100310691	152	*	Distal Intergenic	15	100330361	100335657	5297	2	196968	uc021sxl.1	24966	ENSG00000182397	DNM1P46	dynamin 1 pseudogene 46
959	chr15	100453971	100454147	177	*	Distal Intergenic	15	100513161	100516476	3316	2	170691	uc002bvw.1	62329	ENSG00000140470	ADAMTS17	ADAM metallopeptidase with thrombospondin type 1 motif 17
960	chr15	102369006	102369203	198	*	Distal Intergenic	15	102358390	102359328	939	1	390649	uc010uts.2	10616	ENSG00000182854	OR4F15	olfactory receptor family 4 subfamily F member 15
961	chr16	830000	830151	152	*	Distal Intergenic	16	834974	837971	2998	2	113000	uc002cka.3	7820	ENSG00000007376	RPUSD1	RNA pseudouridine synthase domain containing 1
962	chr16	996191	996342	152	*	Intron (uc010bri.2/64788, intron 1 of 7)	16	903635	1020984	117350	2	64788	uc010bri.2	24642	ENSG00000103227	LMF1	lipase maturation factor 1
963	chr16	2390414	2390834	421	*	Promoter (<=1kb)	16	2325879	2390747	64869	2	21	uc002cpy.1	0	ENSG00000167972	ABCA3	ATP binding cassette subfamily A member 3
964	chr16	2741716	2741867	152	*	Intron (uc002crd.3/54442, intron 1 of 5)	16	2732495	2759031	26537	1	54442	uc002crd.3	9221	ENSG00000167977	KCTD5	potassium channel tetramerization domain containing 5
965	chr16	2892777	2892988	212	*	Promoter (<=1kb)	16	2889574	2892711	3138	2	124221	uc002crx.3	-66	ENSG00000172460	PRSS30P	serine protease 30, pseudogene
966	chr16	2954417	2954568	152	*	Distal Intergenic	16	2961980	2990158	28179	1	84256	uc002csb.3	-7412	ENSG00000059122	FLYWCH1	FLYWCH-type zinc finger 1
967	chr16	3929797	3930065	269	*	Promoter (<=1kb)	16	3775056	3930121	155066	2	1387	uc002cvv.3	56	ENSG00000005339	CREBBP	CREB binding protein
968	chr16	4014710	4014861	152	*	3' UTR	16	3775056	3930121	155066	2	1387	uc002cvw.3	-84589	ENSG00000005339	CREBBP	CREB binding protein
969	chr16	5584161	5584676	516	*	Intron (uc002cyq.1/uc002cyq.1, intron 2 of 2)	16	5134301	5147789	13489	2	196483	uc002cyp.2	-436372	ENSG00000118894	EEF2KMT	eukaryotic elongation factor 2 lysine methyltransferase
970	chr16	6087651	6087802	152	*	Intron (uc002cyr.1/54715, intron 1 of 11)	16	6069704	7759783	1690080	1	54715	uc010uxz.1	17947	ENSG00000078328	RBFOX1	RNA binding fox-1 homolog 1
971	chr16	8164647	8164798	152	*	Distal Intergenic	16	8619502	8622226	2725	2	283953	uc010uyd.2	457428	ENSG00000232258	TMEM114	transmembrane protein 114
972	chr16	8846299	8846450	152	*	Intron (uc002czc.4/18, intron 5 of 15)	16	8814573	8878432	63860	1	18	uc010bui.3	31726	ENSG00000183044	ABAT	4-aminobutyrate aminotransferase
973	chr16	12463013	12463187	175	*	Intron (uc002dby.5/92017, intron 16 of 20)	16	12154667	12293540	138874	1	92017	uc010uyx.1	308346	ENSG00000048471	SNX29	sorting nexin 29
974	chr16	13880098	13880249	152	*	Distal Intergenic	16	14014014	14027104	13091	1	2072	uc010bva.3	-133765	ENSG00000175595	ERCC4	ERCC excision repair 4, endonuclease catalytic subunit
975	chr16	15863228	15863439	212	*	Intron (uc002ddv.3/4629, intron 10 of 42)	16	15843025	15877389	34365	2	4629	uc002dea.1	13950	ENSG00000133392	MYH11	myosin heavy chain 11
976	chr16	16681239	16681446	208	*	Distal Intergenic	16	16427504	16444465	16962	1	339044	uc002dew.4	253735	NA	PKD1P1	polycystin 1, transient receptor potential channel interacting pseudogene 1
977	chr16	19797640	19797791	152	*	Intron (uc002dgr.3/124152, intron 7 of 9)	16	19717674	19729492	11819	2	400506	uc002dgq.3	-68148	ENSG00000103550	KNOP1	lysine rich nucleolar protein 1
978	chr16	22406897	22407048	152	*	Distal Intergenic	16	22357257	22385938	28682	2	1039	uc002dkn.3	-20959	ENSG00000140743	CDR2	cerebellar degeneration related protein 2
979	chr16	23974836	23975136	301	*	Intron (uc002dmd.3/5579, intron 2 of 16)	16	23847300	24231932	384633	1	5579	uc002dme.3	127536	ENSG00000166501	PRKCB	protein kinase C beta
980	chr16	24377030	24377181	152	*	Distal Intergenic	16	24266874	24373737	106864	1	10368	uc002dmf.3	110156	ENSG00000006116	CACNG3	calcium voltage-gated channel auxiliary subunit gamma 3
981	chr16	25559877	25560028	152	*	Distal Intergenic	16	25703347	26149009	445663	1	9951	uc002dof.3	-143319	ENSG00000182601	HS3ST4	heparan sulfate-glucosamine 3-sulfotransferase 4
982	chr16	30970165	30970360	196	*	Promoter (1-2kb)	16	30969086	30975644	6559	1	9739	uc002eae.1	1079	ENSG00000099381	SETD1A	SET domain containing 1A, histone lysine methyltransferase
983	chr16	31500016	31500196	181	*	Exon (uc002ecf.4/6524, exon 10 of 14)	16	31500796	31505059	4264	2	64755	uc002ech.3	4863	ENSG00000140688	C16orf58	chromosome 16 open reading frame 58
984	chr16	32606998	32607283	286	*	Distal Intergenic	16	32684849	32687448	2600	2	24150	uc002edd.4	80165	ENSG00000183632	TP53TG3	TP53 target 3
985	chr16	33239120	33239314	195	*	Distal Intergenic	16	33262120	33264719	2600	1	729355	uc002edp.4	-22806	ENSG00000261509	TP53TG3B	TP53 target 3B
986	chr16	34214281	34214432	152	*	Distal Intergenic	16	34403802	34404762	961	2	606551	uc002edv.1	190330	NA	UBE2MP1	ubiquitin conjugating enzyme E2 M pseudogene 1
987	chr16	46464955	46465106	152	*	Distal Intergenic	16	46503249	46552312	49064	2	124149	uc010cbd.2	87206	NA	ANKRD26P1	ankyrin repeat domain 26 pseudogene 1
988	chr16	47181642	47181793	152	*	Distal Intergenic	16	47115431	47177936	62506	2	81831	uc010vgf.2	-3706	ENSG00000171208	NETO2	neuropilin and tolloid like 2
989	chr16	49062600	49062793	194	*	Distal Intergenic	16	49311829	49315742	3914	2	869	uc002efq.3	252949	ENSG00000102924	CBLN1	cerebellin 1 precursor
990	chr16	49604659	49604811	153	*	Intron (uc010vgn.3/23090, intron 3 of 5)	16	49524515	49698136	173622	2	23090	uc010vgn.3	93325	ENSG00000102935	ZNF423	zinc finger protein 423
991	chr16	49610272	49610423	152	*	Intron (uc010vgn.3/23090, intron 3 of 5)	16	49524515	49698136	173622	2	23090	uc010vgn.3	87713	ENSG00000102935	ZNF423	zinc finger protein 423
992	chr16	50879235	50879386	152	*	Distal Intergenic	16	50821697	50826616	4920	1	1540	uc021tic.1	57538	ENSG00000083799	CYLD	CYLD lysine 63 deubiquitinase
993	chr16	53460539	53460735	197	*	Distal Intergenic	16	53468351	53525560	57210	1	5934	uc002ehi.4	-7616	ENSG00000103479	RBL2	RB transcriptional corepressor like 2
994	chr16	53516319	53516534	216	*	Intron (uc002ehi.4/5934, intron 21 of 21)	16	53525192	53537170	11979	2	64400	uc002ehk.3	20636	ENSG00000166971	AKTIP	AKT interacting protein
995	chr16	53822261	53822412	152	*	Intron (uc002ehr.3/79068, intron 1 of 8)	16	53737875	54148379	410505	1	79068	uc010vha.2	84386	ENSG00000140718	FTO	FTO alpha-ketoglutarate dependent dioxygenase
996	chr16	56269418	56269631	214	*	Intron (uc002eit.4/2775, intron 2 of 7)	16	56279432	56279535	104	1	100500891	uc021tis.1	-9801	ENSG00000265281	MIR3935	microRNA 3935
997	chr16	56485084	56485235	152	*	Promoter (<=1kb)	16	56463048	56485261	22214	2	11051	uc002eja.3	26	ENSG00000167005	NUDT21	nudix hydrolase 21
998	chr16	57126232	57126464	233	*	Promoter (<=1kb)	16	57126455	57181878	55424	1	221184	uc002eks.2	0	ENSG00000140848	CPNE2	copine 2
999	chr16	58115422	58115573	152	*	Distal Intergenic	16	58147497	58163296	15800	2	29105	uc002enb.1	47723	ENSG00000070761	CFAP20	cilia and flagella associated protein 20
1000	chr16	58232097	58232333	237	*	Promoter (<=1kb)	16	58191812	58231782	39971	2	1459	uc002enc.3	-315	ENSG00000070770	CSNK2A2	casein kinase 2 alpha 2
1001	chr16	58327343	58327533	191	*	Promoter (1-2kb)	16	58313901	58328951	15051	2	221191	uc002enf.3	1418	ENSG00000103023	PRSS54	serine protease 54
1002	chr16	66016515	66016673	159	*	Distal Intergenic	16	66400525	66438689	38165	1	1003	uc002eom.4	-383852	ENSG00000179776	CDH5	cadherin 5
1003	chr16	70250891	70251073	183	*	Downstream (2-3kb)	16	70253484	70259936	6453	2	100506060	uc002eyl.1	8863	ENSG00000261556	SMG1P7	SMG1 pseudogene 7
1004	chr16	72438411	72438562	152	*	Distal Intergenic	16	72152996	72206349	53354	2	83449	uc002fcf.3	-232062	ENSG00000118557	PMFBP1	polyamine modulated factor 1 binding protein 1
1005	chr16	73092294	73092505	212	*	Promoter (<=1kb)	16	72816786	73092534	275749	2	463	uc002fcl.3	29	ENSG00000140836	ZFHX3	zinc finger homeobox 3
1006	chr16	77033167	77033318	152	*	Distal Intergenic	16	76902833	76902916	84	1	100616172	uc021tln.1	130334	ENSG00000266426	MIR4719	microRNA 4719
1007	chr16	78626976	78627215	240	*	Intron (uc002ffk.3/51741, intron 8 of 8)	16	78133327	79246564	1113238	1	51741	uc010vnk.2	493649	ENSG00000186153	WWOX	WW domain containing oxidoreductase
1008	chr16	79652707	79652858	152	*	Distal Intergenic	16	79627745	79634622	6878	2	4094	uc002ffn.3	-18085	ENSG00000178573	MAF	MAF bZIP transcription factor
1009	chr16	83519654	83519805	152	*	Intron (uc002fgx.3/1012, intron 6 of 13)	16	83541951	83542013	63	1	100422853	uc021tlx.1	-22146	ENSG00000263785	MIR3182	microRNA 3182
1010	chr16	83932555	83932706	152	*	Promoter (<=1kb)	16	83932730	83949787	17058	1	23417	uc002fgz.3	-24	ENSG00000103150	MLYCD	malonyl-CoA decarboxylase
1011	chr16	84633294	84633445	152	*	Intron (uc002fid.3/23406, intron 2 of 3)	16	84599204	84651669	52466	2	23406	uc002fid.3	18224	ENSG00000103187	COTL1	coactosin like F-actin binding protein 1
1012	chr16	84700337	84700519	183	*	Exon (uc002fih.3/uc002fih.3, exon 1 of 1)	16	84682131	84695916	13786	1	79786	uc010chl.3	18206	ENSG00000135686	KLHL36	kelch like family member 36
1013	chr16	84822785	84822936	152	*	Distal Intergenic	16	84853587	84873626	20040	1	83716	uc002fik.4	-30651	ENSG00000103196	CRISPLD2	cysteine rich secretory protein LCCL domain containing 2
1014	chr16	85286268	85286419	152	*	Distal Intergenic	16	85316564	85321685	5122	1	197196	uc021tmc.1	-30145	ENSG00000179219	LINC00311	long intergenic non-protein coding RNA 311
1015	chr16	87799302	87799455	154	*	Promoter (<=1kb)	16	87741418	87799598	58181	2	54758	uc002fki.3	143	ENSG00000104731	KLHDC4	kelch domain containing 4
1016	chr16	88084933	88085084	152	*	Intron (uc002fkp.3/54971, intron 10 of 12)	16	88003624	88110924	107301	1	54971	uc002fkr.3	81309	ENSG00000172530	BANP	BTG3 associated nuclear protein
1017	chr16	89460527	89460679	153	*	Intron (uc002fmx.2/29123, intron 2 of 12)	16	89353070	89484776	131707	2	29123	uc002fnd.3	24097	ENSG00000167522	ANKRD11	ankyrin repeat domain 11
1018	chr17	1618599	1618750	152	*	Promoter (<=1kb)	17	1614798	1619566	4769	2	84981	uc002ftf.3	816	ENSG00000186594	MIR22HG	MIR22 host gene
1019	chr17	1933155	1933418	264	*	Promoter (<=1kb)	17	1933431	1946725	13295	1	1801	uc002fts.3	-13	ENSG00000108963	DPH1	diphthamide biosynthesis 1
1020	chr17	3936182	3936333	152	*	Exon (uc002fxe.3/23140, exon 41 of 55)	17	3911554	3920874	9321	2	23140	uc002fxg.1	-15308	ENSG00000074755	ZZEF1	zinc finger ZZ-type and EF-hand domain containing 1
1021	chr17	5825560	5825790	231	*	Intron (uc002gcm.3/339166, intron 3 of 3)	17	5972426	6027747	55322	1	23302	uc031qyk.1	-146636	ENSG00000179314	WSCD1	WSC domain containing 1
1022	chr17	5861076	5861332	257	*	Distal Intergenic	17	5972426	6027747	55322	1	23302	uc031qyk.1	-111094	ENSG00000179314	WSCD1	WSC domain containing 1
1023	chr17	8166940	8167097	158	*	Promoter (<=1kb)	17	8166238	8167655	1418	1	5198	uc010cnw.1	702	ENSG00000178921	PFAS	phosphoribosylformylglycinamidine synthase
1024	chr17	10748342	10748612	271	*	Distal Intergenic	17	10725792	10741418	15627	2	644139	uc010col.3	-6924	ENSG00000233670	PIRT	phosphoinositide interacting regulator of transient receptor potential channels
1025	chr17	11005244	11005415	172	*	Distal Intergenic	17	11144740	11467380	322641	1	388336	uc002gna.4	-139325	ENSG00000188803	SHISA6	shisa family member 6
1026	chr17	12691979	12692195	217	*	Promoter (<=1kb)	17	12692829	12894960	202132	1	9912	uc002gnr.4	-634	ENSG00000006740	ARHGAP44	Rho GTPase activating protein 44
1027	chr17	13559744	13559895	152	*	Distal Intergenic	17	13399006	13505244	106239	2	9955	uc002gob.1	-54500	ENSG00000153976	HS3ST3A1	heparan sulfate-glucosamine 3-sulfotransferase 3A1
1028	chr17	13952089	13952364	276	*	Intron (uc002goe.1/100874058, intron 1 of 2)	17	13972719	14111996	139278	1	1352	uc002gof.4	-20355	ENSG00000006695	COX10	cytochrome c oxidase assembly factor heme A:farnesyltransferase COX10
1029	chr17	14458519	14458670	152	*	Distal Intergenic	17	14207057	14209062	2006	1	84815	uc010vvv.2	251462	ENSG00000266709	MGC12916	uncharacterized protein MGC12916
1030	chr17	16326800	16326951	152	*	Exon (uc002gpy.3/51393, exon 5 of 15)	17	16318856	16340317	21462	1	51393	uc002gpz.4	7944	ENSG00000187688	TRPV2	transient receptor potential cation channel subfamily V member 2
1031	chr17	21558196	21558347	152	*	Distal Intergenic	17	21435876	21477731	41856	2	339263	uc002gyx.1	-80465	ENSG00000212719	LINC02693	long intergenic non-protein coding RNA 2693
1032	chr17	26762436	26762587	152	*	Distal Intergenic	17	26731334	26733230	1897	2	113235	uc010wak.2	-29206	ENSG00000076351	SLC46A1	solute carrier family 46 member 1
1033	chr17	26864345	26864506	162	*	3' UTR	17	26850959	26865175	14217	1	8456	uc002hbj.3	13386	ENSG00000109101	FOXN1	forkhead box N1
1034	chr17	28267811	28267962	152	*	Promoter (<=1kb)	17	28268623	28401643	133021	1	374786	uc010csd.3	-661	ENSG00000176927	EFCAB5	EF-hand calcium binding domain 5
1035	chr17	30460649	30460800	152	*	Distal Intergenic	17	30469473	30536757	67285	1	55288	uc002hgv.3	-8673	ENSG00000126858	RHOT1	ras homolog family member T1
1036	chr17	31076488	31076639	152	*	Intron (uc002hho.1/4642, intron 11 of 21)	17	30819628	31203902	384275	2	4642	uc002hho.1	127263	ENSG00000176658	MYO1D	myosin ID
1037	chr17	31203957	31204137	181	*	Promoter (<=1kb)	17	31086830	31203902	117073	2	4642	uc010wcb.2	-55	ENSG00000176658	MYO1D	myosin ID
1038	chr17	31207763	31207999	237	*	Distal Intergenic	17	31086830	31203902	117073	2	4642	uc010wcb.2	-3861	ENSG00000176658	MYO1D	myosin ID
1039	chr17	31365874	31366093	220	*	Intron (uc002hht.3/40, intron 3 of 9)	17	31319869	31324892	5024	1	124912	uc010cte.1	46005	ENSG00000141316	SPACA3	sperm acrosome associated 3
1040	chr17	31833835	31833986	152	*	Intron (uc002hhu.3/40, intron 1 of 9)	17	31856806	31860779	3974	2	100506677	uc002hhv.3	26793	ENSG00000265544	AA06	uncharacterized LOC100506677
1041	chr17	32198911	32199101	191	*	Intron (uc002hhu.3/40, intron 1 of 9)	17	31340106	32483825	1143720	2	40	uc002hhu.3	284724	ENSG00000108684	ASIC2	acid sensing ion channel subunit 2
1042	chr17	32367062	32367282	221	*	Intron (uc002hhu.3/40, intron 1 of 9)	17	31340106	32483825	1143720	2	40	uc002hhu.3	116543	ENSG00000108684	ASIC2	acid sensing ion channel subunit 2
1043	chr17	33344082	33344233	152	*	Intron (uc002him.1/117584, intron 3 of 4)	17	33336131	33353580	17450	2	117584	uc002him.1	9347	ENSG00000092871	RFFL	ring finger and FYVE like domain containing E3 ubiquitin protein ligase
1044	chr17	33718705	33718856	152	*	Distal Intergenic	17	33677329	33700720	23392	2	91607	uc010ctr.3	-17985	ENSG00000172716	SLFN11	schlafen family member 11
1045	chr17	35236236	35236432	197	*	Distal Intergenic	17	35294772	35301915	7144	1	3975	uc002hnh.2	-58340	ENSG00000273706	LHX1	LIM homeobox 1
1046	chr17	36507919	36508136	218	*	Promoter (<=1kb)	17	36508007	36561846	53840	1	30837	uc002hqa.3	0	ENSG00000274211	SOCS7	suppressor of cytokine signaling 7
1047	chr17	37183525	37183901	377	*	Promoter (2-3kb)	17	37186159	37209458	23300	1	342666	uc002hrd.1	-2258	ENSG00000214553	LRRC37A11P	leucine rich repeat containing 37 member A11, pseudogene
1048	chr17	39182830	39183111	282	*	Promoter (<=1kb)	17	39182279	39183454	1176	2	83895	uc002hvu.3	343	ENSG00000221852	KRTAP1-5	keratin associated protein 1-5
1049	chr17	39279894	39280082	189	*	Promoter (<=1kb)	17	39279345	39280419	1075	2	83755	uc002hwa.3	337	ENSG00000213416	KRTAP4-12	keratin associated protein 4-12
1050	chr17	39316196	39316436	241	*	Promoter (<=1kb)	17	39315906	39316983	1078	2	84616	uc002hwc.3	547	ENSG00000171396	KRTAP4-4	keratin associated protein 4-4
1051	chr17	41466139	41466308	170	*	Promoter (<=1kb)	17	41447213	41466266	19054	2	100130581	uc010wib.1	0	ENSG00000188825	LINC00910	long intergenic non-protein coding RNA 910
1052	chr17	41701418	41701569	152	*	Distal Intergenic	17	41717758	41738931	21174	2	4222	uc002idz.3	37362	ENSG00000005102	MEOX1	mesenchyme homeobox 1
1053	chr17	42580335	42580500	166	*	Promoter (<=1kb)	17	42472645	42580957	108313	2	23131	uc002igw.2	457	ENSG00000186566	GPATCH8	G-patch domain containing 8
1054	chr17	43128747	43128911	165	*	Promoter (<=1kb)	17	43100706	43128978	28273	2	79877	uc010daa.1	67	ENSG00000172992	DCAKD	dephospho-CoA kinase domain containing
1055	chr17	44972461	44972622	162	*	Distal Intergenic	17	45000486	45014205	13720	1	9570	uc002iky.3	-27864	ENSG00000108433	GOSR2	golgi SNAP receptor complex member 2
1056	chr17	46184869	46185049	181	*	Promoter (<=1kb)	17	46184911	46200105	15195	1	29916	uc010wlg.1	0	ENSG00000002919	SNX11	sorting nexin 11
1057	chr17	46423755	46423935	181	*	Intron (uc002ini.1/8631, intron 3 of 12)	17	46210802	46507594	296793	2	8631	uc002ini.1	83659	ENSG00000141293	SKAP1	src kinase associated phosphoprotein 1
1058	chr17	50953985	50954136	152	*	Distal Intergenic	17	51062880	51065012	2133	1	100506650	uc021uaf.1	-108744	ENSG00000227011	C17orf112	chromosome 17 open reading frame 112
1059	chr17	50996642	50996891	250	*	Distal Intergenic	17	51062880	51065012	2133	1	100506650	uc021uaf.1	-65989	ENSG00000227011	C17orf112	chromosome 17 open reading frame 112
1060	chr17	51067538	51067689	152	*	Distal Intergenic	17	51062880	51065012	2133	1	100506650	uc021uaf.1	4658	ENSG00000227011	C17orf112	chromosome 17 open reading frame 112
1061	chr17	51596260	51596411	152	*	Distal Intergenic	17	51900239	51902573	2335	1	84643	uc002iua.2	-303828	ENSG00000141200	KIF2B	kinesin family member 2B
1062	chr17	52067656	52067807	152	*	Distal Intergenic	17	51900239	51902573	2335	1	84643	uc002iua.2	167417	ENSG00000141200	KIF2B	kinesin family member 2B
1063	chr17	53149715	53149866	152	*	Intron (uc002iuf.1/252983, intron 12 of 17)	17	53046126	53241449	195324	1	252983	uc010dcd.1	103589	ENSG00000166263	STXBP4	syntaxin binding protein 4
1064	chr17	53622576	53622797	222	*	Distal Intergenic	17	53469974	53499341	29368	2	23531	uc002iui.3	-123235	ENSG00000108960	MMD	monocyte to macrophage differentiation associated
1065	chr17	53923045	53923209	165	*	Distal Intergenic	17	53828466	53854748	26283	1	58488	uc010dch.3	94579	ENSG00000141179	PCTP	phosphatidylcholine transfer protein
1066	chr17	54159158	54159413	256	*	Distal Intergenic	17	54230836	54560007	329172	1	162282	uc002iun.1	-71423	ENSG00000153930	ANKFN1	ankyrin repeat and fibronectin type III domain containing 1
1067	chr17	55518301	55518463	163	*	Intron (uc010wnm.1/124540, intron 6 of 13)	17	55339476	55345894	6419	1	124540	uc002ivb.3	178825	ENSG00000153944	MSI2	musashi RNA binding protein 2
1068	chr17	56065840	56066033	194	*	Promoter (<=1kb)	17	56048910	56065615	16706	2	7716	uc002ivf.1	-225	ENSG00000136451	VEZF1	vascular endothelial zinc finger 1
1069	chr17	57987047	57987241	195	*	Promoter (2-3kb)	17	57990026	58027786	37761	1	6198	uc010woo.2	-2785	ENSG00000108443	RPS6KB1	ribosomal protein S6 kinase B1
1070	chr17	58710314	58710564	251	*	Intron (uc002iyt.2/8493, intron 2 of 5)	17	58677544	58743640	66097	1	8493	uc010ddm.2	32770	ENSG00000170836	PPM1D	protein phosphatase, Mg2+/Mn2+ dependent 1D
1071	chr17	58884910	58885133	224	*	Intron (uc010wow.1/54828, intron 3 of 10)	17	58964363	59067596	103234	1	54828	uc002iyx.1	-79230	ENSG00000141376	BCAS3	BCAS3 microtubule associated cell migration factor
1072	chr17	58999551	58999773	223	*	Intron (uc010wow.1/54828, intron 5 of 10)	17	58964411	59470199	505789	1	54828	uc002iyy.4	35140	ENSG00000141376	BCAS3	BCAS3 microtubule associated cell migration factor
1073	chr17	59482837	59483098	262	*	3' UTR	17	59477257	59486827	9571	1	6909	uc010wox.2	5580	ENSG00000121068	TBX2	T-box 2
1074	chr17	59718486	59718637	152	*	Distal Intergenic	17	59667794	59668563	770	2	342538	uc002izj.2	-49923	ENSG00000253506	NACA2	nascent polypeptide associated complex subunit alpha 2
1075	chr17	59979100	59979255	156	*	Intron (uc002izm.3/57508, intron 9 of 24)	17	59942728	60005377	62650	2	57508	uc002izm.3	26122	ENSG00000108506	INTS2	integrator complex subunit 2
1076	chr17	60345793	60345944	152	*	Intron (uc010woz.2/440452, intron 9 of 13)	17	60342067	60353016	10950	2	440452	uc010woz.2	7072	ENSG00000188755	TBC1D3P2	TBC1 domain family member 3 pseudogene 2
1077	chr17	60417076	60417227	152	*	Distal Intergenic	17	60447579	60493839	46261	1	146779	uc010wpc.2	-30352	ENSG00000172421	EFCAB3	EF-hand calcium binding domain 3
1078	chr17	61210545	61210795	251	*	Intron (uc002jal.4/26115, intron 3 of 24)	17	61271352	61505067	233716	1	26115	uc010wpe.2	-60557	ENSG00000170921	TANC2	tetratricopeptide repeat, ankyrin repeat and coiled-coil containing 2
1079	chr17	64054728	64054954	227	*	Intron (uc010deo.3/201134, intron 3 of 16)	17	63631658	64066119	434462	2	201134	uc010deo.3	11165	ENSG00000154240	CEP112	centrosomal protein 112
1080	chr17	65754126	65754284	159	*	Distal Intergenic	17	65736786	65736917	132	1	100124536	uc010dev.3	17340	ENSG00000200394	SNORA38B	small nucleolar RNA, H/ACA box 38B
1081	chr17	66409839	66409991	153	*	Intron (uc002jhc.2/22901, intron 11 of 11)	17	66420592	66420689	98	2	693220	uc021ucf.1	10698	ENSG00000207561	MIR635	microRNA 635
1082	chr17	68607921	68608157	237	*	Distal Intergenic	17	68165676	68176183	10508	1	3759	uc002jir.3	442245	ENSG00000123700	KCNJ2	potassium voltage-gated channel subfamily J member 2
1083	chr17	68846591	68846742	152	*	Distal Intergenic	17	68165676	68176183	10508	1	3759	uc002jir.3	680915	ENSG00000123700	KCNJ2	potassium voltage-gated channel subfamily J member 2
1084	chr17	68944196	68944347	152	*	Distal Intergenic	17	68165676	68176183	10508	1	3759	uc002jir.3	778520	ENSG00000123700	KCNJ2	potassium voltage-gated channel subfamily J member 2
1085	chr17	69120646	69120797	152	*	Intron (uc002jis.3/uc002jis.3, intron 3 of 3)	17	68165676	68176183	10508	1	3759	uc002jir.3	954970	ENSG00000123700	KCNJ2	potassium voltage-gated channel subfamily J member 2
1086	chr17	71296429	71296588	160	*	Intron (uc002jjn.3/23580, intron 1 of 1)	17	71279763	71307054	27292	2	23580	uc002jjn.3	10466	ENSG00000179604	CDC42EP4	CDC42 effector protein 4
1087	chr17	71910129	71910347	219	*	Distal Intergenic	17	71745409	71824676	79268	2	283982	uc010dfo.2	-85453	NA	LINC00469	long intergenic non-protein coding RNA 469
1088	chr17	73786851	73787002	152	*	Intron (uc002jpn.4/85451, intron 1 of 3)	17	73780920	73821886	40967	1	85451	uc021udd.2	5931	ENSG00000132478	UNK	unk zinc finger
1089	chr17	74877431	74877582	152	*	Intron (uc002jtg.4/146664, intron 2 of 2)	17	74868729	74946471	77743	1	146664	uc002jti.3	8702	ENSG00000167889	MGAT5B	alpha-1,6-mannosylglycoprotein 6-beta-N-acetylglucosaminyltransferase B
1090	chr17	78642845	78643015	171	*	Intron (uc002jys.3/57521, intron 3 of 8)	17	78518625	78940173	421549	1	57521	uc010wug.1	124220	ENSG00000141564	RPTOR	regulatory associated protein of MTOR complex 1
1091	chr17	79362610	79362840	231	*	Distal Intergenic	17	79349699	79359160	9462	2	100130370	uc031rev.1	-3450	ENSG00000262223	LOC100130370	uncharacterized LOC100130370
1092	chr17	79780281	79780436	156	*	3' UTR	17	79780293	79791167	10875	2	348262	uc002kjd.2	10731	ENSG00000225663	MCRIP1	MAPK regulated corepressor interacting protein 1
1093	chr17	79790631	79790804	174	*	Promoter (<=1kb)	17	79780293	79791167	10875	2	348262	uc002kjd.2	363	ENSG00000225663	MCRIP1	MAPK regulated corepressor interacting protein 1
1094	chr18	4455075	4455261	187	*	Promoter (<=1kb)	18	3496030	4455266	959237	2	9229	uc002kmf.3	5	ENSG00000170579	DLGAP1	DLG associated protein 1
1095	chr18	5543227	5543529	303	*	Promoter (<=1kb)	18	5392388	5543986	151599	2	23136	uc002kmt.1	457	ENSG00000082397	EPB41L3	erythrocyte membrane protein band 4.1 like 3
1096	chr18	6700122	6700273	152	*	Distal Intergenic	18	6788493	6898721	110229	1	79822	uc002knc.3	-88220	ENSG00000088756	ARHGAP28	Rho GTPase activating protein 28
1097	chr18	7567029	7567180	152	*	Promoter (<=1kb)	18	7567314	8406859	839546	1	5797	uc002knn.4	-134	ENSG00000173482	PTPRM	protein tyrosine phosphatase receptor type M
1098	chr18	9932807	9932958	152	*	Intron (uc002koj.3/9218, intron 2 of 6)	18	9913955	9960018	46064	1	9218	uc002kok.3	18852	ENSG00000101558	VAPA	VAMP associated protein A
1099	chr18	12175079	12175250	172	*	Distal Intergenic	18	12200778	12224709	23932	1	497259	uc031rhl.1	-25528	NA	C18orf61	uncharacterized LOC497259
1100	chr18	13421287	13421485	199	*	Intron (uc002ksb.3/753, intron 3 of 5)	18	13419498	13427533	8036	2	100288122	uc002ksc.3	6048	ENSG00000267690	LDLRAD4-AS1	LDLRAD4 antisense RNA 1
1101	chr18	18917632	18917791	160	*	Intron (uc002ktf.1/80000, intron 1 of 14)	18	18822203	19102791	280589	1	80000	uc010xam.2	95429	ENSG00000141449	GREB1L	GREB1 like retinoic acid receptor coactivator
1102	chr18	19084117	19084268	152	*	Intron (uc010xam.2/80000, intron 23 of 32)	18	19030984	19088676	57693	1	80000	uc010xan.1	53133	ENSG00000141449	GREB1L	GREB1 like retinoic acid receptor coactivator
1103	chr18	19439512	19439663	152	*	Intron (uc002ktp.3/57534, intron 20 of 20)	18	19408965	19409049	85	2	406905	uc021uic.1	-30463	ENSG00000284453	MIR1-2	microRNA 1-2
1104	chr18	19928657	19928858	202	*	Distal Intergenic	18	19993564	19997878	4315	2	64693	uc002ktv.1	69020	ENSG00000212710	CTAGE1	cutaneous T cell lymphoma-associated antigen 1
1105	chr18	22630263	22630475	213	*	Distal Intergenic	18	22641888	22932214	290327	2	25925	uc002kvk.2	301739	ENSG00000198795	ZNF521	zinc finger protein 521
1106	chr18	22959850	22960301	452	*	Distal Intergenic	18	22641888	22932214	290327	2	25925	uc010xbe.1	-27636	ENSG00000198795	ZNF521	zinc finger protein 521
1107	chr18	23412562	23412713	152	*	Distal Intergenic	18	23596217	23670611	74395	2	6760	uc002kvm.3	257898	ENSG00000141380	SS18	SS18 subunit of BAF chromatin remodeling complex
1108	chr18	23713788	23713953	166	*	Promoter (<=1kb)	18	23713816	23773319	59504	1	143471	uc002kvo.3	0	ENSG00000154611	PSMA8	proteasome subunit alpha 8
1109	chr18	23930367	23930520	154	*	Intron (uc002kvs.4/6875, intron 14 of 15)	18	23806409	23971650	165242	1	6875	uc002kvu.4	123958	ENSG00000141384	TAF4B	TATA-box binding protein associated factor 4b
1110	chr18	24489981	24490146	166	*	Intron (uc002kwb.2/147429, intron 2 of 7)	18	24432008	24445716	13709	2	361	uc002kwa.3	-44265	ENSG00000171885	AQP4	aquaporin 4
1111	chr18	27332992	27333216	225	*	Distal Intergenic	18	27878876	27878926	51	1	100302131	uc021uim.1	-545660	ENSG00000283218	MIR302F	microRNA 302f
1112	chr18	27577526	27577758	233	*	Distal Intergenic	18	27878876	27878926	51	1	100302131	uc021uim.1	-301118	ENSG00000283218	MIR302F	microRNA 302f
1113	chr18	27788491	27788686	196	*	Distal Intergenic	18	27878876	27878926	51	1	100302131	uc021uim.1	-90190	ENSG00000283218	MIR302F	microRNA 302f
1114	chr18	29532902	29533066	165	*	Distal Intergenic	18	29409136	29523099	113964	2	22878	uc002kxd.4	-9803	ENSG00000153339	TRAPPC8	trafficking protein particle complex 8
1115	chr18	31289884	31290065	182	*	Intron (uc002kxq.2/80816, intron 9 of 12)	18	31158541	31327399	168859	1	80816	uc010dmg.1	131343	ENSG00000141431	ASXL3	ASXL transcriptional regulator 3
1116	chr18	32226687	32226869	183	*	Intron (uc002kxu.2/1837, intron 1 of 12)	18	32173282	32471808	298527	1	1837	uc010dmj.3	53405	ENSG00000134769	DTNA	dystrobrevin alpha
1117	chr18	34114182	34114346	165	*	Intron (uc002kzr.1/80206, intron 5 of 13)	18	34124514	34238151	113638	1	80206	uc002kzu.1	-10168	ENSG00000134775	FHOD3	formin homology 2 domain containing 3
1118	chr18	34126967	34127118	152	*	Promoter (2-3kb)	18	34124514	34238151	113638	1	80206	uc002kzu.1	2453	ENSG00000134775	FHOD3	formin homology 2 domain containing 3
1119	chr18	34612634	34612848	215	*	Intron (uc002kzz.3/57536, intron 6 of 9)	18	34646829	34655613	8785	1	57536	uc002lad.3	-33981	ENSG00000150477	KIAA1328	KIAA1328
1120	chr18	35015462	35015702	241	*	Intron (uc002lae.2/56853, intron 2 of 12)	18	34823008	35146000	322993	2	56853	uc002lae.2	130298	ENSG00000101489	CELF4	CUGBP Elav-like family member 4
1121	chr18	35516023	35516175	153	*	Distal Intergenic	18	35237098	35237178	81	1	100422857	uc021uiz.1	278925	ENSG00000266530	MIR4318	microRNA 4318
1122	chr18	35769114	35769287	174	*	Distal Intergenic	18	35237098	35237178	81	1	100422857	uc021uiz.1	532016	ENSG00000266530	MIR4318	microRNA 4318
1123	chr18	35892174	35892345	172	*	Distal Intergenic	18	35237098	35237178	81	1	100422857	uc021uiz.1	655076	ENSG00000266530	MIR4318	microRNA 4318
1124	chr18	38415729	38415880	152	*	Distal Intergenic	18	39060236	39100561	40326	2	641516	uc002lan.3	684681	ENSG00000267313	KC6	keratoconus gene 6
1125	chr18	44547402	44547553	152	*	Promoter (2-3kb)	18	44542731	44544607	1877	2	100506888	uc021ujk.1	-2795	ENSG00000274744	ELOA3D	elongin A3 family member D
1126	chr18	46340200	46340477	278	*	Intron (uc002ldc.3/9811, intron 9 of 11)	18	46286575	46389586	103012	1	9811	uc002lde.4	53625	ENSG00000134030	CTIF	cap binding complex dependent translation initiation factor
1127	chr18	53194422	53194573	152	*	Intron (uc010xdx.1/6925, intron 2 of 18)	18	52889562	53178000	288439	2	6925	uc002lfy.2	-16422	ENSG00000196628	TCF4	transcription factor 4
1128	chr18	54239846	54240062	217	*	Distal Intergenic	18	54275510	54305736	30227	2	9352	uc002lgj.1	65674	ENSG00000091164	TXNL1	thioredoxin like 1
1129	chr18	54756575	54756726	152	*	Distal Intergenic	18	54721804	54739350	17547	2	100885779	uc031ril.1	-17225	ENSG00000258609	LINC-ROR	long intergenic non-protein coding RNA, regulator of reprogramming
1130	chr18	62834180	62834331	152	*	Distal Intergenic	18	63417488	63548175	130688	1	1005	uc002ljz.3	-583157	ENSG00000081138	CDH7	cadherin 7
1131	chr18	66360525	66360858	334	*	Intron (uc002lkf.3/54495, intron 8 of 15)	18	66340925	66382353	41429	2	54495	uc002lkf.3	21495	ENSG00000166479	TMX3	thioredoxin related transmembrane protein 3
1132	chr18	67485693	67485844	152	*	Intron (uc002lkl.3/220164, intron 7 of 7)	18	67530193	67615089	84897	2	10666	uc010dqo.3	129245	ENSG00000150637	CD226	CD226 molecule
1133	chr18	72923727	72923933	207	*	Promoter (1-2kb)	18	72922710	73001905	79196	1	10194	uc002lly.4	1017	ENSG00000179981	TSHZ1	teashirt zinc finger homeobox 1
1134	chr19	293522	293768	247	*	Promoter (2-3kb)	19	281044	291435	10392	2	8612	uc002loj.3	-2087	ENSG00000141934	PLPP2	phospholipid phosphatase 2
1135	chr19	788584	789029	446	*	Distal Intergenic	19	797392	812327	14936	1	5725	uc002lpp.2	-8363	ENSG00000011304	PTBP1	polypyrimidine tract binding protein 1
1136	chr19	1867115	1867309	195	*	Distal Intergenic	19	1852398	1863564	11167	2	83855	uc002luc.3	-3551	ENSG00000129911	KLF16	Kruppel like factor 16
1137	chr19	2556213	2556364	152	*	Intron (uc002lwd.2/2788, intron 2 of 4)	19	2476354	2477249	896	1	4616	uc002lwc.1	79859	ENSG00000099860	GADD45B	growth arrest and DNA damage inducible beta
1138	chr19	2684424	2684575	152	*	Intron (uc002lwd.2/2788, intron 1 of 4)	19	2511218	2702746	191529	2	2788	uc002lwd.2	18171	ENSG00000176533	GNG7	G protein subunit gamma 7
1139	chr19	3457639	3457998	360	*	Intron (uc002lxo.3/4782, intron 10 of 10)	19	3474405	3480540	6136	2	284422	uc010xhk.1	22542	ENSG00000095932	SMIM24	small integral membrane protein 24
1140	chr19	7169214	7169365	152	*	Intron (uc002mgd.1/3643, intron 6 of 21)	19	7069471	7087978	18508	1	79230	uc002mgc.3	99743	ENSG00000130544	ZNF557	zinc finger protein 557
1141	chr19	7204796	7204947	152	*	Intron (uc002mgd.1/3643, intron 2 of 21)	19	7112266	7294011	181746	2	3643	uc002mgd.1	89064	ENSG00000171105	INSR	insulin receptor
1142	chr19	8917147	8917298	152	*	Distal Intergenic	19	8920382	8932507	12126	2	148156	uc010xkh.1	15209	ENSG00000167785	ZNF558	zinc finger protein 558
1143	chr19	11769511	11769671	161	*	Intron (uc002msl.4/401898, intron 6 of 9)	19	11784813	11797384	12572	1	401898	uc021upi.1	-15142	NA	ZNF833P	zinc finger protein 833, pseudogene
1144	chr19	12783754	12783913	160	*	Exon (uc002muc.3/84292, exon 9 of 11)	19	12780517	12786646	6130	1	84292	uc010dyw.3	3237	ENSG00000123154	WDR83	WD repeat domain 83
1145	chr19	12833048	12833212	165	*	Promoter (<=1kb)	19	12810008	12833105	23098	2	30000	uc002muq.3	0	ENSG00000105576	TNPO2	transportin 2
1146	chr19	13624865	13625016	152	*	Distal Intergenic	19	13317256	13617274	300019	2	773	uc021upt.1	-7591	ENSG00000141837	CACNA1A	calcium voltage-gated channel subunit alpha1 A
1147	chr19	14602654	14602805	152	*	Intron (uc002myt.4/10755, intron 2 of 8)	19	14588571	14606961	18391	2	10755	uc002myt.4	4156	ENSG00000123159	GIPC1	GIPC PDZ domain containing family member 1
1148	chr19	15656062	15656213	152	*	Intron (uc002nbh.4/126410, intron 10 of 13)	19	15619336	15663128	43793	1	126410	uc002nbh.4	36726	ENSG00000171954	CYP4F22	cytochrome P450 family 4 subfamily F member 22
1149	chr19	16308757	16308940	184	*	Promoter (<=1kb)	19	16308665	16346156	37492	1	8907	uc010xpd.1	92	ENSG00000072958	AP1M1	adaptor related protein complex 1 subunit mu 1
1150	chr19	17018661	17018812	152	*	Intron (uc002nfb.3/27151, intron 29 of 41)	19	17003769	17014433	10665	2	27151	uc002nfd.1	-4228	ENSG00000160111	CPAMD8	C3 and PZP like alpha-2-macroglobulin domain containing 8
1151	chr19	17691503	17691675	173	*	Exon (uc002nhc.1/79709, exon 11 of 12)	19	17679318	17691714	12397	1	79709	uc010eax.1	12185	ENSG00000130309	COLGALT1	collagen beta(1-O)galactosyltransferase 1
1152	chr19	18717008	18717179	172	*	Promoter (<=1kb)	19	18704035	18717660	13626	2	9244	uc010ebt.2	481	ENSG00000006016	CRLF1	cytokine receptor like factor 1
1153	chr19	21580194	21580363	170	*	Promoter (<=1kb)	19	21579921	21610296	30376	1	284443	uc002npy.3	273	ENSG00000196268	ZNF493	zinc finger protein 493
1154	chr19	21652626	21652777	152	*	Distal Intergenic	19	21666176	21682696	16521	1	400680	uc002nqa.3	-13399	ENSG00000268658	LINC00664	long intergenic non-protein coding RNA 664
1155	chr19	21958683	21958834	152	*	Distal Intergenic	19	21906843	21950430	43588	2	163227	uc002nqi.3	-8253	ENSG00000197020	ZNF100	zinc finger protein 100
1156	chr19	22212618	22212866	249	*	Distal Intergenic	19	22169530	22193745	24216	2	7757	uc002nqq.3	-18873	ENSG00000160321	ZNF208	zinc finger protein 208
1157	chr19	22468969	22469120	152	*	Promoter (<=1kb)	19	22469252	22499978	30727	1	100287226	uc021urs.1	-132	ENSG00000196350	ZNF729	zinc finger protein 729
1158	chr19	22588230	22588393	164	*	Intron (uc002nqt.2/148198, intron 1 of 3)	19	22573899	22605148	31250	2	148198	uc002nqt.2	16755	ENSG00000197360	ZNF98	zinc finger protein 98
1159	chr19	22610520	22610823	304	*	Distal Intergenic	19	22573899	22605148	31250	2	148198	uc002nqt.2	-5372	ENSG00000197360	ZNF98	zinc finger protein 98
1160	chr19	28841710	28841938	229	*	Distal Intergenic	19	28281401	28284848	3448	2	148189	uc002nrx.3	-556862	ENSG00000261824	LINC00662	long intergenic non-protein coding RNA 662
1161	chr19	31907021	31907280	260	*	Distal Intergenic	19	31765851	31840190	74340	2	57616	uc002nsy.4	-66831	ENSG00000121297	TSHZ3	teashirt zinc finger homeobox 3
1162	chr19	32006819	32006988	170	*	Distal Intergenic	19	32079095	32084456	5362	1	100507527	uc002nta.2	-72107	ENSG00000267465	THEG5	testis highly expressed protein 5
1163	chr19	32022137	32022288	152	*	Distal Intergenic	19	32079095	32084456	5362	1	100507527	uc002nta.2	-56807	ENSG00000267465	THEG5	testis highly expressed protein 5
1164	chr19	32388251	32388402	152	*	Distal Intergenic	19	32083187	32083945	759	1	100507527	uc021urz.1	305064	ENSG00000267465	THEG5	testis highly expressed protein 5
1165	chr19	33361189	33361359	171	*	Promoter (<=1kb)	19	33321419	33360683	39265	2	11136	uc021usa.1	-506	ENSG00000021488	SLC7A9	solute carrier family 7 member 9
1166	chr19	37183944	37184195	252	*	Intron (uc002oeo.1/163081, intron 2 of 5)	19	37180303	37212225	31923	1	163081	uc002oep.4	3641	ENSG00000189042	ZNF567	zinc finger protein 567
1167	chr19	37592575	37592726	152	*	Intron (uc002ofl.3/147923, intron 4 of 4)	19	37569382	37620651	51270	1	147923	uc002ofl.3	23193	ENSG00000197050	ZNF420	zinc finger protein 420
1168	chr19	38023333	38023487	155	*	Exon (uc010efm.3/390927, exon 6 of 8)	19	38039851	38078248	38398	1	100507433	uc002ogm.3	-16364	ENSG00000267470	ZNF571-AS1	ZNF571 antisense RNA 1
1169	chr19	38243255	38243408	154	*	Intron (uc002ohd.3/126231, intron 4 of 4)	19	38229203	38270230	41028	2	126231	uc002ohd.3	26822	ENSG00000189144	ZNF573	zinc finger protein 573
1170	chr19	38253642	38253815	174	*	Intron (uc002ohd.3/126231, intron 4 of 4)	19	38229203	38270230	41028	2	126231	uc002ohd.3	16415	ENSG00000189144	ZNF573	zinc finger protein 573
1171	chr19	38660972	38661123	152	*	Intron (uc002ohk.3/23094, intron 15 of 21)	19	38701649	38714890	13242	2	8193	uc002ohl.3	53767	ENSG00000011332	DPF1	double PHD fingers 1
1172	chr19	40369624	40369775	152	*	Intron (uc002omp.4/8857, intron 27 of 35)	19	40328901	40337054	8154	2	2091	uc010egr.3	-32570	ENSG00000105202	FBL	fibrillarin
1173	chr19	42348697	42348922	226	*	Promoter (<=1kb)	19	42349024	42356395	7372	1	63946	uc002orr.1	-102	ENSG00000142025	DMRTC2	DMRT like family C2
1174	chr19	43983414	43983699	286	*	Exon (uc010eit.3/653583, exon 8 of 10)	19	43965318	43969831	4514	2	27076	uc002owm.3	-13583	ENSG00000124466	LYPD3	LY6/PLAUR domain containing 3
1175	chr19	44784248	44784451	204	*	Intron (uc002oyx.1/9310, intron 3 of 4)	19	44764067	44779470	15404	1	353355	uc002oyz.2	20181	ENSG00000159915	ZNF233	zinc finger protein 233
1176	chr19	44973744	44973895	152	*	Distal Intergenic	19	44930426	44952766	22341	2	7772	uc010ejl.1	-20978	ENSG00000278318	ZNF229	zinc finger protein 229
1177	chr19	45010438	45010652	215	*	Intron (uc010ejn.1/125931, intron 12 of 12)	19	44979859	45004574	24716	2	7733	uc010ejm.3	-5864	ENSG00000167384	ZNF180	zinc finger protein 180
1178	chr19	46572237	46572388	152	*	Intron (uc002pdz.1/uc002pdz.1, intron 1 of 1)	19	46543006	46544274	1269	2	444882	uc002pdy.1	-27963	ENSG00000204869	IGFL4	IGF like family member 4
1179	chr19	47456000	47456151	152	*	Intron (uc010ekv.3/2909, intron 2 of 5)	19	47421933	47508333	86401	1	2909	uc010ekv.3	34067	ENSG00000160007	ARHGAP35	Rho GTPase activating protein 35
1180	chr19	47657167	47657318	152	*	Intron (uc002pgc.3/10055, intron 4 of 8)	19	47634115	47713893	79779	1	10055	uc002pge.3	23052	ENSG00000142230	SAE1	SUMO1 activating enzyme subunit 1
1181	chr19	49535187	49535556	370	*	Promoter (<=1kb)	19	49535169	49536495	1327	1	114336	uc010yaf.2	18	ENSG00000104818	CGB2	chorionic gonadotropin subunit beta 2
1182	chr19	52194051	52194202	152	*	Promoter (1-2kb)	19	52195865	52195934	70	1	407056	uc002pxh.1	-1663	ENSG00000207550	MIR99B	microRNA 99b
1183	chr19	52634131	52634302	172	*	Intron (uc002pym.3/90317, intron 1 of 3)	19	52617653	52643191	25539	2	90317	uc002pym.3	8889	ENSG00000204611	ZNF616	zinc finger protein 616
1184	chr19	53224716	53224922	207	*	Intron (uc010eqc.3/81856, intron 1 of 4)	19	53206066	53232084	26019	2	81856	uc010eqc.3	7162	ENSG00000213020	ZNF611	zinc finger protein 611
1185	chr19	53415542	53415693	152	*	Distal Intergenic	19	53367119	53400946	33828	2	162967	uc010eqi.2	-14596	ENSG00000182986	ZNF320	zinc finger protein 320
1186	chr19	53908257	53908422	166	*	Intron (uc010ydx.2/91661, intron 5 of 5)	19	53898397	53930574	32178	1	91661	uc002qbn.3	9860	ENSG00000196417	ZNF765	zinc finger protein 765
1187	chr19	56001503	56001716	214	*	Promoter (1-2kb)	19	55999870	56030466	30597	1	284297	uc002qlg.4	1633	ENSG00000179954	SSC5D	scavenger receptor cysteine rich family member with 5 domains
1188	chr19	57263823	57263974	152	*	Intron (uc010ygp.1/uc010ygp.1, intron 1 of 2)	19	57323848	57325161	1314	1	100169890	uc010ets.2	-59874	NA	PEG3-AS1	PEG3 antisense RNA 1
1189	chr19	57381362	57381528	167	*	Distal Intergenic	19	57352270	57359922	7653	1	100073347	uc010ett.1	29092	ENSG00000268654	MIMT1	MER1 repeat containing imprinted transcript 1
1190	chr19	57546459	57546610	152	*	Distal Intergenic	19	57631509	57643293	11785	1	57663	uc002qny.3	-84899	ENSG00000131864	USP29	ubiquitin specific peptidase 29
1191	chr19	57590154	57590309	156	*	Distal Intergenic	19	57631509	57643293	11785	1	57663	uc002qny.3	-41200	ENSG00000131864	USP29	ubiquitin specific peptidase 29
1192	chr19	58755642	58755863	222	*	Intron (uc010eun.1/27300, intron 4 of 6)	19	58740834	58763073	22240	1	27300	uc002qrv.3	14808	ENSG00000198131	ZNF544	zinc finger protein 544
1193	chr19	58781883	58782034	152	*	Intron (uc002qrx.1/uc002qrx.1, intron 1 of 1)	19	58790318	58807254	16937	1	7554	uc002qry.1	-8284	ENSG00000278129	ZNF8	zinc finger protein 8
1194	chr2	91003	91165	163	*	Distal Intergenic	2	38814	46588	7775	2	642273	uc010yim.2	-44415	ENSG00000184731	FAM110C	family with sequence similarity 110 member C
1195	chr2	735945	736096	152	*	Distal Intergenic	2	667973	677439	9467	2	129787	uc002qwl.3	-58506	ENSG00000151353	TMEM18	transmembrane protein 18
1196	chr2	1655204	1655355	152	*	Intron (uc002qxa.3/7837, intron 16 of 22)	2	1635659	1748291	112633	2	7837	uc002qxa.3	92936	ENSG00000130508	PXDN	peroxidasin
1197	chr2	2617111	2617262	152	*	Distal Intergenic	2	1792885	2335045	542161	2	23040	uc002qxe.3	-282066	ENSG00000186487	MYT1L	myelin transcription factor 1 like
1198	chr2	3106345	3106496	152	*	Intron (uc002qxh.1/uc002qxh.1, intron 3 of 6)	2	3192741	3323445	130705	2	7260	uc002qxi.2	216949	ENSG00000032389	EIPR1	EARP complex and GARP complex interacting protein 1
1199	chr2	3365679	3366186	508	*	Intron (uc002qxj.2/7260, intron 1 of 8)	2	3192741	3381653	188913	2	7260	uc002qxj.2	15467	ENSG00000032389	EIPR1	EARP complex and GARP complex interacting protein 1
1200	chr2	3438589	3438805	217	*	Intron (uc002qxm.1/51112, intron 5 of 11)	2	3391391	3488857	97467	1	51112	uc010ewm.1	47198	ENSG00000171853	TRAPPC12	trafficking protein particle complex 12
1201	chr2	6072771	6072929	159	*	Promoter (<=1kb)	2	6072819	6120350	47532	1	150622	uc002qyk.2	0	NA	SILC1	sciatic injury induced lincRNA upregulator of SOX11
1202	chr2	9722200	9722426	227	*	Downstream (1-2kb)	2	9667631	9695917	28287	2	6868	uc002qzv.3	-26283	ENSG00000151694	ADAM17	ADAM metallopeptidase domain 17
1203	chr2	10646721	10646928	208	*	Distal Intergenic	2	10580508	10588453	7946	2	4953	uc010yjd.1	-58268	ENSG00000115758	ODC1	ornithine decarboxylase 1
1204	chr2	12115428	12115659	232	*	Distal Intergenic	2	11977059	11977112	54	2	100422996	uc021vea.1	-138316	ENSG00000265172	MIR4262	microRNA 4262
1205	chr2	14465354	14465505	152	*	Intron (uc002rby.3/uc002rby.3, intron 1 of 3)	2	14772810	14780168	7359	1	151354	uc002rbz.2	-307305	ENSG00000162981	LRATD1	LRAT domain containing 1
1206	chr2	16575326	16575657	332	*	Distal Intergenic	2	16730730	16804344	73615	2	81553	uc010exm.2	228687	ENSG00000197872	FAM49A	family with sequence similarity 49 member A
1207	chr2	17036463	17036614	152	*	Distal Intergenic	2	16730730	16847134	116405	2	81553	uc002rck.2	-189329	ENSG00000197872	FAM49A	family with sequence similarity 49 member A
1208	chr2	17987036	17987187	152	*	Distal Intergenic	2	17845079	17981462	136384	2	79677	uc010exo.3	-5574	ENSG00000163029	SMC6	structural maintenance of chromosomes 6
1209	chr2	20601330	20601481	152	*	Distal Intergenic	2	20646835	20649201	2367	1	388	uc002rdv.3	-45354	ENSG00000143878	RHOB	ras homolog family member B
1210	chr2	20968253	20968471	219	*	Intron (uc002rec.3/60526, intron 4 of 6)	2	20884818	21022827	138010	2	60526	uc002rec.3	54356	ENSG00000118961	LDAH	lipid droplet associated hydrolase
1211	chr2	24812451	24812602	152	*	Intron (uc002rfi.3/8648, intron 2 of 21)	2	24807345	24993570	186226	1	8648	uc002rfl.3	5106	ENSG00000084676	NCOA1	nuclear receptor coactivator 1
1212	chr2	25468041	25468256	216	*	Exon (uc002rgb.4/1788, exon 9 of 19)	2	25455830	25475184	19355	2	1788	uc002rgb.4	6928	ENSG00000119772	DNMT3A	DNA methyltransferase 3 alpha
1213	chr2	26351082	26351236	155	*	Intron (uc002rgv.3/10890, intron 5 of 5)	2	26395960	26412532	16573	1	150946	uc002rgw.2	-44724	ENSG00000157833	GAREM2	GRB2 associated regulator of MAPK1 subtype 2
1214	chr2	29642205	29642356	152	*	Intron (uc002rmy.3/238, intron 4 of 28)	2	29415640	29447593	31954	2	238	uc031rnw.1	-194612	ENSG00000171094	ALK	ALK receptor tyrosine kinase
1215	chr2	30009789	30010078	290	*	Intron (uc002rmy.3/238, intron 1 of 28)	2	29415640	30144477	728838	2	238	uc002rmy.3	134399	ENSG00000171094	ALK	ALK receptor tyrosine kinase
1216	chr2	30426070	30426221	152	*	Distal Intergenic	2	30454397	30482899	28503	1	81606	uc002rne.2	-28176	ENSG00000213626	LBH	LBH regulator of WNT signaling pathway
1217	chr2	30944014	30944399	386	*	Downstream (1-2kb)	2	30945638	30966445	20808	2	92291	uc002rnm.3	22046	ENSG00000162949	CAPN13	calpain 13
1218	chr2	31113551	31113765	215	*	Distal Intergenic	2	30973969	31030311	56343	2	92291	uc002rnp.1	-83240	ENSG00000162949	CAPN13	calpain 13
1219	chr2	31202590	31202741	152	*	Intron (uc002rnq.3/79623, intron 4 of 16)	2	31133331	31352506	219176	2	79623	uc002rnq.3	149765	ENSG00000158089	GALNT14	polypeptide N-acetylgalactosaminyltransferase 14
1220	chr2	31805611	31805797	187	*	Promoter (<=1kb)	2	31749656	31806040	56385	2	6716	uc002rnw.1	243	ENSG00000277893	SRD5A2	steroid 5 alpha-reductase 2
1221	chr2	32054072	32054223	152	*	Distal Intergenic	2	32092894	32235698	142805	2	51072	uc002rnx.3	181475	ENSG00000162959	MEMO1	mediator of cell motility 1
1222	chr2	37634254	37634405	152	*	Distal Intergenic	2	37571753	37600465	28713	1	25797	uc002rqg.3	62501	ENSG00000115828	QPCT	glutaminyl-peptide cyclotransferase
1223	chr2	38350307	38350458	152	*	Distal Intergenic	2	38358247	38408993	50747	1	285154	uc010faj.2	-7789	ENSG00000232973	CYP1B1-AS1	CYP1B1 antisense RNA 1
1224	chr2	39023271	39023539	269	*	Downstream (1-2kb)	2	39005258	39009106	3849	1	79833	uc002rrc.3	18013	ENSG00000152147	GEMIN6	gem nuclear organelle associated protein 6
1225	chr2	39347665	39347885	221	*	Promoter (<=1kb)	2	39208690	39347604	138915	2	6654	uc002rrk.4	-61	ENSG00000115904	SOS1	SOS Ras/Rac guanine nucleotide exchange factor 1
1226	chr2	39738468	39738656	189	*	Promoter (2-3kb)	2	39741287	39828484	87198	1	728730	uc002rrs.1	-2631	ENSG00000231312	MAP4K3-DT	MAP4K3 divergent transcript
1227	chr2	40711526	40711684	159	*	Intron (uc002rsd.4/6546, intron 1 of 7)	2	40339286	40739575	400290	2	6546	uc002rsd.4	27891	ENSG00000183023	SLC8A1	solute carrier family 8 member A1
1228	chr2	44375333	44375490	158	*	Distal Intergenic	2	44396000	44436571	40572	1	5495	uc002rts.3	-20510	ENSG00000138032	PPM1B	protein phosphatase, Mg2+/Mn2+ dependent 1B
1229	chr2	45864200	45864393	194	*	Distal Intergenic	2	45879043	46415129	536087	1	5581	uc002rut.3	-14650	ENSG00000171132	PRKCE	protein kinase C epsilon
1230	chr2	48448273	48448485	213	*	Distal Intergenic	2	48541795	48606434	64640	1	3344	uc002rwh.1	-93310	ENSG00000170802	FOXN2	forkhead box N2
1231	chr2	48767732	48767883	152	*	Intron (uc021vhf.1/286749, intron 1 of 10)	2	48757308	48825654	68347	1	11037	uc010fbm.3	10424	ENSG00000243244	STON1	stonin 1
1232	chr2	49190478	49190668	191	*	Exon (uc002rww.3/2492, exon 10 of 10)	2	49189296	49381666	192371	2	2492	uc002rww.3	190998	ENSG00000170820	FSHR	follicle stimulating hormone receptor
1233	chr2	58157188	58157339	152	*	Intron (uc002rzo.2/7444, intron 1 of 15)	2	58134786	58387055	252270	1	7444	uc010fcb.2	22402	ENSG00000028116	VRK2	VRK serine/threonine kinase 2
1234	chr2	59892212	59892405	194	*	Distal Intergenic	2	60614497	60614580	84	2	100616473	uc021vie.1	722175	ENSG00000266078	MIR4432	microRNA 4432
1235	chr2	60368234	60368390	157	*	Distal Intergenic	2	60614497	60614580	84	2	100616473	uc021vie.1	246190	ENSG00000266078	MIR4432	microRNA 4432
1236	chr2	60434385	60434537	153	*	Distal Intergenic	2	60614497	60614580	84	2	100616473	uc021vie.1	180043	ENSG00000266078	MIR4432	microRNA 4432
1237	chr2	61667194	61667381	188	*	Intron (uc002sbe.3/9736, intron 1 of 79)	2	61644379	61644512	134	2	100124537	uc010fck.1	-22682	ENSG00000206937	SNORA70B	small nucleolar RNA, H/ACA box 70B
1238	chr2	61924162	61924340	179	*	Distal Intergenic	2	62051983	62081278	29296	2	84140	uc002sbm.4	156938	ENSG00000170264	FAM161A	FAM161 centrosomal protein A
1239	chr2	62073812	62073963	152	*	5' UTR	2	62051983	62081278	29296	2	84140	uc002sbm.4	7315	ENSG00000170264	FAM161A	FAM161 centrosomal protein A
1240	chr2	62752295	62752601	307	*	Intron (uc002sbv.1/200728, intron 1 of 3)	2	62727762	62762780	35019	2	200728	uc002sbv.1	10179	ENSG00000186889	TMEM17	transmembrane protein 17
1241	chr2	62878513	62878664	152	*	Intron (uc002sbw.1/uc002sbw.1, intron 2 of 7)	2	62900986	63273621	372636	1	23301	uc010fcp.3	-22322	ENSG00000115504	EHBP1	EH domain binding protein 1
1242	chr2	63628615	63628766	152	*	Intron (uc002sce.3/51057, intron 2 of 8)	2	63348535	63661070	312536	2	51057	uc002sce.3	32304	ENSG00000143951	WDPCP	WD repeat containing planar cell polarity effector
1243	chr2	64246253	64246654	402	*	Promoter (<=1kb)	2	64119667	64246214	126548	2	51542	uc002scq.3	-39	ENSG00000143952	VPS54	VPS54 subunit of GARP complex
1244	chr2	64610651	64610802	152	*	Distal Intergenic	2	64681327	64688517	7191	1	29094	uc002scy.4	-70525	ENSG00000119862	LGALSL	galectin like
1245	chr2	64811833	64811987	155	*	Intron (uc002scz.3/54812, intron 8 of 9)	2	64834446	64843616	9171	1	339807	uc002sdd.3	-22459	ENSG00000233694	LINC02579	long intergenic non-protein coding RNA 2579
1246	chr2	65695435	65695586	152	*	Intron (uc010fcy.1/uc010fcy.1, intron 1 of 9)	2	65559121	65659656	100536	2	200734	uc010fcx.1	-35779	ENSG00000198369	SPRED2	sprouty related EVH1 domain containing 2
1247	chr2	65765587	65765738	152	*	Intron (uc010fcy.1/uc010fcy.1, intron 4 of 9)	2	65559121	65659656	100536	2	200734	uc010fcx.1	-105931	ENSG00000198369	SPRED2	sprouty related EVH1 domain containing 2
1248	chr2	67873833	67874091	259	*	Distal Intergenic	2	67624442	67637533	13092	1	54465	uc002sdz.1	249391	ENSG00000143971	ETAA1	ETAA1 activator of ATR kinase
1249	chr2	69896517	69896721	205	*	Distal Intergenic	2	69771371	69870977	99607	2	22848	uc010fdm.1	-25540	ENSG00000115977	AAK1	AP2 associated kinase 1
1250	chr2	71572693	71572844	152	*	Intron (uc010fec.2/27332, intron 1 of 12)	2	71575883	71654544	78662	1	27332	uc002sib.1	-3039	ENSG00000075292	ZNF638	zinc finger protein 638
1251	chr2	72460584	72460735	152	*	Intron (uc010fep.3/23233, intron 20 of 21)	2	72356367	72374991	18625	2	56603	uc010yrb.2	-85593	ENSG00000003137	CYP26B1	cytochrome P450 family 26 subfamily B member 1
1252	chr2	72613608	72613809	202	*	Intron (uc010fep.3/23233, intron 18 of 21)	2	72356367	72374991	18625	2	56603	uc010yrb.2	-238617	ENSG00000003137	CYP26B1	cytochrome P450 family 26 subfamily B member 1
1253	chr2	73604792	73604943	152	*	Distal Intergenic	2	73612886	73837046	224161	1	7840	uc002sje.1	-7943	ENSG00000116127	ALMS1	ALMS1 centrosome and basal body associated protein
1254	chr2	80056384	80056537	154	*	Intron (uc010yse.2/1496, intron 7 of 21)	2	79878678	80875988	997311	1	1496	uc010ysh.2	177706	ENSG00000066032	CTNNA2	catenin alpha 2
1255	chr2	82694207	82694358	152	*	Distal Intergenic	2	83083927	83084893	967	1	1720	uc021vjv.2	-389569	NA	DHFRP3	dihydrofolate reductase pseudogene 3
1256	chr2	83075468	83075619	152	*	Distal Intergenic	2	83083927	83084893	967	1	1720	uc021vjv.2	-8308	NA	DHFRP3	dihydrofolate reductase pseudogene 3
1257	chr2	83408198	83408349	152	*	Distal Intergenic	2	83083927	83084893	967	1	1720	uc021vjv.2	324271	NA	DHFRP3	dihydrofolate reductase pseudogene 3
1258	chr2	84865934	84866085	152	*	Intron (uc010fgb.3/1768, intron 31 of 76)	2	84885416	84924966	39551	1	1768	uc002sor.3	-19331	ENSG00000115423	DNAH6	dynein axonemal heavy chain 6
1259	chr2	85604358	85604509	152	*	Exon (uc010fgg.2/84173, exon 6 of 7)	2	85584090	85618875	34786	1	84173	uc010ysp.2	20268	ENSG00000115459	ELMOD3	ELMO domain containing 3
1260	chr2	86292420	86292571	152	*	Promoter (<=1kb)	2	86253451	86292810	39360	2	25885	uc010ytb.2	239	ENSG00000068654	POLR1A	RNA polymerase I subunit A
1261	chr2	86564413	86564670	258	*	Promoter (<=1kb)	2	86441120	86564777	123658	2	65055	uc002srh.4	107	ENSG00000068615	REEP1	receptor accessory protein 1
1262	chr2	90449726	90449881	156	*	Intron (uc031rom.1/uc031rom.1, intron 40 of 41)	2	89111884	89111968	85	1	100616399	uc021vks.1	1337842	ENSG00000265510	MIR4436A	microRNA 4436a
1263	chr2	92260615	92260766	152	*	Distal Intergenic	2	92129159	92130496	1338	1	440888	uc010yuc.2	131456	NA	ACTR3BP2	ACTR3B pseudogene 2
1264	chr2	92262803	92263093	291	*	Distal Intergenic	2	92129159	92130496	1338	1	440888	uc010yuc.2	133644	NA	ACTR3BP2	ACTR3B pseudogene 2
1265	chr2	97712933	97713131	199	*	Distal Intergenic	2	97749323	97760582	11260	2	151313	uc002sxm.3	47451	ENSG00000144199	FAHD2B	fumarylacetoacetate hydrolase domain containing 2B
1266	chr2	97752008	97752166	159	*	Intron (uc002sxm.3/151313, intron 3 of 7)	2	97749323	97760582	11260	2	151313	uc002sxm.3	8416	ENSG00000144199	FAHD2B	fumarylacetoacetate hydrolase domain containing 2B
1267	chr2	98240436	98240587	152	*	Distal Intergenic	2	98262521	98264657	2137	1	1329	uc002sya.3	-21934	ENSG00000135940	COX5B	cytochrome c oxidase subunit 5B
1268	chr2	98455038	98455191	154	*	Intron (uc002syh.4/23505, intron 7 of 40)	2	98372801	98377660	4860	2	23505	uc002syg.3	-77378	ENSG00000075568	TMEM131	transmembrane protein 131
1269	chr2	98745421	98745640	220	*	Intron (uc010yvh.2/200403, intron 5 of 12)	2	98765958	98928495	162538	1	200403	uc010yvi.1	-20318	ENSG00000168658	VWA3B	von Willebrand factor A domain containing 3B
1270	chr2	98783455	98783632	178	*	Intron (uc010yvh.2/200403, intron 7 of 12)	2	98765958	98928495	162538	1	200403	uc010yvi.1	17497	ENSG00000168658	VWA3B	von Willebrand factor A domain containing 3B
1271	chr2	99061593	99061882	290	*	Promoter (<=1kb)	2	99061321	99207496	146176	1	3631	uc010yvk.2	272	ENSG00000040933	INPP4A	inositol polyphosphate-4-phosphatase type I A
1272	chr2	99438543	99438764	222	*	Exon (uc002szf.1/343990, exon 7 of 10)	2	99235569	99347589	112021	2	11320	uc010fil.3	-90954	ENSG00000071073	MGAT4A	alpha-1,3-mannosyl-glycoprotein 4-beta-N-acetylglucosaminyltransferase A
1273	chr2	99566702	99566878	177	*	Distal Intergenic	2	99410309	99552684	142376	2	343990	uc002szf.1	-14018	ENSG00000196872	KIAA1211L	KIAA1211 like
1274	chr2	102349250	102349528	279	*	Intron (uc002tbc.3/9448, intron 2 of 31)	2	102314165	102511152	196988	1	9448	uc010yvy.2	35085	ENSG00000071054	MAP4K4	mitogen-activated protein kinase kinase kinase kinase 4
1275	chr2	102972441	102972592	152	*	Intron (uc002tbw.4/8809, intron 1 of 10)	2	102979093	102990453	11361	1	8809	uc010ywb.1	-6501	ENSG00000115604	IL18R1	interleukin 18 receptor 1
1276	chr2	103782852	103783012	161	*	Distal Intergenic	2	103414225	103434138	19914	1	130827	uc010ywe.3	368627	ENSG00000170417	TMEM182	transmembrane protein 182
1277	chr2	105405647	105405805	159	*	Distal Intergenic	2	105363095	105374177	11083	2	284998	uc002tcj.2	-31470	ENSG00000234177	LINC01114	long intergenic non-protein coding RNA 1114
1278	chr2	107186469	107186691	223	*	Distal Intergenic	2	107021136	107084801	63666	2	653489	uc010ywi.1	-101668	ENSG00000153165	RGPD3	RANBP2 like and GRIP domain containing 3
1279	chr2	108068667	108068833	167	*	Distal Intergenic	2	108439520	108442582	3063	2	729121	uc010ywj.1	373749	ENSG00000230651	RGPD4-AS1	RGPD4 antisense RNA 1 (head to head)
1280	chr2	109263417	109263568	152	*	Intron (uc002tel.3/3987, intron 1 of 9)	2	109271268	109303702	32435	1	3987	uc002tek.4	-7700	ENSG00000169756	LIMS1	LIM zinc finger domain containing 1
1281	chr2	109403338	109403523	186	*	Promoter (<=1kb)	2	109403219	109492847	89629	1	165055	uc010fjm.1	119	ENSG00000163006	CCDC138	coiled-coil domain containing 138
1282	chr2	111724010	111724161	152	*	Intron (uc010yxk.1/55289, intron 12 of 17)	2	111878491	111886423	7933	1	10018	uc002tgt.1	-154330	ENSG00000153094	BCL2L11	BCL2 like 11
1283	chr2	113323319	113323470	152	*	Intron (uc002thw.2/84172, intron 10 of 14)	2	113342036	113346617	4582	1	84269	uc002thz.1	-18566	ENSG00000125611	CHCHD5	coiled-coil-helix-coiled-coil-helix domain containing 5
1284	chr2	113763209	113763360	152	*	Promoter (<=1kb)	2	113763449	113765621	2173	1	27179	uc010yxr.2	-89	ENSG00000136694	IL36A	interleukin 36 alpha
1285	chr2	121663633	121663845	213	*	Intron (uc010yyu.1/2736, intron 2 of 3)	2	121554867	121750229	195363	1	2736	uc010flp.3	108766	ENSG00000074047	GLI2	GLI family zinc finger 2
1286	chr2	121762089	121762240	152	*	Distal Intergenic	2	121554867	121750229	195363	1	2736	uc010flp.3	207222	ENSG00000074047	GLI2	GLI family zinc finger 2
1287	chr2	122033313	122033464	152	*	Intron (uc002tmx.3/29842, intron 2 of 14)	2	121974164	122042778	68615	2	29842	uc002tmx.3	9314	ENSG00000115112	TFCP2L1	transcription factor CP2 like 1
1288	chr2	122304787	122304938	152	*	Intron (uc010yyy.2/23332, intron 1 of 35)	2	122288456	122288585	130	1	100151683	uc010yzd.1	16331	ENSG00000264229	RNU4ATAC	RNA, U4atac small nuclear (U12-dependent splicing)
1289	chr2	122389394	122389545	152	*	Intron (uc002tnc.3/23332, intron 1 of 38)	2	122095352	122407052	311701	2	23332	uc002tnc.3	17507	ENSG00000074054	CLASP1	cytoplasmic linker associated protein 1
1290	chr2	122638680	122638867	188	*	Distal Intergenic	2	122513121	122525428	12308	1	7247	uc031rox.1	125559	ENSG00000211460	TSN	translin
1291	chr2	122867963	122868114	152	*	Distal Intergenic	2	122513121	122525428	12308	1	7247	uc031rox.1	354842	ENSG00000211460	TSN	translin
1292	chr2	123120169	123120320	152	*	Distal Intergenic	2	122513121	122525428	12308	1	7247	uc031rox.1	607048	ENSG00000211460	TSN	translin
1293	chr2	124372688	124372871	184	*	Distal Intergenic	2	124782864	125672863	890000	1	129684	uc002tno.3	-409993	ENSG00000155052	CNTNAP5	contactin associated protein like 5
1294	chr2	124693181	124693415	235	*	Distal Intergenic	2	124782864	125672863	890000	1	129684	uc002tno.3	-89449	ENSG00000155052	CNTNAP5	contactin associated protein like 5
1295	chr2	124867032	124867251	220	*	Intron (uc002tno.3/129684, intron 1 of 23)	2	124782864	125672863	890000	1	129684	uc010flu.3	84168	ENSG00000155052	CNTNAP5	contactin associated protein like 5
1296	chr2	125258312	125258463	152	*	Intron (uc002tno.3/129684, intron 7 of 23)	2	124782864	125672863	890000	1	129684	uc010flu.3	475448	ENSG00000155052	CNTNAP5	contactin associated protein like 5
1297	chr2	127239094	127239245	152	*	Distal Intergenic	2	127413511	127454251	40741	1	2995	uc002tnq.4	-174266	ENSG00000136732	GYPC	glycophorin C (Gerbich blood group)
1298	chr2	127445105	127445256	152	*	Intron (uc002tnq.4/2995, intron 1 of 3)	2	127413511	127454251	40741	1	2995	uc010flv.4	31594	ENSG00000136732	GYPC	glycophorin C (Gerbich blood group)
1299	chr2	127495708	127495966	259	*	Distal Intergenic	2	127413511	127454251	40741	1	2995	uc010flv.4	82197	ENSG00000136732	GYPC	glycophorin C (Gerbich blood group)
1300	chr2	128784756	128784971	216	*	Promoter (<=1kb)	2	128698791	128784869	86079	2	79595	uc002tpp.2	0	ENSG00000136715	SAP130	Sin3A associated protein 130
1301	chr2	130144803	130144964	162	*	Distal Intergenic	2	130680435	130691890	11456	2	389033	uc010yzp.2	546926	ENSG00000214100	PLAC9P1	placenta associated 9 pseudogene 1
1302	chr2	130383025	130383176	152	*	Distal Intergenic	2	130680435	130691890	11456	2	389033	uc010yzp.2	308714	ENSG00000214100	PLAC9P1	placenta associated 9 pseudogene 1
1303	chr2	132258963	132259114	152	*	Exon (uc010zax.1/150776, exon 7 of 10)	2	132250386	132279149	28764	1	150776	uc002tsy.3	8577	ENSG00000152117	LOC150776	sphingomyelin phosphodiesterase 4, neutral membrane (neutral sphingomyelinase-3) pseudogene
1304	chr2	135886477	135886860	384	*	Intron (uc002tuj.3/22930, intron 11 of 23)	2	135847224	135933964	86741	1	22930	uc010fnh.1	39253	ENSG00000115839	RAB3GAP1	RAB3 GTPase activating protein catalytic subunit 1
1305	chr2	136281743	136281907	165	*	Intron (uc002tuk.3/84083, intron 1 of 21)	2	135957574	136288182	330609	2	84083	uc002tuk.3	6275	ENSG00000121988	ZRANB3	zinc finger RANBP2-type containing 3
1306	chr2	136801096	136801247	152	*	Distal Intergenic	2	136664254	136743222	78969	2	1615	uc010fnj.1	-57874	ENSG00000115866	DARS	aspartyl-tRNA synthetase
1307	chr2	137929876	137930027	152	*	Intron (uc010zbj.1/80731, intron 6 of 8)	2	137813990	138169604	355615	1	80731	uc002tvb.3	115886	ENSG00000144229	THSD7B	thrombospondin type 1 domain containing 7B
1308	chr2	138128156	138128307	152	*	Intron (uc010zbj.1/80731, intron 6 of 8)	2	137813990	138169604	355615	1	80731	uc002tvb.3	314166	ENSG00000144229	THSD7B	thrombospondin type 1 domain containing 7B
1309	chr2	147688340	147688528	189	*	Distal Intergenic	2	147344625	147348558	3934	1	728773	uc002twf.4	343715	NA	PABPC1P2	poly(A) binding protein cytoplasmic 1 pseudogene 2
1310	chr2	149941623	149941774	152	*	Intron (uc002twv.1/130576, intron 1 of 6)	2	149934036	150071772	137737	1	130576	uc002twx.1	7587	ENSG00000150556	LYPD6B	LY6/PLAUR domain containing 6B
1311	chr2	151587695	151587852	158	*	Distal Intergenic	2	151325757	151344209	18453	2	390	uc010zbv.2	-243486	ENSG00000115963	RND3	Rho family GTPase 3
1312	chr2	152468244	152468476	233	*	Intron (uc021vrb.1/4703, intron 73 of 147)	2	152341853	152440280	98428	2	4703	uc002txr.3	-27964	ENSG00000183091	NEB	nebulin
1313	chr2	152521753	152521904	152	*	Exon (uc021vrb.1/4703, exon 40 of 148)	2	152545732	152563511	17780	2	4703	uc010fny.2	41607	ENSG00000183091	NEB	nebulin
1314	chr2	154629493	154629648	156	*	Distal Intergenic	2	154728426	155310489	582064	1	114805	uc002tyr.4	-98778	ENSG00000144278	GALNT13	polypeptide N-acetylgalactosaminyltransferase 13
1315	chr2	158864286	158864445	160	*	Intron (uc002tzo.3/151531, intron 1 of 8)	2	158851691	158992666	140976	1	151531	uc002tzo.3	12595	ENSG00000007001	UPP2	uridine phosphorylase 2
1316	chr2	159135033	159135375	343	*	Intron (uc002tzq.3/130940, intron 9 of 13)	2	159023162	159092681	69520	1	554201	uc021vro.1	111871	ENSG00000227480	CCDC148-AS1	CCDC148 antisense RNA 1
1317	chr2	159897975	159898270	296	*	Intron (uc010fol.1/85461, intron 2 of 11)	2	159922408	160084476	162069	1	85461	uc010fom.1	-24138	ENSG00000115183	TANC1	tetratricopeptide repeat, ankyrin repeat and coiled-coil containing 1
1318	chr2	159898976	159899267	292	*	Intron (uc010fol.1/85461, intron 2 of 11)	2	159922408	160084476	162069	1	85461	uc010fom.1	-23141	ENSG00000115183	TANC1	tetratricopeptide repeat, ankyrin repeat and coiled-coil containing 1
1319	chr2	161061631	161061786	156	*	Intron (uc010fow.1/3694, intron 2 of 9)	2	160958233	161056815	98583	2	3694	uc010fov.1	-4816	ENSG00000115221	ITGB6	integrin subunit beta 6
1320	chr2	161120970	161121121	152	*	Intron (uc010fow.1/3694, intron 1 of 9)	2	160998493	161128399	129907	2	3694	uc010fow.1	7278	ENSG00000115221	ITGB6	integrin subunit beta 6
1321	chr2	161244398	161244549	152	*	Intron (uc002ubi.4/5937, intron 1 of 14)	2	161264321	161264393	73	2	100616364	uc021vru.1	19844	ENSG00000283734	MIR4785	microRNA 4785
1322	chr2	162507967	162508169	203	*	Intron (uc010fpa.1/57282, intron 1 of 14)	2	162480845	162841786	360942	1	57282	uc010zcs.2	27122	ENSG00000144290	SLC4A10	solute carrier family 4 member 10
1323	chr2	162845831	162845999	169	*	Downstream (2-3kb)	2	162894812	162929996	35185	2	1803	uc002uca.1	83997	ENSG00000197635	DPP4	dipeptidyl peptidase 4
1324	chr2	163699126	163699378	253	*	Distal Intergenic	2	163279757	163695257	415501	2	90134	uc002uci.3	-3869	ENSG00000184611	KCNH7	potassium voltage-gated channel subfamily H member 7
1325	chr2	164354007	164354227	221	*	Distal Intergenic	2	164464118	164592513	128396	2	55137	uc002uck.1	238286	ENSG00000182263	FIGN	fidgetin, microtubule severing factor
1326	chr2	169066108	169066296	189	*	Intron (uc002uea.3/27347, intron 1 of 17)	2	168810530	169104105	293576	2	27347	uc002uea.3	37809	ENSG00000198648	STK39	serine/threonine kinase 39
1327	chr2	171032780	171033059	280	*	Promoter (1-2kb)	2	171034655	171376484	341830	1	140469	uc002ufv.4	-1596	ENSG00000071909	MYO3B	myosin IIIB
1328	chr2	171897889	171898040	152	*	Intron (uc010zdn.1/9874, intron 9 of 18)	2	171901952	171911639	9688	2	9874	uc002ugr.1	13599	ENSG00000198586	TLK1	tousled like kinase 1
1329	chr2	172379537	172379707	171	*	Promoter (<=1kb)	2	172378866	172414643	35778	1	79901	uc002ugz.4	671	ENSG00000071967	CYBRD1	cytochrome b reductase 1
1330	chr2	172508830	172509005	176	*	Distal Intergenic	2	172543919	172606668	62750	1	1781	uc002uha.2	-34914	ENSG00000077380	DYNC1I2	dynein cytoplasmic 1 intermediate chain 2
1331	chr2	172780803	172780954	152	*	Promoter (1-2kb)	2	172778935	172848600	69666	1	8520	uc002uhj.3	1868	ENSG00000128708	HAT1	histone acetyltransferase 1
1332	chr2	173135133	173135410	278	*	Distal Intergenic	2	173292082	173339850	47769	1	3655	uc010fqk.1	-156672	ENSG00000091409	ITGA6	integrin subunit alpha 6
1333	chr2	173326825	173327033	209	*	Intron (uc010fqk.1/3655, intron 1 of 6)	2	173335702	173337618	1917	1	3655	uc010fql.2	-8669	ENSG00000091409	ITGA6	integrin subunit alpha 6
1334	chr2	173343325	173343500	176	*	Intron (uc010zdy.1/3655, intron 9 of 25)	2	173339657	173371181	31525	1	3655	uc010fqm.1	3668	ENSG00000091409	ITGA6	integrin subunit alpha 6
1335	chr2	173539369	173539558	190	*	Distal Intergenic	2	173600525	173851438	250914	1	11069	uc002uhu.2	-60967	ENSG00000091428	RAPGEF4	Rap guanine nucleotide exchange factor 4
1336	chr2	173557666	173557877	212	*	Distal Intergenic	2	173600525	173851438	250914	1	11069	uc002uhu.2	-42648	ENSG00000091428	RAPGEF4	Rap guanine nucleotide exchange factor 4
1337	chr2	174200842	174201031	190	*	Distal Intergenic	2	174219561	174233718	14158	1	83879	uc002uic.1	-18530	ENSG00000144354	CDCA7	cell division cycle associated 7
1338	chr2	174522356	174522507	152	*	Distal Intergenic	2	174219561	174233718	14158	1	83879	uc010zek.1	302795	ENSG00000144354	CDCA7	cell division cycle associated 7
1339	chr2	174863866	174864154	289	*	Distal Intergenic	2	174771187	174830430	59244	2	6670	uc010zel.2	-33436	ENSG00000172845	SP3	Sp3 transcription factor
1340	chr2	174877083	174877529	447	*	Distal Intergenic	2	174771187	174830430	59244	2	6670	uc010zel.2	-46653	ENSG00000172845	SP3	Sp3 transcription factor
1341	chr2	175475365	175475516	152	*	Intron (uc002uiw.3/uc002uiw.3, intron 2 of 3)	2	175430911	175462493	31583	2	7456	uc002ujb.2	-12872	ENSG00000115935	WIPF1	WAS/WASL interacting protein family member 1
1342	chr2	176079875	176080026	152	*	Distal Intergenic	2	176040986	176046490	5505	2	518	uc002ukb.2	-33385	ENSG00000154518	ATP5MC3	ATP synthase membrane subunit c locus 3
1343	chr2	176260125	176260276	152	*	Distal Intergenic	2	176040986	176046490	5505	2	518	uc002ukb.2	-213635	ENSG00000154518	ATP5MC3	ATP synthase membrane subunit c locus 3
1344	chr2	176405992	176406179	188	*	Distal Intergenic	2	176040986	176046490	5505	2	518	uc002ukb.2	-359502	ENSG00000154518	ATP5MC3	ATP synthase membrane subunit c locus 3
1345	chr2	177223873	177224053	181	*	Distal Intergenic	2	177134123	177202753	68631	1	10651	uc002ukx.3	89750	ENSG00000128654	MTX2	metaxin 2
1346	chr2	177476431	177476582	152	*	Distal Intergenic	2	177465708	177465780	73	2	100302142	uc021vss.1	-10651	ENSG00000283203	MIR1246	microRNA 1246
1347	chr2	178121601	178121755	155	*	Promoter (<=1kb)	2	178120673	178120738	66	2	100422824	uc021vsu.1	-863	ENSG00000265396	MIR3128	microRNA 3128
1348	chr2	178331294	178331476	183	*	Intron (uc002ull.2/8540, intron 9 of 19)	2	178257769	178408564	150796	1	8540	uc010zfb.1	73525	ENSG00000018510	AGPS	alkylglycerone phosphate synthase
1349	chr2	178491074	178491225	152	*	3' UTR	2	178479026	178483694	4669	2	92104	uc002ulo.3	-7380	ENSG00000197557	TTC30A	tetratricopeptide repeat domain 30A
1350	chr2	178939930	178940081	152	*	Promoter (2-3kb)	2	178487977	178937482	449506	2	50940	uc002ulq.3	-2448	ENSG00000128655	PDE11A	phosphodiesterase 11A
1351	chr2	179413248	179413410	163	*	Exon (uc021vsy.2/7273, exon 288 of 312)	2	179390717	179393946	3230	2	7273	uc002umq.4	-19302	ENSG00000155657	TTN	titin
1352	chr2	183580926	183581192	267	*	Promoter (<=1kb)	2	183580768	183644750	63983	1	54431	uc010fro.2	158	ENSG00000077232	DNAJC10	DnaJ heat shock protein family (Hsp40) member C10
1353	chr2	183933822	183933987	166	*	Distal Intergenic	2	183943287	183964722	21436	1	142679	uc002upd.3	-9300	ENSG00000162999	DUSP19	dual specificity phosphatase 19
1354	chr2	184703021	184703228	208	*	Distal Intergenic	2	183989083	184026408	37326	1	129401	uc010zft.2	713938	ENSG00000163002	NUP35	nucleoporin 35
1355	chr2	187633986	187634233	248	*	Distal Intergenic	2	187558789	187628512	69724	1	165215	uc002ups.3	75197	ENSG00000144369	FAM171B	family with sequence similarity 171 member B
1356	chr2	191377539	191377772	234	*	Intron (uc010zgf.2/100131211, intron 7 of 8)	2	191375087	191399042	23956	2	100131211	uc010zgg.1	21270	ENSG00000189362	NEMP2	nuclear envelope integral membrane protein 2
1357	chr2	191642769	191642977	209	*	Distal Intergenic	2	191745547	191761227	15681	1	2744	uc002usd.2	-102570	ENSG00000115419	GLS	glutaminase
1358	chr2	191736950	191737130	181	*	Distal Intergenic	2	191745547	191761227	15681	1	2744	uc002usd.2	-8417	ENSG00000115419	GLS	glutaminase
1359	chr2	196341814	196341965	152	*	Distal Intergenic	2	196521532	196602426	80895	1	57181	uc002utg.4	-179567	ENSG00000196950	SLC39A10	solute carrier family 39 member 10
1360	chr2	197013989	197014227	239	*	Intron (uc002utk.3/9262, intron 3 of 7)	2	196998307	197036336	38030	2	9262	uc002utk.3	22109	ENSG00000081320	STK17B	serine/threonine kinase 17b
1361	chr2	197139342	197139510	169	*	Intron (uc002utl.1/57520, intron 13 of 26)	2	197063977	197226946	162970	2	57520	uc002utl.1	87436	ENSG00000138411	HECW2	HECT, C2 and WW domain containing E3 ubiquitin protein ligase 2
1362	chr2	198532631	198532885	255	*	Intron (uc002uuo.4/130132, intron 1 of 8)	2	198435527	198540584	105058	2	130132	uc002uuo.4	7699	ENSG00000162944	RFTN2	raftlin family member 2
1363	chr2	198871276	198871427	152	*	Intron (uc002uuv.4/5334, intron 2 of 6)	2	198669426	199014608	345183	1	5334	uc010fsp.3	201850	ENSG00000115896	PLCL1	phospholipase C like 1 (inactive)
1364	chr2	200715556	200715743	188	*	Promoter (<=1kb)	2	200625259	200715896	90638	2	348751	uc002uvg.4	153	ENSG00000226124	FTCDNL1	formiminotransferase cyclodeaminase N-terminal like
1365	chr2	201355079	201355230	152	*	Exon (uc002uvs.3/130535, exon 7 of 7)	2	201353684	201374792	21109	2	130535	uc002uvs.3	19562	ENSG00000155729	KCTD18	potassium channel tetramerization domain containing 18
1366	chr2	201388071	201388222	152	*	Promoter (2-3kb)	2	201390865	201434865	44001	1	151246	uc002uvv.4	-2643	ENSG00000163535	SGO2	shugoshin 2
1367	chr2	201451481	201451754	274	*	Promoter (<=1kb)	2	201450731	201536217	85487	1	316	uc002uvx.3	750	ENSG00000138356	AOX1	aldehyde oxidase 1
1368	chr2	202657838	202657989	152	*	Promoter (2-3kb)	2	202655177	202760273	105097	1	65061	uc002uys.3	2661	ENSG00000138395	CDK15	cyclin dependent kinase 15
1369	chr2	202899767	202899958	192	*	Promoter (<=1kb)	2	202899310	202903160	3851	1	8324	uc002uyw.1	457	ENSG00000155760	FZD7	frizzled class receptor 7
1370	chr2	202901325	202901630	306	*	Promoter (2-3kb)	2	202899310	202903160	3851	1	8324	uc002uyw.1	2015	ENSG00000155760	FZD7	frizzled class receptor 7
1371	chr2	203687397	203687548	152	*	Intron (uc002uzh.1/130026, intron 4 of 13)	2	203684329	203693957	9629	2	130026	uc002uzj.3	6409	ENSG00000163596	ICA1L	islet cell autoantigen 1 like
1372	chr2	206949895	206950200	306	*	Promoter (<=1kb)	2	206858445	206950906	92462	2	54891	uc002vaz.4	706	ENSG00000114933	INO80D	INO80 complex subunit D
1373	chr2	208839674	208839827	154	*	Intron (uc002vcl.2/389072, intron 3 of 7)	2	208686012	208890284	204273	2	389072	uc002vcl.2	50457	ENSG00000178385	PLEKHM3	pleckstrin homology domain containing M3
1374	chr2	210636698	210636928	231	*	Promoter (<=1kb)	2	210636717	210661271	24555	1	285175	uc002vdj.1	0	ENSG00000144406	UNC80	unc-80 homolog, NALCN channel complex subunit
1375	chr2	212742589	212742791	203	*	Intron (uc002veg.1/2066, intron 3 of 27)	2	213290987	213291084	98	2	100313771	uc021vvy.1	548293	ENSG00000221782	MIR548F2	microRNA 548f-2
1376	chr2	214767824	214767975	152	*	Intron (uc010fuz.3/79582, intron 9 of 13)	2	215276461	215440653	164193	1	402117	uc002vet.2	-508486	ENSG00000174453	VWC2L	von Willebrand factor C domain containing 2 like
1377	chr2	218165791	218165942	152	*	Intron (uc002vgn.2/729582, intron 11 of 11)	2	218148746	218465552	316807	2	729582	uc002vgn.2	299610	NA	DIRC3	disrupted in renal carcinoma 3
1378	chr2	219101996	219102171	176	*	Promoter (1-2kb)	2	219100064	219119071	19008	1	10109	uc002vhf.3	1932	ENSG00000163466	ARPC2	actin related protein 2/3 complex subunit 2
1379	chr2	219351472	219351702	231	*	Intron (uc002vie.2/57695, intron 15 of 25)	2	219288491	219295939	7449	1	7429	uc002vic.1	62981	ENSG00000127831	VIL1	villin 1
1380	chr2	220259766	220260002	237	*	Intron (uc010zlg.2/23549, intron 1 of 14)	2	220238180	220264729	26550	2	23549	uc010zlg.2	4727	ENSG00000123992	DNPEP	aspartyl aminopeptidase
1381	chr2	221989568	221989806	239	*	Distal Intergenic	2	222289929	222437001	147073	2	2043	uc002vmr.2	447195	ENSG00000116106	EPHA4	EPH receptor A4
1382	chr2	222535039	222535227	189	*	Distal Intergenic	2	222289929	222437010	147082	2	2043	uc010zlm.1	-98029	ENSG00000116106	EPHA4	EPH receptor A4
1383	chr2	222848973	222849124	152	*	Distal Intergenic	2	223162866	223169936	7071	1	151278	uc002vnb.1	-313742	ENSG00000163081	CCDC140	coiled-coil domain containing 140
1384	chr2	223356936	223357087	152	*	Intron (uc010zlo.2/130367, intron 2 of 4)	2	223289322	223423617	134296	1	130367	uc010zlp.2	67614	ENSG00000163082	SGPP2	sphingosine-1-phosphate phosphatase 2
1385	chr2	225526278	225526552	275	*	Distal Intergenic	2	225334867	225450114	115248	2	8452	uc010zls.2	-76164	ENSG00000036257	CUL3	cullin 3
1386	chr2	225728226	225728413	188	*	Intron (uc002vob.2/55619, intron 13 of 55)	2	225651739	225681430	29692	2	55619	uc002voc.2	-46796	ENSG00000135905	DOCK10	dedicator of cytokinesis 10
1387	chr2	228190584	228190789	206	*	Promoter (<=1kb)	2	228110426	228189902	79477	2	654841	uc002vor.1	-682	ENSG00000236432	LOC654841	uncharacterized LOC654841
1388	chr2	228942044	228942210	167	*	Intron (uc002vpp.2/80309, intron 3 of 10)	2	228844670	229046361	201692	2	80309	uc002vpp.2	104151	ENSG00000153820	SPHKAP	SPHK1 interactor, AKAP domain containing
1389	chr2	229995126	229995277	152	*	Intron (uc002vpr.4/55022, intron 2 of 2)	2	229888689	230096808	208120	2	55022	uc002vpr.4	101531	ENSG00000153823	PID1	phosphotyrosine interaction domain containing 1
1390	chr2	231387441	231387602	162	*	Intron (uc002vqu.1/6672, intron 24 of 28)	2	231368901	231410317	41417	1	6672	uc010fxp.1	18540	ENSG00000067066	SP100	SP100 nuclear antigen
1391	chr2	232719606	232719767	162	*	Distal Intergenic	2	232756952	232757008	57	2	100302126	uc021vyd.1	37241	ENSG00000222246	MIR1471	microRNA 1471
1392	chr2	235918885	235919036	152	*	Intron (uc002vvp.3/23677, intron 2 of 5)	2	235887347	235964358	77012	1	23677	uc002vvq.3	31538	ENSG00000130147	SH3BP4	SH3 domain binding protein 4
1393	chr2	237260344	237260612	269	*	Intron (uc002vwb.3/79781, intron 15 of 18)	2	237103515	237172988	69474	2	401036	uc010znh.2	-87356	ENSG00000182177	ASB18	ankyrin repeat and SOCS box containing 18
1394	chr2	237925554	237925764	211	*	Distal Intergenic	2	237994084	238004527	10444	1	10920	uc010fys.1	-68320	ENSG00000198612	COPS8	COP9 signalosome subunit 8
1395	chr2	239260979	239261130	152	*	Intron (uc002vye.3/26146, intron 12 of 16)	2	239229185	239309541	80357	1	26146	uc002vyf.3	31794	ENSG00000204104	TRAF3IP1	TRAF3 interacting protein 1
1396	chr2	239341508	239341659	152	*	Intron (uc002vyg.3/51665, intron 1 of 4)	2	239335626	239360891	25266	1	51665	uc002vyg.3	5882	ENSG00000065802	ASB1	ankyrin repeat and SOCS box containing 1
1397	chr2	241048695	241048923	229	*	Distal Intergenic	2	241070242	241075747	5506	2	150678	uc010zof.1	26824	ENSG00000172428	COPS9	COP9 signalosome subunit 9
1398	chr2	242541368	242541521	154	*	Exon (uc002wbs.3/51078, exon 4 of 5)	2	242523820	242556916	33097	2	51078	uc002wbs.3	15395	ENSG00000176946	THAP4	THAP domain containing 4
1399	chr20	220327	220652	326	*	Distal Intergenic	20	207899	210527	2629	1	140881	uc002wda.3	12428	ENSG00000125903	DEFB129	defensin beta 129
1400	chr20	442901	443301	401	*	Promoter (<=1kb)	20	416124	443187	27064	2	128637	uc002wds.3	0	ENSG00000125875	TBC1D20	TBC1 domain family member 20
1401	chr20	1223013	1223193	181	*	Intron (uc010gab.1/642636, intron 8 of 13)	20	1206764	1235145	28382	1	642636	uc010gab.1	16249	ENSG00000244588	RAD21L1	RAD21 cohesin complex component like 1
1402	chr20	4666952	4667213	262	*	Promoter (<=1kb)	20	4667157	4682234	15078	1	5621	uc002wky.3	0	ENSG00000171867	PRNP	prion protein
1403	chr20	4725044	4725195	152	*	Distal Intergenic	20	4711928	4721314	9387	2	149830	uc010zqq.2	-3730	ENSG00000180259	PRNT	prion locus lncRNA, testis expressed
1404	chr20	7518056	7518207	152	*	Distal Intergenic	20	7863631	7921093	57463	2	54363	uc002wmw.1	402886	ENSG00000101323	HAO1	hydroxyacid oxidase 1
1405	chr20	7603209	7603428	220	*	Distal Intergenic	20	7863631	7921093	57463	2	54363	uc002wmw.1	317665	ENSG00000101323	HAO1	hydroxyacid oxidase 1
1406	chr20	10015517	10015759	243	*	Promoter (<=1kb)	20	10015697	10037407	21711	1	63926	uc002wno.3	0	ENSG00000132623	ANKEF1	ankyrin repeat and EF-hand domain containing 1
1407	chr20	12071665	12071917	253	*	Distal Intergenic	20	11900018	11907243	7226	1	22903	uc010zrh.2	171647	ENSG00000132640	BTBD3	BTB domain containing 3
1408	chr20	13749080	13749236	157	*	Intron (uc002woj.3/51575, intron 7 of 13)	20	13694969	13765532	70564	2	51575	uc002woj.3	16296	ENSG00000089048	ESF1	ESF1 nucleolar pre-rRNA processing protein homolog
1409	chr20	14459577	14459728	152	*	Intron (uc002wot.3/140733, intron 3 of 16)	20	14504037	14876227	372191	1	140733	uc002wox.3	-44309	ENSG00000172264	MACROD2	mono-ADP ribosylhydrolase 2
1410	chr20	16911117	16911299	183	*	Distal Intergenic	20	16729003	16732809	3807	1	56914	uc002wpj.3	182114	ENSG00000125879	OTOR	otoraplin
1411	chr20	17736716	17736902	187	*	Distal Intergenic	20	17680593	17716517	35925	1	140836	uc002wqa.2	56123	ENSG00000125888	BANF2	barrier to autointegration factor 2
1412	chr20	20142891	20143042	152	*	Intron (uc010gcw.2/26074, intron 9 of 10)	20	20202584	20246261	43678	1	26074	uc002wrv.3	-59542	ENSG00000089101	CFAP61	cilia and flagella associated protein 61
1413	chr20	22746854	22747081	228	*	Distal Intergenic	20	22561642	22566101	4460	2	3170	uc002wsn.3	-180753	ENSG00000125798	FOXA2	forkhead box A2
1414	chr20	24460558	24460713	156	*	Intron (uc002wtw.1/79953, intron 1 of 3)	20	24449835	24647167	197333	1	79953	uc002wtw.1	10723	ENSG00000101463	SYNDIG1	synapse differentiation inducing 1
1415	chr20	30630046	30630203	158	*	Distal Intergenic	20	30639991	30689657	49667	1	3055	uc002wxh.3	-9788	ENSG00000101336	HCK	HCK proto-oncogene, Src family tyrosine kinase
1416	chr20	31063308	31063506	199	*	Intron (uc002wxu.5/140688, intron 1 of 7)	20	31030862	31071385	40524	2	140688	uc002wxu.5	7879	ENSG00000197183	NOL4L	nucleolar protein 4 like
1417	chr20	31407925	31408121	197	*	Promoter (<=1kb)	20	31407699	31438211	30513	1	22919	uc002wyh.3	226	ENSG00000101367	MAPRE1	microtubule associated protein RP/EB family member 1
1418	chr20	32134913	32135064	152	*	Intron (uc010zug.1/9139, intron 1 of 8)	20	32150171	32211773	61603	1	9139	uc021wbz.1	-15107	ENSG00000078699	CBFA2T2	CBFA2/RUNX1 translocation partner 2
1419	chr20	32710192	32710343	152	*	Distal Intergenic	20	32676115	32700085	23971	2	8894	uc002xaf.3	-10107	ENSG00000125977	EIF2S2	eukaryotic translation initiation factor 2 subunit beta
1420	chr20	34252725	34252940	216	*	Promoter (<=1kb)	20	34236847	34252878	16032	2	10137	uc002xdq.3	0	ENSG00000244462	RBM12	RNA binding motif protein 12
1421	chr20	35566796	35567073	278	*	Intron (uc002xgh.2/25939, intron 3 of 15)	20	35520227	35580246	60020	2	25939	uc002xgh.2	13173	ENSG00000101347	SAMHD1	SAM and HD domain containing deoxynucleoside triphosphate triphosphohydrolase 1
1422	chr20	36113603	36113776	174	*	Distal Intergenic	20	36149607	36152090	2484	1	4826	uc002xhd.3	-35831	ENSG00000053438	NNAT	neuronatin
1423	chr20	36466636	36466787	152	*	Intron (uc021wdj.1/56259, intron 11 of 15)	20	36405675	36500520	94846	1	56259	uc002xhj.3	60961	ENSG00000132792	CTNNBL1	catenin beta like 1
1424	chr20	37075319	37075531	213	*	Promoter (<=1kb)	20	37075328	37079564	4237	1	128439	uc002xit.1	0	ENSG00000174365	SNHG11	small nucleolar RNA host gene 11
1425	chr20	38538114	38538265	152	*	Distal Intergenic	20	37842424	37853391	10968	2	339568	uc010zwd.1	-684723	ENSG00000230324	LINC01734	long intergenic non-protein coding RNA 1734
1426	chr20	42765945	42766096	152	*	Intron (uc002xli.1/57158, intron 2 of 5)	20	42740337	42816218	75882	2	57158	uc002xli.1	50122	ENSG00000149596	JPH2	junctophilin 2
1427	chr20	42850962	42851113	152	*	Exon (uc002xlo.3/uc002xlo.3, exon 2 of 2)	20	42839726	42854667	14942	1	100505783	uc002xln.3	11236	ENSG00000223891	OSER1-DT	OSER1 divergent transcript
1428	chr20	44128545	44128731	187	*	Distal Intergenic	20	44141101	44144264	3164	2	10816	uc010ghg.1	15533	ENSG00000101446	SPINT3	serine peptidase inhibitor, Kunitz type 3
1429	chr20	44697624	44697822	199	*	Promoter (1-2kb)	20	44689626	44699175	9550	2	57727	uc002xrc.3	1353	ENSG00000124160	NCOA5	nuclear receptor coactivator 5
1430	chr20	47131889	47132072	184	*	Distal Intergenic	20	46994390	46999381	4992	1	284749	uc010zye.1	137499	ENSG00000235621	LINC00494	long intergenic non-protein coding RNA 494
1431	chr20	47385575	47385742	168	*	Intron (uc002xtw.1/57580, intron 1 of 39)	20	47240793	47444420	203628	2	57580	uc002xtw.1	58678	ENSG00000124126	PREX1	phosphatidylinositol-3,4,5-trisphosphate dependent Rac exchange factor 1
1432	chr20	47887958	47888109	152	*	Exon (uc002xui.3/57169, exon 3 of 14)	20	47894715	47905795	11081	1	441951	uc002xuj.3	-6606	ENSG00000177410	ZFAS1	ZNFX1 antisense RNA 1
1433	chr20	48517297	48517585	289	*	Downstream (2-3kb)	20	48519929	48530276	10348	2	9825	uc010gie.3	12691	ENSG00000158480	SPATA2	spermatogenesis associated 2
1434	chr20	49313982	49314259	278	*	Distal Intergenic	20	49202647	49307916	105270	2	140876	uc010zyt.2	-6066	ENSG00000042062	RIPOR3	RIPOR family member 3
1435	chr20	52130504	52130662	159	*	Distal Intergenic	20	52183610	52199707	16098	2	7764	uc002xwq.4	69045	ENSG00000171940	ZNF217	zinc finger protein 217
1436	chr20	52211142	52211311	170	*	Promoter (<=1kb)	20	52192266	52210801	18536	2	7764	uc010gij.1	-341	ENSG00000171940	ZNF217	zinc finger protein 217
1437	chr20	52837332	52837483	152	*	Distal Intergenic	20	52824502	52836492	11991	1	5203	uc002xwx.3	12830	ENSG00000101132	PFDN4	prefoldin subunit 4
1438	chr20	54823970	54824239	270	*	Promoter (<=1kb)	20	54823788	54824871	1084	1	4159	uc002xxb.2	182	ENSG00000124089	MC3R	melanocortin 3 receptor
1439	chr20	57225218	57225369	152	*	Promoter (<=1kb)	20	57226309	57254582	28274	1	8675	uc002xzi.3	-940	ENSG00000124222	STX16	syntaxin 16
1440	chr20	58274729	58274880	152	*	Intron (uc002yat.3/116154, intron 1 of 12)	20	58296265	58422766	126502	1	116154	uc002yaw.3	-21385	ENSG00000087495	PHACTR3	phosphatase and actin regulator 3
1441	chr20	61492055	61492261	207	*	Promoter (<=1kb)	20	61472467	61492109	19643	2	10732	uc002ydo.3	0	ENSG00000101190	TCFL5	transcription factor like 5
1442	chr20	62193009	62193241	233	*	Exon (uc002yfl.1/85441, exon 6 of 14)	20	62189439	62199107	9669	2	85441	uc002yfl.1	5866	ENSG00000130589	HELZ2	helicase with zinc finger 2
1443	chr21	9825825	9825996	172	*	Promoter (<=1kb)	21	9825832	9826011	180	1	100500862	uc021wgv.1	0	ENSG00000275708	MIR3648-1	microRNA 3648-1
1444	chr21	9826789	9827091	303	*	Promoter (<=1kb)	21	9826203	9826263	61	1	100500815	uc021wgw.1	586	NA	NA	NA
1445	chr21	11080242	11080444	203	*	Intron (uc002yit.1/85318, intron 2 of 9)	21	11020813	11098925	78113	2	85318	uc002yit.1	18481	NA	BAGE3	BAGE family member 3
1446	chr21	11186704	11186855	152	*	Distal Intergenic	21	11020813	11098937	78125	2	85318	uc002yiu.1	-87767	NA	BAGE3	BAGE family member 3
1447	chr21	15882044	15882254	211	*	Intron (uc002yju.2/64092, intron 5 of 7)	21	15857549	15918681	61133	2	64092	uc002yju.2	36427	ENSG00000155307	SAMSN1	SAM domain, SH3 domain and nuclear localization signals 1
1448	chr21	17374982	17375133	152	*	Distal Intergenic	21	17442842	17982094	539253	1	388815	uc002ykb.2	-67709	NA	MIR99AHG	mir-99a-let-7c cluster host gene
1449	chr21	18066987	18067138	152	*	Distal Intergenic	21	17962557	17962645	89	1	406912	uc002ykf.3	104430	ENSG00000207863	MIR125B2	microRNA 125b-2
1450	chr21	18802763	18802914	152	*	Distal Intergenic	21	18811208	18821503	10296	1	100505929	uc002ykg.2	-8294	ENSG00000232560	LINC01549	long intergenic non-protein coding RNA 1549
1451	chr21	22889851	22890062	212	*	Intron (uc002yld.2/4685, intron 16 of 17)	21	23095613	23109639	14027	2	378828	uc021wht.1	219577	ENSG00000238265	LINC00317	long intergenic non-protein coding RNA 317
1452	chr21	28088516	28088696	181	*	Distal Intergenic	21	28208606	28217728	9123	2	9510	uc002ymf.3	129032	ENSG00000154734	ADAMTS1	ADAM metallopeptidase with thrombospondin type 1 motif 1
1453	chr21	30724489	30724646	158	*	Intron (uc002ynl.2/571, intron 5 of 7)	21	30677560	30734217	56658	1	571	uc002ynl.2	46929	ENSG00000156273	BACH1	BTB domain and CNC homolog 1
1454	chr21	31864146	31864318	173	*	Promoter (<=1kb)	21	31863782	31864275	494	2	337970	uc002yog.1	0	ENSG00000244025	KRTAP19-3	keratin associated protein 19-3
1455	chr21	32486228	32486379	152	*	Distal Intergenic	21	32410478	32410795	318	2	728299	uc010glt.3	-75433	ENSG00000206102	KRTAP19-8	keratin associated protein 19-8
1456	chr21	32532865	32533187	323	*	Intron (uc011adk.1/7074, intron 14 of 25)	21	32490736	32649224	158489	2	7074	uc011adk.1	116037	ENSG00000156299	TIAM1	T cell lymphoma invasion and metastasis 1
1457	chr21	32993169	32993320	152	*	Distal Intergenic	21	33031935	33041243	9309	1	6647	uc002ypa.3	-38615	ENSG00000142168	SOD1	superoxide dismutase 1
1458	chr21	35118877	35119128	252	*	Promoter (2-3kb)	21	35122110	35210802	88693	1	6453	uc021wip.1	-2982	ENSG00000205726	ITSN1	intersectin 1
1459	chr21	35160679	35160830	152	*	Intron (uc002ysw.3/6453, intron 16 of 29)	21	35174734	35189918	15185	1	6453	uc002ytf.1	-13904	ENSG00000205726	ITSN1	intersectin 1
1460	chr21	35753549	35753766	218	*	Intron (uc002ytu.4/54065, intron 2 of 3)	21	35747749	35775074	27326	1	54065	uc002ytw.2	5800	ENSG00000205670	SMIM11A	small integral membrane protein 11A
1461	chr21	36322966	36323131	166	*	Intron (uc010gmu.3/861, intron 2 of 8)	21	36193574	36260987	67414	2	861	uc002yuo.1	-61979	ENSG00000159216	RUNX1	RUNX family transcription factor 1
1462	chr21	38091170	38091321	152	*	Intron (uc002yvq.3/6493, intron 3 of 9)	21	38071991	38122510	50520	1	6493	uc002yvr.2	19179	ENSG00000159263	SIM2	SIM bHLH transcription factor 2
1463	chr21	39201601	39201827	227	*	Intron (uc011aej.2/3763, intron 2 of 3)	21	38996785	39285557	288773	2	3763	uc011aej.2	83730	ENSG00000157542	KCNJ6	potassium voltage-gated channel subfamily J member 6
1464	chr21	39495626	39495777	152	*	Promoter (2-3kb)	21	39493545	39528605	35061	1	84677	uc010gns.3	2081	ENSG00000198054	DSCR8	Down syndrome critical region 8
1465	chr21	40248645	40248836	192	*	Distal Intergenic	21	40177755	40196878	19124	1	2114	uc002yxg.4	70890	ENSG00000157557	ETS2	ETS proto-oncogene 2, transcription factor
1466	chr21	40649818	40650006	189	*	Promoter (2-3kb)	21	40608521	40652174	43654	2	54014	uc010goe.1	2168	ENSG00000185658	BRWD1	bromodomain and WD repeat domain containing 1
1467	chr21	41313208	41313359	152	*	Distal Intergenic	21	41239347	41301322	61976	1	5121	uc002yyp.3	73861	ENSG00000183036	PCP4	Purkinje cell protein 4
1468	chr21	42465974	42466238	265	*	Distal Intergenic	21	42513427	42519991	6565	2	284835	uc002yyv.1	53753	ENSG00000226496	LINC00323	long intergenic non-protein coding RNA 323
1469	chr21	46825380	46825546	167	*	Promoter (<=1kb)	21	46825097	46933634	108538	1	80781	uc002zhg.3	283	ENSG00000182871	COL18A1	collagen type XVIII alpha 1 chain
1470	chr21	46945495	46945750	256	*	Exon (uc010gpy.1/6573, exon 5 of 6)	21	46934629	46954542	19914	2	6573	uc011aft.2	8792	ENSG00000173638	SLC19A1	solute carrier family 19 member 1
1471	chr21	47900648	47900800	153	*	Intron (uc002zjl.3/23181, intron 1 of 19)	21	47882384	47889218	6835	1	100862692	uc031rwd.1	18264	ENSG00000223692	DIP2A-IT1	DIP2A intronic transcript 1
1472	chr22	19580593	19580744	152	*	Distal Intergenic	22	19553653	19554362	710	2	150185	uc011ahb.1	-26231	NA	LINC00895	long intergenic non-protein coding RNA 895
1473	chr22	20793159	20793335	177	*	Promoter (1-2kb)	22	20778874	20792146	13273	2	91179	uc002zsk.2	-1013	ENSG00000244486	SCARF2	scavenger receptor class F member 2
1474	chr22	22550067	22550218	152	*	Exon (uc031rxg.1/uc031rxg.1, exon 14 of 462)	22	22599200	22599926	727	1	7441	uc002zvx.1	-48982	ENSG00000169575	VPREB1	V-set pre-B cell surrogate light chain 1
1475	chr22	24134526	24134677	152	*	Promoter (<=1kb)	22	24133943	24145571	11629	1	6598	uc010gue.1	583	ENSG00000099956	SMARCB1	SWI/SNF related, matrix associated, actin dependent regulator of chromatin, subfamily b, member 1
1476	chr22	24540290	24540460	171	*	Intron (uc002zzi.1/23523, intron 29 of 36)	22	24551972	24564518	12547	1	23523	uc002zzm.1	-11512	ENSG00000099991	CABIN1	calcineurin binding protein 1
1477	chr22	24666895	24667130	236	*	Promoter (<=1kb)	22	24666790	24838325	171536	1	23384	uc021wne.1	105	ENSG00000100014	SPECC1L	sperm antigen with calponin homology and coiled-coil domains 1 like
1478	chr22	24712757	24712982	226	*	Intron (uc002zzv.4/23384, intron 3 of 15)	22	24738076	24813708	75633	1	23384	uc021wnf.1	-25094	ENSG00000100014	SPECC1L	sperm antigen with calponin homology and coiled-coil domains 1 like
1479	chr22	24713606	24713773	168	*	Intron (uc002zzv.4/23384, intron 3 of 15)	22	24738076	24813708	75633	1	23384	uc021wnf.1	-24303	ENSG00000100014	SPECC1L	sperm antigen with calponin homology and coiled-coil domains 1 like
1480	chr22	24929392	24929603	212	*	Distal Intergenic	22	24915769	24922553	6785	1	51733	uc021wnh.1	13623	ENSG00000100024	UPB1	beta-ureidopropionase 1
1481	chr22	25646643	25646794	152	*	Distal Intergenic	22	25615612	25627836	12225	1	1415	uc003abp.1	31031	ENSG00000244752	CRYBB2	crystallin beta B2
1482	chr22	26439687	26439859	173	*	Distal Intergenic	22	26422411	26427007	4597	1	84700	uc010gvb.1	17276	ENSG00000133454	MYO18B	myosin XVIIIB
1483	chr22	29400697	29400905	209	*	Intron (uc003aeg.3/84133, intron 2 of 8)	22	29420987	29427464	6478	2	100874123	uc031rxk.1	26559	ENSG00000177993	ZNRF3-AS1	ZNRF3 antisense RNA 1
1484	chr22	30409947	30410158	212	*	Intron (uc003agu.4/8897, intron 14 of 19)	22	30476453	30573062	96610	1	150280	uc003agy.3	-66295	ENSG00000176635	HORMAD2	HORMA domain containing 2
1485	chr22	31128257	31128415	159	*	Promoter (<=1kb)	22	31127544	31127628	85	1	100422912	uc021wnw.1	713	ENSG00000264661	MIR3200	microRNA 3200
1486	chr22	31151145	31151331	187	*	Intron (uc011ala.1/23762, intron 3 of 14)	22	31160240	31303811	143572	1	23762	uc003aja.1	-8909	ENSG00000184792	OSBP2	oxysterol binding protein 2
1487	chr22	32059604	32059758	155	*	Promoter (1-2kb)	22	32014477	32058252	43776	2	23761	uc003alm.4	-1352	ENSG00000241878	PISD	phosphatidylserine decarboxylase
1488	chr22	32116358	32116625	268	*	Intron (uc003alp.4/253143, intron 3 of 8)	22	32079615	32113277	33663	2	253143	uc010gwj.1	-3081	ENSG00000183530	PRR14L	proline rich 14 like
1489	chr22	32184719	32184937	219	*	Intron (uc011als.2/9681, intron 10 of 39)	22	32215008	32303020	88013	1	9681	uc003alu.3	-30071	ENSG00000100150	DEPDC5	DEP domain containing 5
1490	chr22	32975932	32976125	194	*	Intron (uc003amx.3/8224, intron 6 of 12)	22	32914030	32926204	12175	2	8224	uc011amc.1	-49728	ENSG00000185666	SYN3	synapsin III
1491	chr22	32996537	32996861	325	*	Intron (uc003amx.3/8224, intron 5 of 12)	22	32914030	32926204	12175	2	8224	uc011amc.1	-70333	ENSG00000185666	SYN3	synapsin III
1492	chr22	34326989	34327161	173	*	Distal Intergenic	22	33669062	34318584	649523	2	9215	uc011amf.2	-8405	ENSG00000133424	LARGE1	LARGE xylosyl- and glucuronyltransferase 1
1493	chr22	34522668	34522829	162	*	Distal Intergenic	22	33669062	34318584	649523	2	9215	uc011amf.2	-204084	ENSG00000133424	LARGE1	LARGE xylosyl- and glucuronyltransferase 1
1494	chr22	34813642	34813793	152	*	Distal Intergenic	22	33669062	34318584	649523	2	9215	uc011amf.2	-495058	ENSG00000133424	LARGE1	LARGE xylosyl- and glucuronyltransferase 1
1495	chr22	34986328	34986479	152	*	Distal Intergenic	22	35462130	35483380	21251	1	91464	uc003anj.3	-475651	ENSG00000175329	ISX	intestine specific homeobox
1496	chr22	35707376	35707649	274	*	Intron (uc011ami.2/10043, intron 1 of 14)	22	35695797	35743987	48191	1	10043	uc011aml.2	11579	ENSG00000100284	TOM1	target of myb1 membrane trafficking protein
1497	chr22	37748873	37749044	172	*	Intron (uc003arg.3/uc003arg.3, intron 1 of 1)	22	37678495	37711389	32895	1	27128	uc011amw.2	70378	ENSG00000100055	CYTH4	cytohesin 4
1498	chr22	38733031	38733184	154	*	Intron (uc003avm.2/1454, intron 4 of 14)	22	38686697	38714089	27393	2	1454	uc003avk.3	-18942	ENSG00000213923	CSNK1E	casein kinase 1 epsilon
1499	chr22	39898288	39898463	176	*	Promoter (<=1kb)	22	39898284	39914137	15854	1	54471	uc003axy.3	4	ENSG00000100335	MIEF1	mitochondrial elongation factor 1
1500	chr22	40293686	40293851	166	*	Distal Intergenic	22	40297086	40367384	70299	1	9402	uc003ayh.2	-3235	ENSG00000100351	GRAP2	GRB2 related adaptor protein 2
1501	chr22	40595826	40596011	186	*	Intron (uc003aym.3/23112, intron 4 of 23)	22	40573929	40731812	157884	1	23112	uc011aor.2	21897	ENSG00000100354	TNRC6B	trinucleotide repeat containing adaptor 6B
1502	chr22	40765901	40766088	188	*	Promoter (<=1kb)	22	40766595	40802553	35959	1	27352	uc010gyc.1	-507	ENSG00000100359	SGSM3	small G protein signaling modulator 3
1503	chr22	42400315	42400466	152	*	Intron (uc003bbt.3/164684, intron 1 of 5)	22	42394729	42454460	59732	1	164684	uc003bbu.2	5586	ENSG00000183066	WBP2NL	WBP2 N-terminal like
1504	chr22	42856499	42856678	180	*	Distal Intergenic	22	42776414	42828401	51988	2	150372	uc003bcn.4	-28098	ENSG00000235568	NFAM1	NFAT activating protein with ITAM motif 1
1505	chr22	43355647	43355806	160	*	Promoter (<=1kb)	22	43265772	43355887	90116	2	11252	uc003bdf.4	81	ENSG00000100266	PACSIN2	protein kinase C and casein kinase substrate in neurons 2
1506	chr22	44530374	44530525	152	*	Intron (uc003bem.3/29780, intron 7 of 13)	22	44568836	44583052	14217	1	64098	uc010gzo.4	-38311	ENSG00000138964	PARVG	parvin gamma
1507	chr22	45794257	45794411	155	*	Intron (uc003bgc.3/27127, intron 6 of 24)	22	45765812	45802746	36935	2	27127	uc003bge.1	8335	ENSG00000077935	SMC1B	structural maintenance of chromosomes 1B
1508	chr22	46538898	46539049	152	*	Distal Intergenic	22	46546499	46639653	93155	1	5465	uc003bgw.1	-7450	ENSG00000186951	PPARA	peroxisome proliferator activated receptor alpha
1509	chr22	46932877	46933028	152	*	Promoter (<=1kb)	22	46756731	46933067	176337	2	9620	uc003bhw.1	39	ENSG00000075275	CELSR1	cadherin EGF LAG seven-pass G-type receptor 1
1510	chr22	48052664	48052823	160	*	Intron (uc003bik.1/uc003bik.1, intron 2 of 8)	22	48020217	48027318	7102	2	400932	uc011are.2	-25346	ENSG00000205634	LINC00898	long intergenic non-protein coding RNA 898
1511	chr22	48244425	48244630	206	*	Intron (uc003bik.1/uc003bik.1, intron 8 of 8)	22	48020217	48027318	7102	2	400932	uc011are.2	-217107	ENSG00000205634	LINC00898	long intergenic non-protein coding RNA 898
1512	chr22	48702184	48702453	270	*	Distal Intergenic	22	48670176	48670227	52	1	100422916	uc021wrs.1	32008	ENSG00000266508	MIR3201	microRNA 3201
1513	chr3	3932644	3932808	165	*	Intron (uc003bps.2/285362, intron 9 of 12)	3	3841121	3889387	48267	1	57633	uc003bpt.4	91523	ENSG00000175928	LRRN1	leucine rich repeat neuronal 1
1514	chr3	3933335	3933500	166	*	Intron (uc003bps.2/285362, intron 9 of 12)	3	3841121	3889387	48267	1	57633	uc003bpt.4	92214	ENSG00000175928	LRRN1	leucine rich repeat neuronal 1
1515	chr3	4186632	4186783	152	*	Intron (uc003bps.2/285362, intron 8 of 12)	3	4344988	4356086	11099	1	6419	uc003bpw.5	-158205	ENSG00000170364	SETMAR	SET domain and mariner transposase fusion gene
1516	chr3	5293382	5293533	152	*	Promoter (1-2kb)	3	5291862	5291940	79	2	100616334	uc021wsm.1	-1442	ENSG00000265180	MIR4790	microRNA 4790
1517	chr3	5605798	5605949	152	*	Distal Intergenic	3	5291862	5291940	79	2	100616334	uc021wsm.1	-313858	ENSG00000265180	MIR4790	microRNA 4790
1518	chr3	7951426	7951577	152	*	Distal Intergenic	3	7493468	7678128	184661	1	2917	uc010hch.1	457958	ENSG00000196277	GRM7	glutamate metabotropic receptor 7
1519	chr3	8723353	8723504	152	*	Promoter (<=1kb)	3	8661086	8723757	62672	2	51066	uc003bqy.4	253	ENSG00000125046	SSUH2	ssu-2 homolog
1520	chr3	8904242	8904683	442	*	Distal Intergenic	3	8792095	8811300	19206	2	5021	uc003brc.3	-92942	ENSG00000180914	OXTR	oxytocin receptor
1521	chr3	9098802	9099139	338	*	Intron (uc003brf.2/9901, intron 7 of 21)	3	9075115	9122971	47857	2	9901	uc003brj.1	23832	ENSG00000196220	SRGAP3	SLIT-ROBO Rho GTPase activating protein 3
1522	chr3	9754227	9754541	315	*	Exon (uc003bsd.3/151835, exon 7 of 20)	3	9745510	9771592	26083	1	151835	uc021wst.1	8717	ENSG00000144550	CPNE9	copine family member 9
1523	chr3	10191484	10191635	152	*	Exon (uc003bvc.3/7428, exon 3 of 3)	3	10183319	10195354	12036	1	7428	uc003bvd.3	8165	ENSG00000134086	VHL	von Hippel-Lindau tumor suppressor
1524	chr3	10341647	10341798	152	*	Downstream (<1kb)	3	10327434	10334631	7198	2	51738	uc010hdk.2	-7016	ENSG00000157017	GHRL	ghrelin and obestatin prepropeptide
1525	chr3	10740410	10740580	171	*	Intron (uc003bvw.3/491, intron 1 of 21)	3	10365707	10749716	384010	2	491	uc003bvw.3	9136	ENSG00000157087	ATP2B2	ATPase plasma membrane Ca2+ transporting 2
1526	chr3	11443790	11443944	155	*	Intron (uc003bwc.3/10533, intron 17 of 18)	3	11314010	11599139	285130	1	10533	uc011aum.2	129780	ENSG00000197548	ATG7	autophagy related 7
1527	chr3	11635111	11635388	278	*	Intron (uc011aun.1/9686, intron 2 of 4)	3	11597544	11646055	48512	2	9686	uc011aun.1	10667	ENSG00000144560	VGLL4	vestigial like family member 4
1528	chr3	11657430	11657744	315	*	Intron (uc010hdx.1/9686, intron 1 of 4)	3	11597544	11646055	48512	2	9686	uc011aun.1	-11375	ENSG00000144560	VGLL4	vestigial like family member 4
1529	chr3	11738602	11738826	225	*	Intron (uc003bwf.2/9686, intron 2 of 5)	3	11597544	11762220	164677	2	9686	uc003bwf.2	23394	ENSG00000144560	VGLL4	vestigial like family member 4
1530	chr3	12532514	12532749	236	*	Intron (uc003bwz.3/80746, intron 2 of 12)	3	12526010	12581122	55113	1	80746	uc011aur.1	6504	ENSG00000154743	TSEN2	tRNA splicing endonuclease subunit 2
1531	chr3	12598722	12598899	178	*	Promoter (<=1kb)	3	12598513	12625210	26698	1	23609	uc011aus.3	209	ENSG00000075975	MKRN2	makorin ring finger protein 2
1532	chr3	12872037	12872190	154	*	Intron (uc003bxj.2/23066, intron 11 of 12)	3	12876444	12881949	5506	2	6161	uc003bxl.3	9759	ENSG00000144713	RPL32	ribosomal protein L32
1533	chr3	13413501	13413717	217	*	Exon (uc003bxv.1/23225, exon 13 of 40)	3	13393176	13420480	27305	2	23225	uc003bxx.3	6763	ENSG00000132182	NUP210	nucleoporin 210
1534	chr3	13434189	13434412	224	*	Intron (uc003bxv.1/23225, intron 3 of 39)	3	13393176	13420480	27305	2	23225	uc003bxx.3	-13709	ENSG00000132182	NUP210	nucleoporin 210
1535	chr3	14285858	14286009	152	*	Distal Intergenic	3	14220228	14239869	19642	1	27258	uc003byn.3	65630	ENSG00000170860	LSM3	LSM3 homolog, U6 small nuclear RNA and mRNA degradation associated
1536	chr3	14798702	14798887	186	*	Promoter (<=1kb)	3	14798869	14814543	15675	1	84077	uc011avj.2	0	ENSG00000131379	C3orf20	chromosome 3 open reading frame 20
1537	chr3	14847624	14847831	208	*	Distal Intergenic	3	14860469	14976072	115604	1	152273	uc003bzc.3	-12638	ENSG00000154783	FGD5	FYVE, RhoGEF and PH domain containing 5
1538	chr3	14852446	14852725	280	*	Distal Intergenic	3	14860469	14976072	115604	1	152273	uc003bzc.3	-7744	ENSG00000154783	FGD5	FYVE, RhoGEF and PH domain containing 5
1539	chr3	14889549	14889768	220	*	Intron (uc003bzc.3/152273, intron 1 of 19)	3	14860469	14976072	115604	1	152273	uc011avk.2	29080	ENSG00000154783	FGD5	FYVE, RhoGEF and PH domain containing 5
1540	chr3	14989066	14989286	221	*	Promoter (<=1kb)	3	14989236	15090780	101545	1	7182	uc003bzi.3	0	ENSG00000177463	NR2C2	nuclear receptor subfamily 2 group C member 2
1541	chr3	14989820	14989994	175	*	Promoter (<=1kb)	3	14961857	14989948	28092	2	100505641	uc031ryn.1	0	ENSG00000225733	FGD5-AS1	FGD5 antisense RNA 1
1542	chr3	15048775	15048926	152	*	Intron (uc003bzi.3/7182, intron 3 of 14)	3	15090019	15106816	16798	2	64432	uc003bzl.3	57890	ENSG00000131368	MRPS25	mitochondrial ribosomal protein S25
1543	chr3	15247645	15247978	334	*	Promoter (<=1kb)	3	15247733	15294423	46691	1	23473	uc003bzn.3	0	ENSG00000131375	CAPN7	calpain 7
1544	chr3	15519526	15519708	183	*	Intron (uc003bzv.3/8292, intron 5 of 16)	3	15537746	15537815	70	2	100422868	uc021wto.1	18107	ENSG00000263573	MIR4270	microRNA 4270
1545	chr3	15663248	15663399	152	*	Intron (uc011avv.2/686, intron 1 of 3)	3	15643476	15687325	43850	1	686	uc011avx.2	19772	ENSG00000169814	BTD	biotinidase
1546	chr3	15668634	15668820	187	*	Intron (uc011avv.2/686, intron 1 of 3)	3	15643476	15687325	43850	1	686	uc011avx.2	25158	ENSG00000169814	BTD	biotinidase
1547	chr3	15812772	15813075	304	*	Intron (uc011avz.1/23243, intron 2 of 27)	3	15788685	15798098	9414	2	23243	uc003cao.3	-14674	ENSG00000206560	ANKRD28	ankyrin repeat domain 28
1548	chr3	15921375	15921607	233	*	Distal Intergenic	3	15915278	15915356	79	1	693148	uc021wtp.1	6097	ENSG00000207815	MIR563	microRNA 563
1549	chr3	16168403	16168554	152	*	Intron (uc003caq.4/117248, intron 4 of 12)	3	16216184	16271253	55070	1	117248	uc003car.4	-47630	ENSG00000131386	GALNT15	polypeptide N-acetylgalactosaminyltransferase 15
1550	chr3	16547640	16547792	153	*	Intron (uc003cay.3/23180, intron 1 of 9)	3	16357352	16555222	197871	2	23180	uc003cay.3	7430	ENSG00000131378	RFTN1	raftlin, lipid raft linker 1
1551	chr3	16646014	16646184	171	*	Promoter (<=1kb)	3	16628301	16646297	17997	2	1618	uc003cba.3	113	ENSG00000092345	DAZL	deleted in azoospermia like
1552	chr3	17032512	17032669	158	*	Intron (uc010het.1/23228, intron 1 of 2)	3	16974688	16974752	65	1	100500913	uc021wts.1	57824	ENSG00000283885	MIR3714	microRNA 3714
1553	chr3	17322356	17322507	152	*	Intron (uc010heu.3/9779, intron 1 of 7)	3	17198654	17349626	150973	2	9779	uc010heu.3	27119	ENSG00000131374	TBC1D5	TBC1 domain family member 5
1554	chr3	17442235	17442386	152	*	Intron (uc010hev.3/9779, intron 9 of 23)	3	17226069	17448110	222042	2	9779	uc010hew.1	5724	ENSG00000131374	TBC1D5	TBC1 domain family member 5
1555	chr3	17490383	17490700	318	*	Intron (uc010hev.3/9779, intron 4 of 23)	3	17226069	17448110	222042	2	9779	uc010hew.1	-42273	ENSG00000131374	TBC1D5	TBC1 domain family member 5
1556	chr3	17585468	17585619	152	*	Intron (uc010hev.3/9779, intron 3 of 23)	3	17226069	17448110	222042	2	9779	uc010hew.1	-137358	ENSG00000131374	TBC1D5	TBC1 domain family member 5
1557	chr3	18466567	18467010	444	*	Promoter (<=1kb)	3	18389133	18466829	77697	2	6304	uc003cbh.3	0	ENSG00000182568	SATB1	SATB homeobox 1
1558	chr3	20336260	20336411	152	*	Distal Intergenic	3	20209936	20227724	17789	2	151648	uc003cbz.3	-108536	ENSG00000129810	SGO1	shugoshin 1
1559	chr3	21259408	21259631	224	*	Distal Intergenic	3	21447218	21448177	960	1	391518	uc003ccd.4	-187587	NA	VENTXP7	VENT homeobox pseudogene 7
1560	chr3	21667982	21668133	152	*	Intron (uc003cce.3/79750, intron 2 of 7)	3	21462490	21792816	330327	2	79750	uc003cce.3	124683	ENSG00000151789	ZNF385D	zinc finger protein 385D
1561	chr3	21743506	21743727	222	*	Intron (uc003cce.3/79750, intron 1 of 7)	3	21462490	21792816	330327	2	79750	uc003cce.3	49089	ENSG00000151789	ZNF385D	zinc finger protein 385D
1562	chr3	22100444	22100595	152	*	Intron (uc010hfb.1/79750, intron 2 of 6)	3	21462490	21792816	330327	2	79750	uc003cce.3	-307628	ENSG00000151789	ZNF385D	zinc finger protein 385D
1563	chr3	22515064	22515219	156	*	Distal Intergenic	3	21478462	22414123	935662	2	79750	uc010hfb.1	-100941	ENSG00000151789	ZNF385D	zinc finger protein 385D
1564	chr3	22784878	22785107	230	*	Distal Intergenic	3	21478462	22414123	935662	2	79750	uc010hfb.1	-370755	ENSG00000151789	ZNF385D	zinc finger protein 385D
1565	chr3	23673946	23674103	158	*	Distal Intergenic	3	23847384	23933131	85748	1	7324	uc003cch.3	-173281	ENSG00000170142	UBE2E1	ubiquitin conjugating enzyme E2 E1
1566	chr3	23847507	23847848	342	*	Promoter (<=1kb)	3	23847384	23933131	85748	1	7324	uc003cci.3	123	ENSG00000170142	UBE2E1	ubiquitin conjugating enzyme E2 E1
1567	chr3	24615977	24616128	152	*	Distal Intergenic	3	24562853	24562926	74	2	100616448	uc021wue.1	-53051	NA	NA	NA
1568	chr3	25424013	25424251	239	*	Intron (uc011awl.2/5915, intron 1 of 7)	3	25469754	25639422	169669	1	5915	uc003cdi.2	-45503	ENSG00000077092	RARB	retinoic acid receptor beta
1569	chr3	26040471	26040654	184	*	Distal Intergenic	3	25900023	25915186	15164	2	285326	uc003cdo.3	-125285	ENSG00000230891	LINC00692	long intergenic non-protein coding RNA 692
1570	chr3	27001024	27001266	243	*	Distal Intergenic	3	27152394	27257966	105573	2	152110	uc010hfk.3	256700	ENSG00000163491	NEK10	NIMA related kinase 10
1571	chr3	28249593	28249744	152	*	Distal Intergenic	3	28283124	28361263	78140	1	152100	uc003cea.3	-33380	ENSG00000187118	CMC1	C-X9-C motif containing 1
1572	chr3	28282063	28282245	183	*	Promoter (<=1kb)	3	28283124	28361263	78140	1	152100	uc003cea.3	-879	ENSG00000187118	CMC1	C-X9-C motif containing 1
1573	chr3	28421558	28421709	152	*	Intron (uc003ceh.3/152098, intron 1 of 9)	3	28431989	28566632	134644	1	152098	uc003cei.3	-10280	ENSG00000206559	ZCWPW2	zinc finger CW-type and PWWP domain containing 2
1574	chr3	28798691	28798866	176	*	Exon (uc021wur.1/645206, exon 4 of 5)	3	28616769	28799828	183060	1	645206	uc021wur.1	181922	NA	LINC00693	long intergenic non-protein coding RNA 693
1575	chr3	29641866	29642017	152	*	Intron (uc003cek.3/27303, intron 4 of 12)	3	29322803	30051886	729084	1	27303	uc010hfr.3	319063	ENSG00000144642	RBMS3	RNA binding motif single stranded interacting protein 3
1576	chr3	29664806	29664957	152	*	Intron (uc003cek.3/27303, intron 4 of 12)	3	29322803	30051886	729084	1	27303	uc010hfr.3	342003	ENSG00000144642	RBMS3	RNA binding motif single stranded interacting protein 3
1577	chr3	29823354	29823558	205	*	Intron (uc003cek.3/27303, intron 6 of 12)	3	29322803	30051886	729084	1	27303	uc010hfr.3	500551	ENSG00000144642	RBMS3	RNA binding motif single stranded interacting protein 3
1578	chr3	31342262	31342433	172	*	Distal Intergenic	3	31574491	31661766	87276	1	201595	uc003cer.1	-232058	ENSG00000163527	STT3B	STT3 oligosaccharyltransferase complex catalytic subunit B
1579	chr3	31494592	31494806	215	*	Distal Intergenic	3	31574491	31661766	87276	1	201595	uc003cer.1	-79685	ENSG00000163527	STT3B	STT3 oligosaccharyltransferase complex catalytic subunit B
1580	chr3	31942864	31943015	152	*	Intron (uc011axf.2/114884, intron 1 of 10)	3	31699403	31871723	172321	2	114884	uc003ceu.1	-71141	ENSG00000144645	OSBPL10	oxysterol binding protein like 10
1581	chr3	31968043	31968377	335	*	Intron (uc011axf.2/114884, intron 1 of 10)	3	32023266	32033228	9963	1	344787	uc011axg.2	-54889	ENSG00000197385	ZNF860	zinc finger protein 860
1582	chr3	32367510	32367756	247	*	Intron (uc003cex.3/152189, intron 1 of 3)	3	32433163	32496333	63171	1	112616	uc003cey.1	-65407	ENSG00000153551	CMTM7	CKLF like MARVEL transmembrane domain containing 7
1583	chr3	33110291	33110442	152	*	Exon (uc003cfh.1/2720, exon 3 of 16)	3	33038100	33138314	100215	2	2720	uc003cfh.1	27872	ENSG00000170266	GLB1	galactosidase beta 1
1584	chr3	33149611	33149793	183	*	Distal Intergenic	3	33155450	33189265	33816	1	10491	uc003cfl.4	-5657	ENSG00000170275	CRTAP	cartilage associated protein
1585	chr3	33899967	33900245	279	*	Intron (uc003cfx.4/10015, intron 15 of 17)	3	33870130	33911199	41070	1	10015	uc011axw.3	29837	ENSG00000170248	PDCD6IP	programmed cell death 6 interacting protein
1586	chr3	35921370	35921521	152	*	Distal Intergenic	3	35785968	35786051	84	1	406916	uc011axz.1	135402	ENSG00000207625	MIR128-2	microRNA 128-2
1587	chr3	36291508	36291786	279	*	Distal Intergenic	3	36422097	36547326	125230	1	6769	uc010hgd.1	-130311	ENSG00000144681	STAC	SH3 and cysteine rich domain
1588	chr3	36814866	36815026	161	*	Distal Intergenic	3	36753913	36781352	27440	2	85443	uc003cgi.2	-33514	ENSG00000163673	DCLK3	doublecortin like kinase 3
1589	chr3	38368265	38368428	164	*	Distal Intergenic	3	38388251	38456467	68217	1	9942	uc003cic.2	-19823	ENSG00000093217	XYLB	xylulokinase
1590	chr3	38580556	38580721	166	*	Distal Intergenic	3	38537763	38567796	30034	1	9941	uc011ayq.1	42793	ENSG00000157036	EXOG	exo/endonuclease G
1591	chr3	38664094	38664263	170	*	Promoter (<=1kb)	3	38651225	38663980	12756	2	6331	uc010hhl.1	-114	ENSG00000183873	SCN5A	sodium voltage-gated channel alpha subunit 5
1592	chr3	38961729	38961975	247	*	Intron (uc021wvy.1/11280, intron 6 of 25)	3	38921441	38936455	15015	2	11280	uc010hhn.1	-25274	ENSG00000168356	SCN11A	sodium voltage-gated channel alpha subunit 11
1593	chr3	39512919	39513109	191	*	Intron (uc003cju.4/4336, intron 1 of 3)	3	39509064	39570988	61925	1	4336	uc003cjy.4	3855	ENSG00000168314	MOBP	myelin associated oligodendrocyte basic protein
1594	chr3	40028038	40028189	152	*	Intron (uc003cka.3/25924, intron 2 of 16)	3	40141502	40301811	160310	1	25924	uc011ayz.2	-113313	ENSG00000170011	MYRIP	myosin VIIA and Rab interacting protein
1595	chr3	40113193	40113455	263	*	Intron (uc003cka.3/25924, intron 3 of 16)	3	40141502	40301811	160310	1	25924	uc011ayz.2	-28047	ENSG00000170011	MYRIP	myosin VIIA and Rab interacting protein
1596	chr3	40125294	40125445	152	*	Intron (uc003cka.3/25924, intron 3 of 16)	3	40141502	40301811	160310	1	25924	uc011ayz.2	-16057	ENSG00000170011	MYRIP	myosin VIIA and Rab interacting protein
1597	chr3	40684956	40685117	162	*	Distal Intergenic	3	40567270	40581043	13774	1	285268	uc011aze.1	117686	ENSG00000172888	ZNF621	zinc finger protein 621
1598	chr3	41001358	41001518	161	*	Distal Intergenic	3	41236401	41280845	44445	1	1499	uc010hia.1	-234883	ENSG00000168036	CTNNB1	catenin beta 1
1599	chr3	41319551	41319791	241	*	Promoter (<=1kb)	3	41288090	41319625	31536	2	54986	uc003cku.4	0	ENSG00000168038	ULK4	unc-51 like kinase 4
1600	chr3	41465281	41465531	251	*	Intron (uc003ckv.4/54986, intron 34 of 36)	3	41288090	41319625	31536	2	54986	uc003cku.4	-145656	ENSG00000168038	ULK4	unc-51 like kinase 4
1601	chr3	41807511	41807662	152	*	Intron (uc003ckv.4/54986, intron 21 of 36)	3	41923642	42003461	79820	2	54986	uc003ckx.1	195799	ENSG00000168038	ULK4	unc-51 like kinase 4
1602	chr3	41951841	41951996	156	*	Intron (uc003ckv.4/54986, intron 11 of 36)	3	41923642	42003461	79820	2	54986	uc003ckx.1	51465	ENSG00000168038	ULK4	unc-51 like kinase 4
1603	chr3	42021134	42021314	181	*	Distal Intergenic	3	41830949	42003660	172712	2	54986	uc003ckw.2	-17474	ENSG00000168038	ULK4	unc-51 like kinase 4
1604	chr3	42251459	42251647	189	*	Exon (uc011azh.3/22906, exon 14 of 14)	3	42201661	42254118	52458	1	22906	uc003cla.4	49798	ENSG00000182606	TRAK1	trafficking kinesin protein 1
1605	chr3	42293235	42293457	223	*	Distal Intergenic	3	42299318	42305439	6122	2	885	uc021wwk.1	11982	ENSG00000187094	CCK	cholecystokinin
1606	chr3	42569041	42569264	224	*	Intron (uc021wwl.1/7433, intron 6 of 13)	3	42573286	42579065	5780	1	7433	uc003clg.2	-4022	ENSG00000114812	VIPR1	vasoactive intestinal peptide receptor 1
1607	chr3	42881803	42882020	218	*	Intron (uc003cme.3/1238, intron 2 of 2)	3	42850965	42941826	90862	1	1238	uc003cmg.3	30838	ENSG00000144648	ACKR2	atypical chemokine receptor 2
1608	chr3	43327972	43328156	185	*	Promoter (<=1kb)	3	43328004	43392634	64631	1	54861	uc003cms.4	0	ENSG00000163788	SNRK	SNF related kinase
1609	chr3	43758164	43758374	211	*	Intron (uc003cmx.3/51099, intron 5 of 6)	3	43732375	43764217	31843	1	51099	uc003cmx.3	25789	ENSG00000011198	ABHD5	abhydrolase domain containing 5
1610	chr3	43777504	43777869	366	*	Distal Intergenic	3	43732375	43764217	31843	1	51099	uc003cmx.3	45129	ENSG00000011198	ABHD5	abhydrolase domain containing 5
1611	chr3	43919467	43919632	166	*	Distal Intergenic	3	43732375	43764217	31843	1	51099	uc003cmx.3	187092	ENSG00000011198	ABHD5	abhydrolase domain containing 5
1612	chr3	43935743	43936049	307	*	Distal Intergenic	3	43732375	43764217	31843	1	51099	uc003cmx.3	203368	ENSG00000011198	ABHD5	abhydrolase domain containing 5
1613	chr3	43936242	43936437	196	*	Distal Intergenic	3	43732375	43764217	31843	1	51099	uc003cmx.3	203867	ENSG00000011198	ABHD5	abhydrolase domain containing 5
1614	chr3	44225929	44226100	172	*	Distal Intergenic	3	44283378	44373590	90213	1	375337	uc003cna.4	-57278	ENSG00000173769	TOPAZ1	testis and ovary specific PAZ domain containing 1
1615	chr3	44283208	44283359	152	*	Promoter (<=1kb)	3	44283378	44373590	90213	1	375337	uc003cna.4	-19	ENSG00000173769	TOPAZ1	testis and ovary specific PAZ domain containing 1
1616	chr3	44525435	44525586	152	*	Intron (uc011azw.1/353274, intron 1 of 6)	3	44481262	44519162	37901	2	353274	uc003cnf.2	-6273	ENSG00000185219	ZNF445	zinc finger protein 445
1617	chr3	44788193	44788409	217	*	Downstream (1-2kb)	3	44790236	44803173	12938	2	57456	uc011bac.2	14764	ENSG00000163807	KIAA1143	KIAA1143
1618	chr3	44852813	44852964	152	*	Intron (uc003cnx.4/56992, intron 17 of 34)	3	44856403	44894748	38346	1	56992	uc010hir.3	-3439	ENSG00000163808	KIF15	kinesin family member 15
1619	chr3	45429885	45430189	305	*	Promoter (<=1kb)	3	45430075	45590328	160254	1	23395	uc003cop.1	0	ENSG00000011376	LARS2	leucyl-tRNA synthetase 2, mitochondrial
1620	chr3	45482978	45483129	152	*	Intron (uc003cop.1/23395, intron 6 of 21)	3	45430075	45590328	160254	1	23395	uc010hit.1	52903	ENSG00000011376	LARS2	leucyl-tRNA synthetase 2, mitochondrial
1621	chr3	46008476	46008630	155	*	Exon (uc003cpb.5/79443, exon 8 of 18)	3	45960905	46026514	65610	2	79443	uc011bal.1	17884	ENSG00000163820	FYCO1	FYVE and coiled-coil domain containing 1
1622	chr3	46102782	46102933	152	*	Distal Intergenic	3	46062291	46068979	6689	2	2829	uc003cpf.3	-33803	ENSG00000173578	XCR1	X-C motif chemokine receptor 1
1623	chr3	46124060	46124211	152	*	Distal Intergenic	3	46062291	46068979	6689	2	2829	uc003cpf.3	-55081	ENSG00000173578	XCR1	X-C motif chemokine receptor 1
1624	chr3	46144988	46145170	183	*	Distal Intergenic	3	46205096	46308197	103102	1	1232	uc003cpg.2	-59926	ENSG00000183625	CCR3	C-C motif chemokine receptor 3
1625	chr3	46931593	46931744	152	*	Intron (uc003cqm.3/5745, intron 3 of 15)	3	46923739	46945289	21551	1	5745	uc021wxg.1	7854	ENSG00000160801	PTH1R	parathyroid hormone 1 receptor
1626	chr3	47204868	47205272	405	*	Promoter (<=1kb)	3	47057898	47205467	147570	2	29072	uc003cqs.3	195	ENSG00000181555	SETD2	SET domain containing 2, histone lysine methyltransferase
1627	chr3	47844837	47845098	262	*	Promoter (<=1kb)	3	47844399	47891686	47288	1	22907	uc003cru.3	438	ENSG00000132153	DHX30	DExH-box helicase 30
1628	chr3	47966208	47966442	235	*	Intron (uc003csb.2/4134, intron 4 of 18)	3	47908736	47951878	43143	2	4134	uc003csd.2	-14330	ENSG00000047849	MAP4	microtubule associated protein 4
1629	chr3	48487921	48488072	152	*	Promoter (<=1kb)	3	48488114	48507708	19595	1	84126	uc003ctf.2	-42	ENSG00000164053	ATRIP	ATR interacting protein
1630	chr3	48578475	48578650	176	*	Intron (uc003ctv.3/5210, intron 4 of 13)	3	48555117	48594227	39111	2	5210	uc003ctv.3	15577	ENSG00000114268	PFKFB4	6-phosphofructo-2-kinase/fructose-2,6-biphosphatase 4
1631	chr3	48658429	48658632	204	*	Promoter (<=1kb)	3	48658275	48659189	915	2	440955	uc011bbo.2	557	ENSG00000183396	TMEM89	transmembrane protein 89
1632	chr3	48857271	48857540	270	*	Intron (uc010hki.1/5576, intron 1 of 11)	3	48785218	48885270	100053	2	5576	uc010hki.1	27730	ENSG00000114302	PRKAR2A	protein kinase cAMP-dependent type II regulatory subunit alpha
1633	chr3	49210812	49210964	153	*	Promoter (<=1kb)	3	49211672	49213918	2247	1	200942	uc003cwi.1	-708	ENSG00000185909	KLHDC8B	kelch domain containing 8B
1634	chr3	49236327	49236528	202	*	Promoter (<=1kb)	3	49236933	49278822	41890	1	339834	uc010hkt.3	-405	ENSG00000173421	CCDC36	coiled-coil domain containing 36
1635	chr3	49317480	49317692	213	*	Promoter (2-3kb)	3	49306030	49314508	8479	2	375341	uc003cwn.2	-2972	ENSG00000188315	C3orf62	chromosome 3 open reading frame 62
1636	chr3	49504212	49504379	168	*	Promoter (1-2kb)	3	49506136	49573051	66916	1	1605	uc021wxz.1	-1757	ENSG00000173402	DAG1	dystroglycan 1
1637	chr3	49693329	49693527	199	*	Exon (uc003cxe.4/8927, exon 5 of 12)	3	49711435	49720781	9347	1	327	uc010hkw.1	-17908	ENSG00000164062	APEH	acylaminoacyl-peptide hydrolase
1638	chr3	49899107	49899395	289	*	5' UTR	3	49880578	49893992	13415	2	10293	uc011bcx.2	-5115	ENSG00000183763	TRAIP	TRAF interacting protein
1639	chr3	49967047	49967209	163	*	Promoter (<=1kb)	3	49946302	49967445	21144	2	84315	uc003cxz.3	236	ENSG00000164077	MON1A	MON1 homolog A, secretory trafficking associated
1640	chr3	50037952	50038162	211	*	Intron (uc011bdh.2/10180, intron 5 of 7)	3	49977477	50137484	160008	1	10180	uc010hlf.2	60475	ENSG00000004534	RBM6	RNA binding motif protein 6
1641	chr3	50182632	50182817	186	*	Intron (uc003cyi.1/uc003cyi.1, intron 1 of 3)	3	50192848	50226508	33661	1	6405	uc003cyj.3	-10031	ENSG00000001617	SEMA3F	semaphorin 3F
1642	chr3	50197511	50197766	256	*	Promoter (1-2kb)	3	50196452	50226508	30057	1	6405	uc003cyk.3	1059	ENSG00000001617	SEMA3F	semaphorin 3F
1643	chr3	50297452	50297603	152	*	Distal Intergenic	3	50305040	50310874	5835	1	7869	uc010hlh.1	-7437	ENSG00000012171	SEMA3B	semaphorin 3B
1644	chr3	50339893	50340044	152	*	Promoter (<=1kb)	3	50337320	50341032	3713	2	3373	uc003czm.4	988	ENSG00000114378	HYAL1	hyaluronidase 1
1645	chr3	50512385	50512606	222	*	Intron (uc003dap.3/9254, intron 2 of 37)	3	50400231	50540892	140662	2	9254	uc003dap.3	28286	ENSG00000007402	CACNA2D2	calcium voltage-gated channel auxiliary subunit alpha2delta 2
1646	chr3	50744432	50744583	152	*	Intron (uc011bds.2/1795, intron 1 of 52)	3	50712672	51421629	708958	1	1795	uc011bds.2	31760	ENSG00000088538	DOCK3	dedicator of cytokinesis 3
1647	chr3	50972961	50973112	152	*	Intron (uc011bds.2/1795, intron 5 of 52)	3	50712672	51421629	708958	1	1795	uc011bds.2	260289	ENSG00000088538	DOCK3	dedicator of cytokinesis 3
1648	chr3	51286286	51286443	158	*	Intron (uc011bds.2/1795, intron 22 of 52)	3	51422692	51426828	4137	1	7873	uc003dbc.3	-136249	ENSG00000145050	MANF	mesencephalic astrocyte derived neurotrophic factor
1649	chr3	51607525	51607701	177	*	Intron (uc003dbh.3/23132, intron 1 of 21)	3	51575596	51697612	122017	1	23132	uc011bdt.2	31929	ENSG00000164080	RAD54L2	RAD54 like 2
1650	chr3	52345805	52346105	301	*	Distal Intergenic	3	52350335	52434513	84179	1	25981	uc011bef.2	-4230	ENSG00000114841	DNAH1	dynein axonemal heavy chain 1
1651	chr3	52429126	52429340	215	*	Exon (uc011bef.2/25981, exon 69 of 78)	3	52435020	52437910	2891	2	8314	uc003ddw.4	8570	ENSG00000163930	BAP1	BRCA1 associated protein 1
1652	chr3	52719459	52719610	152	*	Promoter (<=1kb)	3	52579368	52719866	140499	2	55193	uc003dey.2	256	ENSG00000163939	PBRM1	polybromo 1
1653	chr3	53071932	53072083	152	*	Intron (uc003dgh.3/51460, intron 1 of 20)	3	52937583	53080089	142507	2	51460	uc003dgh.3	8006	ENSG00000163935	SFMBT1	Scm like with four mbt domains 1
1654	chr3	53079745	53080119	375	*	Promoter (<=1kb)	3	52937583	53080089	142507	2	51460	uc003dgh.3	0	ENSG00000163935	SFMBT1	Scm like with four mbt domains 1
1655	chr3	53115383	53115592	210	*	Distal Intergenic	3	52937583	53080089	142507	2	51460	uc003dgh.3	-35294	ENSG00000163935	SFMBT1	Scm like with four mbt domains 1
1656	chr3	53152197	53152397	201	*	Intron (uc003dgj.3/91869, intron 6 of 12)	3	53122501	53164470	41970	2	91869	uc003dgj.3	12073	ENSG00000163933	RFT1	RFT1 homolog
1657	chr3	53289399	53289550	152	*	Promoter (<=1kb)	3	53259653	53290038	30386	2	7086	uc011beo.1	488	ENSG00000163931	TKT	transketolase
1658	chr3	53880777	53881039	263	*	Promoter (<=1kb)	3	53880577	53899827	19251	1	55540	uc003dha.3	200	ENSG00000056736	IL17RB	interleukin 17 receptor B
1659	chr3	54069615	54069781	167	*	Distal Intergenic	3	54156693	55108584	951892	1	55799	uc003dhf.3	-86912	ENSG00000157445	CACNA2D3	calcium voltage-gated channel auxiliary subunit alpha2delta 3
1660	chr3	54502166	54502317	152	*	Intron (uc003dhf.3/55799, intron 4 of 37)	3	54666151	54673884	7734	2	790952	uc003dhj.3	171567	ENSG00000265992	ESRG	embryonic stem cell related
1661	chr3	54625866	54626017	152	*	Intron (uc003dhf.3/55799, intron 9 of 37)	3	54666151	54673884	7734	2	790952	uc003dhj.3	47867	ENSG00000265992	ESRG	embryonic stem cell related
1662	chr3	55731901	55732075	175	*	Intron (uc003dhq.1/26059, intron 4 of 6)	3	55691243	55693497	2255	2	711	uc003dhs.3	-38404	ENSG00000281708	ERC2-IT1	ERC2 intronic transcript 1
1663	chr3	56443061	56443212	152	*	Intron (uc003dhr.1/26059, intron 2 of 16)	3	55717822	56469175	751354	2	26059	uc021wzo.1	25963	ENSG00000187672	ERC2	ELKS/RAB6-interacting/CAST family member 2
1664	chr3	56590997	56591235	239	*	Promoter (<=1kb)	3	56591184	56604774	13591	1	285331	uc003dhv.2	0	ENSG00000180376	CCDC66	coiled-coil domain containing 66
1665	chr3	57198232	57198383	152	*	Promoter (1-2kb)	3	57124010	57199403	75394	2	54756	uc003dil.3	1020	ENSG00000144730	IL17RD	interleukin 17 receptor D
1666	chr3	57453932	57454156	225	*	Intron (uc003dit.2/201625, intron 17 of 58)	3	57327727	57386253	58527	2	201625	uc010hnc.2	-67679	ENSG00000174844	DNAH12	dynein axonemal heavy chain 12
1667	chr3	57582503	57582775	273	*	Promoter (<=1kb)	3	57557090	57583215	26126	2	378	uc003dix.4	440	ENSG00000168374	ARF4	ADP ribosylation factor 4
1668	chr3	57931351	57931502	152	*	Distal Intergenic	3	57882037	57914894	32858	1	7871	uc011bfc.1	49314	ENSG00000163681	SLMAP	sarcolemma associated protein
1669	chr3	58402394	58402680	287	*	Intron (uc003djx.1/54899, intron 17 of 17)	3	58413357	58419566	6210	2	5162	uc003dke.4	16886	ENSG00000168291	PDHB	pyruvate dehydrogenase E1 beta subunit
1670	chr3	58802146	58802458	313	*	Intron (uc003dkr.1/200844, intron 2 of 5)	3	58711287	58835135	123849	2	200844	uc003dkr.1	32677	ENSG00000163689	C3orf67	chromosome 3 open reading frame 67
1671	chr3	60018981	60019146	166	*	Intron (uc003dkx.4/2272, intron 5 of 9)	3	58873072	59035758	162687	2	200844	uc011bfg.1	-983223	ENSG00000163689	C3orf67	chromosome 3 open reading frame 67
1672	chr3	61022817	61022968	152	*	Intron (uc003dkx.4/2272, intron 3 of 9)	3	59735036	61237133	1502098	2	2272	uc003dkx.4	214165	ENSG00000189283	FHIT	fragile histidine triad
1673	chr3	61235806	61236006	201	*	Promoter (1-2kb)	3	59735036	61237133	1502098	2	2272	uc003dkx.4	1127	ENSG00000189283	FHIT	fragile histidine triad
1674	chr3	61640645	61640881	237	*	Intron (uc003dla.4/5793, intron 1 of 2)	3	61547243	62280573	733331	1	5793	uc003dlc.3	93402	ENSG00000144724	PTPRG	protein tyrosine phosphatase receptor type G
1675	chr3	62573058	62573260	203	*	Promoter (2-3kb)	3	62384021	62570999	186979	2	8618	uc003dlk.1	-2059	ENSG00000163618	CADPS	calcium dependent secretion activator
1676	chr3	62666368	62666617	250	*	Intron (uc003dll.2/8618, intron 3 of 29)	3	62384021	62570999	186979	2	8618	uc003dlk.1	-95369	ENSG00000163618	CADPS	calcium dependent secretion activator
1677	chr3	62739345	62739496	152	*	Exon (uc003dll.2/8618, exon 3 of 30)	3	62384021	62861064	477044	2	8618	uc003dll.2	121568	ENSG00000163618	CADPS	calcium dependent secretion activator
1678	chr3	63897764	63898046	283	*	Intron (uc010hnu.1/6314, intron 3 of 3)	3	63884075	63989136	105062	1	6314	uc021wzy.1	13689	ENSG00000163635	ATXN7	ataxin 7
1679	chr3	64346875	64347129	255	*	Distal Intergenic	3	64079526	64211131	131606	2	166336	uc003dmf.3	-135744	ENSG00000163637	PRICKLE2	prickle planar cell polarity protein 2
1680	chr3	64430671	64430898	228	*	Distal Intergenic	3	64507157	64601846	94690	2	56999	uc011bfp.1	170948	ENSG00000163638	ADAMTS9	ADAM metallopeptidase with thrombospondin type 1 motif 9
1681	chr3	64844099	64844273	175	*	Intron (uc003dml.3/100507098, intron 3 of 5)	3	64705683	64941858	236176	1	693126	uc021xab.1	138416	ENSG00000207689	MIR548A2	microRNA 548a-2
1682	chr3	65850016	65850268	253	*	Intron (uc003dmm.3/9223, intron 1 of 24)	3	65879491	65910972	31482	1	100873983	uc031san.1	-29223	ENSG00000240175	MAGI1-AS1	MAGI1 antisense RNA 1
1683	chr3	65988137	65988319	183	*	Intron (uc003dmm.3/9223, intron 1 of 24)	3	65339906	66024509	684604	2	9223	uc003dmm.3	36190	ENSG00000151276	MAGI1	membrane associated guanylate kinase, WW and PDZ domain containing 1
1684	chr3	66098609	66098916	308	*	Distal Intergenic	3	66119285	66429351	310067	1	115286	uc011bfq.2	-20369	ENSG00000144741	SLC25A26	solute carrier family 25 member 26
1685	chr3	66526951	66527175	225	*	Intron (uc003dmx.3/26018, intron 1 of 18)	3	66429221	66550845	121625	2	26018	uc003dmx.3	23670	ENSG00000144749	LRIG1	leucine rich repeats and immunoglobulin like domains 1
1686	chr3	66550625	66550957	333	*	Promoter (<=1kb)	3	66429221	66550845	121625	2	26018	uc003dmx.3	0	ENSG00000144749	LRIG1	leucine rich repeats and immunoglobulin like domains 1
1687	chr3	66923711	66923862	152	*	Distal Intergenic	3	67048727	67061632	12906	1	84541	uc003dmy.3	-124865	ENSG00000163376	KBTBD8	kelch repeat and BTB domain containing 8
1688	chr3	67019350	67019501	152	*	Distal Intergenic	3	67048727	67061632	12906	1	84541	uc003dmy.3	-29226	ENSG00000163376	KBTBD8	kelch repeat and BTB domain containing 8
1689	chr3	67225854	67226076	223	*	Distal Intergenic	3	67275888	67275951	64	1	100422941	uc021xad.1	-49812	ENSG00000283298	MIR4272	microRNA 4272
1690	chr3	67492742	67492893	152	*	Intron (uc021xae.1/8801, intron 9 of 10)	3	67425141	67578646	153506	2	8801	uc010hob.3	85753	ENSG00000172340	SUCLG2	succinate-CoA ligase GDP-forming beta subunit
1691	chr3	67814758	67814909	152	*	Intron (uc003dnc.3/uc003dnc.3, intron 3 of 6)	3	67425141	67705038	279898	2	8801	uc003dna.4	-109720	ENSG00000172340	SUCLG2	succinate-CoA ligase GDP-forming beta subunit
1692	chr3	68628146	68628316	171	*	Distal Intergenic	3	68780915	68981761	200847	2	151647	uc021xag.1	353445	ENSG00000163377	TAFA4	TAFA chemokine like family member 4
1693	chr3	68819943	68820094	152	*	Intron (uc021xag.1/151647, intron 3 of 5)	3	68780915	68981761	200847	2	151647	uc021xag.1	161667	ENSG00000163377	TAFA4	TAFA chemokine like family member 4
1694	chr3	68889826	68890073	248	*	Intron (uc021xag.1/151647, intron 3 of 5)	3	68780915	68981761	200847	2	151647	uc021xag.1	91688	ENSG00000163377	TAFA4	TAFA chemokine like family member 4
1695	chr3	68944091	68944336	246	*	Intron (uc021xag.1/151647, intron 1 of 5)	3	68780915	68981761	200847	2	151647	uc021xag.1	37425	ENSG00000163377	TAFA4	TAFA chemokine like family member 4
1696	chr3	69125439	69125613	175	*	Intron (uc003dno.3/9039, intron 3 of 17)	3	69103881	69129524	25644	2	9039	uc003dno.3	3911	ENSG00000144744	UBA3	ubiquitin like modifier activating enzyme 3
1697	chr3	69140160	69140311	152	*	Intron (uc003dnr.3/10550, intron 1 of 2)	3	69134090	69155239	21150	1	10550	uc003dnr.3	6070	ENSG00000144746	ARL6IP5	ADP ribosylation factor like GTPase 6 interacting protein 5
1698	chr3	69309236	69309719	484	*	Intron (uc003dnv.2/23150, intron 5 of 22)	3	69219146	69299308	80163	2	23150	uc011bga.1	-9928	ENSG00000114541	FRMD4B	FERM domain containing 4B
1699	chr3	69361772	69361923	152	*	Intron (uc003dnv.2/23150, intron 2 of 22)	3	69246866	69370095	123230	2	23150	uc003dnx.1	8172	ENSG00000114541	FRMD4B	FERM domain containing 4B
1700	chr3	71148460	71148611	152	*	Intron (uc003doj.3/27086, intron 2 of 15)	3	71003865	71180092	176228	2	27086	uc003doj.3	31481	ENSG00000114861	FOXP1	forkhead box P1
1701	chr3	71184197	71184362	166	*	Intron (uc003dol.3/27086, intron 2 of 16)	3	71003865	71180092	176228	2	27086	uc003dok.3	-4105	ENSG00000114861	FOXP1	forkhead box P1
1702	chr3	71765409	71765640	232	*	Intron (uc003dov.4/317649, intron 1 of 6)	3	71728440	71774526	46087	2	317649	uc003dov.4	8886	ENSG00000163412	EIF4E3	eukaryotic translation initiation factor 4E family member 3
1703	chr3	72055780	72056002	223	*	Distal Intergenic	3	72200408	72223490	23083	1	201617	uc003dpd.2	-144406	ENSG00000243083	LINC00870	long intergenic non-protein coding RNA 870
1704	chr3	74001060	74001229	170	*	Distal Intergenic	3	73431652	73674072	242421	2	23024	uc003dpl.1	-326988	ENSG00000121440	PDZRN3	PDZ domain containing ring finger 3
1705	chr3	74112864	74113094	231	*	Distal Intergenic	3	73431652	73674072	242421	2	23024	uc003dpl.1	-438792	ENSG00000121440	PDZRN3	PDZ domain containing ring finger 3
1706	chr3	75118734	75118885	152	*	Distal Intergenic	3	75263627	75263699	73	1	100616394	uc031sao.1	-144742	ENSG00000284252	MIR4444-1	microRNA 4444-1
1707	chr3	75285169	75285406	238	*	Distal Intergenic	3	75263627	75263699	73	1	100616394	uc031sao.1	21542	ENSG00000284252	MIR4444-1	microRNA 4444-1
1708	chr3	75331753	75331904	152	*	Distal Intergenic	3	75263627	75263699	73	1	100616394	uc031sao.1	68126	ENSG00000284252	MIR4444-1	microRNA 4444-1
1709	chr3	75424412	75424563	152	*	Distal Intergenic	3	75470703	75484199	13497	2	692099	uc003dps.4	59636	ENSG00000244026	FAM86DP	family with sequence similarity 86 member D, pseudogene
1710	chr3	75586480	75586631	152	*	Distal Intergenic	3	75679914	75680009	96	1	100302212	uc021xar.1	-93283	ENSG00000283894	MIR1324	microRNA 1324
1711	chr3	76271119	76271297	179	*	Intron (uc021xat.1/6092, intron 1 of 25)	3	75986645	77699114	1712470	1	6092	uc021xat.1	284474	ENSG00000185008	ROBO2	roundabout guidance receptor 2
1712	chr3	77289435	77289618	184	*	Intron (uc021xat.1/6092, intron 2 of 25)	3	77089294	77699114	609821	1	6092	uc011bgk.2	200141	ENSG00000185008	ROBO2	roundabout guidance receptor 2
1713	chr3	77978551	77978702	152	*	Distal Intergenic	3	77637902	77667330	29429	1	6092	uc003dqa.3	340649	ENSG00000185008	ROBO2	roundabout guidance receptor 2
1714	chr3	79067836	79068065	230	*	Promoter (<=1kb)	3	78646388	79068609	422222	2	6091	uc003dqb.2	544	ENSG00000169855	ROBO1	roundabout guidance receptor 1
1715	chr3	80336668	80336860	193	*	Distal Intergenic	3	78646388	79817059	1170672	2	6091	uc003dqe.2	-519609	ENSG00000169855	ROBO1	roundabout guidance receptor 1
1716	chr3	80357082	80357233	152	*	Distal Intergenic	3	78646388	79817059	1170672	2	6091	uc003dqe.2	-540023	ENSG00000169855	ROBO1	roundabout guidance receptor 1
1717	chr3	85297417	85297568	152	*	Intron (uc003dqj.3/253559, intron 1 of 9)	3	85434860	85434942	83	1	100847077	uc031sap.1	-137292	ENSG00000264084	MIR5688	microRNA 5688
1718	chr3	86061802	86062104	303	*	Intron (uc003dqj.3/253559, intron 8 of 9)	3	85849137	85877200	28064	2	100874037	uc031saq.1	-184602	ENSG00000241648	CADM2-AS2	CADM2 antisense RNA 2
1719	chr3	87156596	87156747	152	*	Distal Intergenic	3	86987123	87040257	53135	2	389136	uc003dqn.3	-116339	ENSG00000206538	VGLL3	vestigial like family member 3
1720	chr3	87639402	87639570	169	*	Distal Intergenic	3	87308783	87325737	16955	2	5449	uc010hoj.1	-313665	ENSG00000064835	POU1F1	POU class 1 homeobox 1
1721	chr3	87775754	87775905	152	*	Distal Intergenic	3	88031726	88042919	11194	1	3355	uc003dqr.2	-255821	ENSG00000179097	HTR1F	5-hydroxytryptamine receptor 1F
1722	chr3	87820903	87821153	251	*	Distal Intergenic	3	88031726	88042919	11194	1	3355	uc003dqr.2	-210573	ENSG00000179097	HTR1F	5-hydroxytryptamine receptor 1F
1723	chr3	87851572	87851819	248	*	Distal Intergenic	3	88031726	88042919	11194	1	3355	uc003dqr.2	-179907	ENSG00000179097	HTR1F	5-hydroxytryptamine receptor 1F
1724	chr3	89024390	89024541	152	*	Distal Intergenic	3	89156674	89449495	292822	1	2042	uc003dqx.1	-132133	ENSG00000044524	EPHA3	EPH receptor A3
1725	chr3	89083936	89084203	268	*	Distal Intergenic	3	89156674	89449495	292822	1	2042	uc003dqx.1	-72471	ENSG00000044524	EPHA3	EPH receptor A3
1726	chr3	90051028	90051179	152	*	Distal Intergenic	3	89156674	89531284	374611	1	2042	uc003dqy.3	894354	ENSG00000044524	EPHA3	EPH receptor A3
1727	chr3	90120892	90121043	152	*	Distal Intergenic	3	89156674	89531284	374611	1	2042	uc003dqy.3	964218	ENSG00000044524	EPHA3	EPH receptor A3
1728	chr3	93625658	93625815	158	*	Intron (uc010hoo.3/5627, intron 3 of 13)	3	93591881	93646258	54378	2	5627	uc010hoo.3	20443	ENSG00000184500	PROS1	protein S
1729	chr3	98377830	98377997	168	*	Distal Intergenic	3	98309363	98312455	3093	2	1371	uc011bgz.2	-65375	ENSG00000080819	CPOX	coproporphyrinogen oxidase
1730	chr3	98709962	98710113	152	*	Distal Intergenic	3	98568232	98620533	52302	2	131566	uc003dtf.1	-89429	ENSG00000057019	DCBLD2	discoidin, CUB and LCCL domain containing 2
1731	chr3	99405727	99405919	193	*	Intron (uc010hpe.2/1295, intron 2 of 3)	3	99357440	99515577	158138	1	1295	uc003dth.2	48287	ENSG00000144810	COL8A1	collagen type VIII alpha 1 chain
1732	chr3	99423481	99423632	152	*	Intron (uc003dtg.2/1295, intron 2 of 4)	3	99463741	99515124	51384	1	1295	uc003dti.1	-40109	ENSG00000144810	COL8A1	collagen type VIII alpha 1 chain
1733	chr3	99605664	99605815	152	*	Intron (uc003dtk.2/84319, intron 1 of 4)	3	99567139	99595046	27908	2	11259	uc003dtp.1	-10618	ENSG00000168386	FILIP1L	filamin A interacting protein 1 like
1734	chr3	99677235	99677411	177	*	Intron (uc003dtk.2/84319, intron 1 of 4)	3	99683158	99683242	85	2	100500859	uc021xbs.1	5831	ENSG00000264897	MIR3921	microRNA 3921
1735	chr3	100082005	100082195	191	*	Downstream (<1kb)	3	100053562	100074478	20917	1	56954	uc003dtv.3	28443	ENSG00000114021	NIT2	nitrilase family member 2
1736	chr3	101452640	101452985	346	*	Promoter (2-3kb)	3	101450207	101486181	35975	1	79598	uc003dvm.1	2433	ENSG00000182504	CEP97	centrosomal protein 97
1737	chr3	101553294	101553636	343	*	Intron (uc003dvo.3/64332, intron 2 of 12)	3	101546834	101579869	33036	1	64332	uc010hpo.3	6460	ENSG00000144802	NFKBIZ	NFKB inhibitor zeta
1738	chr3	103911282	103911433	152	*	Intron (uc021xbz.1/693127, intron 1 of 1)	3	103903476	103946105	42630	2	693127	uc021xbz.1	34672	ENSG00000208032	MIR548A3	microRNA 548a-3
1739	chr3	105121240	105121435	196	*	Intron (uc003dvv.3/214, intron 1 of 2)	3	105085557	105295757	210201	1	214	uc003dvy.3	35683	ENSG00000170017	ALCAM	activated leukocyte cell adhesion molecule
1740	chr3	106001677	106001828	152	*	Distal Intergenic	3	105438891	105588266	149376	2	868	uc011bhj.1	-413411	ENSG00000114423	CBLB	Cbl proto-oncogene B
1741	chr3	106804272	106804423	152	*	Intron (uc003dwf.4/100302640, intron 2 of 7)	3	106555658	106959485	403828	2	100302640	uc003dwf.4	155062	ENSG00000242759	LINC00882	long intergenic non-protein coding RNA 882
1742	chr3	106908265	106908433	169	*	Intron (uc003dwf.4/100302640, intron 1 of 7)	3	106555658	106959485	403828	2	100302640	uc003dwf.4	51052	ENSG00000242759	LINC00882	long intergenic non-protein coding RNA 882
1743	chr3	107243783	107243942	160	*	Promoter (1-2kb)	3	107241783	107530176	288394	1	56987	uc010hpr.4	2000	ENSG00000114439	BBX	BBX high mobility group box domain containing
1744	chr3	107572026	107572319	294	*	Promoter (1-2kb)	3	107560952	107574076	13125	2	151658	uc003dwr.1	1757	ENSG00000241469	LINC00635	long intergenic non-protein coding RNA 635
1745	chr3	107759615	107759827	213	*	Downstream (2-3kb)	3	107761941	107809935	47995	2	961	uc003dwt.1	50108	ENSG00000196776	CD47	CD47 molecule
1746	chr3	108330471	108330636	166	*	Intron (uc003dxd.3/9666, intron 4 of 32)	3	108326936	108413693	86758	1	9666	uc011bhm.2	3535	ENSG00000198919	DZIP3	DAZ interacting zinc finger protein 3
1747	chr3	110091398	110091549	152	*	Distal Intergenic	3	110764163	110788806	24644	2	100506555	uc021xcg.1	697257	NA	NECTIN3-AS1	NECTIN3 antisense RNA 1
1748	chr3	112710040	112710257	218	*	Promoter (<=1kb)	3	112709800	112720221	10422	1	29083	uc003dzo.3	240	ENSG00000163607	GTPBP8	GTP binding protein 8 (putative)
1749	chr3	113085968	113086119	152	*	Intron (uc003ead.2/55779, intron 18 of 34)	3	113122845	113152839	29995	1	100874029	uc031say.1	-36726	ENSG00000243849	CFAP44-AS1	CFAP44 antisense RNA 1
1750	chr3	113171586	113171752	167	*	Intron (uc003eaf.4/152185, intron 14 of 17)	3	113081712	113160361	78650	2	55779	uc003eae.2	-11225	ENSG00000206530	CFAP44	cilia and flagella associated protein 44
1751	chr3	113608546	113608698	153	*	Promoter (<=1kb)	3	113609472	113666021	56550	1	54762	uc003ear.3	-774	ENSG00000178075	GRAMD1C	GRAM domain containing 1C
1752	chr3	113651886	113652098	213	*	Intron (uc011bil.3/54762, intron 12 of 18)	3	113666748	113681827	15080	1	254887	uc003eau.3	-14650	ENSG00000184307	ZDHHC23	zinc finger DHHC-type containing 23
1753	chr3	113785452	113785603	152	*	Promoter (<=1kb)	3	113785075	113798387	13313	1	79691	uc003eba.3	377	ENSG00000151576	QTRT2	queuine tRNA-ribosyltransferase accessory subunit 2
1754	chr3	114636693	114636963	271	*	Intron (uc003ebm.3/26137, intron 2 of 11)	3	114056947	114790261	733315	2	26137	uc003ebm.3	153298	ENSG00000181722	ZBTB20	zinc finger and BTB domain containing 20
1755	chr3	119251008	119251229	222	*	Intron (uc003ecq.3/941, intron 4 of 6)	3	119246580	119276775	30196	2	941	uc010hqt.1	25546	ENSG00000121594	CD80	CD80 molecule
1756	chr3	119354577	119354735	159	*	Distal Intergenic	3	119360908	119379404	18497	2	64091	uc003ecx.1	24669	ENSG00000121577	POPDC2	popeye domain containing 2
1757	chr3	120004257	120004408	152	*	Distal Intergenic	3	119884328	119963325	78998	2	165829	uc011bjg.2	-40932	ENSG00000175697	GPR156	G protein-coupled receptor 156
1758	chr3	121221163	121221314	152	*	Intron (uc003eee.4/10721, intron 12 of 29)	3	121150273	121209706	59434	2	10721	uc003eed.3	-11457	ENSG00000051341	POLQ	DNA polymerase theta
1759	chr3	121365984	121366135	152	*	Intron (uc003eeh.4/3059, intron 4 of 13)	3	121350246	121379791	29546	2	3059	uc003eeh.4	13656	ENSG00000180353	HCLS1	hematopoietic cell-specific Lyn substrate 1
1760	chr3	121697773	121697984	212	*	Distal Intergenic	3	121706170	121726148	19979	2	286676	uc003eeq.3	28164	ENSG00000145103	ILDR1	immunoglobulin like domain containing receptor 1
1761	chr3	121740768	121741023	256	*	Promoter (<=1kb)	3	121706170	121741127	34958	2	286676	uc003eer.3	104	ENSG00000145103	ILDR1	immunoglobulin like domain containing receptor 1
1762	chr3	121841634	121841785	152	*	Distal Intergenic	3	121796696	121839988	43293	1	942	uc021xcz.1	44938	ENSG00000114013	CD86	CD86 molecule
1763	chr3	121877110	121877261	152	*	Distal Intergenic	3	121902530	122005344	102815	1	846	uc003eev.4	-25269	ENSG00000036828	CASR	calcium sensing receptor
1764	chr3	123453577	123453821	245	*	Intron (uc011bjw.2/4638, intron 6 of 30)	3	123399878	123420356	20479	2	4638	uc003egt.3	-33221	ENSG00000065534	MYLK	myosin light chain kinase
1765	chr3	123983375	123983526	152	*	Exon (uc010hrv.1/8997, exon 4 of 34)	3	124103672	124207712	104041	1	8997	uc003ehh.1	-120146	ENSG00000160145	KALRN	kalirin RhoGEF kinase
1766	chr3	126536418	126536591	174	*	Intron (uc010hsj.2/84303, intron 4 of 6)	3	126423063	126679263	256201	1	84303	uc003ejf.2	113355	ENSG00000159685	CHCHD6	coiled-coil-helix-coiled-coil-helix domain containing 6
1767	chr3	127252240	127252446	207	*	Exon (uc003ejk.3/uc003ejk.3, exon 4 of 8)	3	127295664	127299280	3617	2	131601	uc031sbr.1	46834	ENSG00000163870	TPRA1	transmembrane protein adipocyte associated 1
1768	chr3	127761988	127762172	185	*	Distal Intergenic	3	127771212	127790526	19315	1	29927	uc003ekb.3	-9040	ENSG00000058262	SEC61A1	SEC61 translocon alpha 1 subunit
1769	chr3	128729094	128729293	200	*	Intron (uc011bkt.2/79825, intron 2 of 7)	3	128720472	128759585	39114	1	79825	uc011bkt.2	8622	ENSG00000114654	EFCC1	EF-hand and coiled-coil domain containing 1
1770	chr3	130551435	130551586	152	*	Distal Intergenic	3	130569369	130722046	152678	1	27032	uc011blg.2	-17783	ENSG00000017260	ATP2C1	ATPase secretory pathway Ca2+ transporting 1
1771	chr3	131160776	131160927	152	*	Distal Intergenic	3	131197842	131198077	236	2	677836	uc003eoi.2	37150	NA	SNORA58	small nucleolar RNA, H/ACA box 58
1772	chr3	132021998	132022259	262	*	Distal Intergenic	3	132036211	132077690	41480	1	55	uc003eon.3	-13952	ENSG00000014257	ACPP	acid phosphatase, prostate
1773	chr3	132796198	132796365	168	*	Intron (uc003eph.3/66000, intron 2 of 5)	3	132757171	133116619	359449	1	66000	uc003epi.3	39027	ENSG00000144868	TMEM108	transmembrane protein 108
1774	chr3	133946746	133946897	152	*	Intron (uc003eqc.1/6259, intron 2 of 15)	3	133875978	133969586	93609	2	6259	uc003eqc.1	22689	ENSG00000163785	RYK	receptor like tyrosine kinase
1775	chr3	139199752	139199903	152	*	Distal Intergenic	3	139171726	139195352	23627	2	5948	uc003eth.3	-4400	ENSG00000114113	RBP2	retinol binding protein 2
1776	chr3	139351787	139351938	152	*	Intron (uc003etk.3/349565, intron 2 of 4)	3	139279023	139346606	67584	2	349565	uc003etj.3	-5181	ENSG00000163864	NMNAT3	nicotinamide nucleotide adenylyltransferase 3
1777	chr3	142682117	142682296	180	*	Promoter (<=1kb)	3	142680074	142682178	2105	2	344838	uc003evg.3	0	ENSG00000188582	PAQR9	progestin and adipoQ receptor family member 9
1778	chr3	143027495	143027646	152	*	Intron (uc003evn.3/285195, intron 14 of 15)	3	143061088	143065913	4826	1	100885796	uc031sbu.1	-33442	ENSG00000240012	SLC9A9-AS1	SLC9A9 antisense RNA 1
1779	chr3	143662140	143662337	198	*	Distal Intergenic	3	143690640	143711210	20571	1	205428	uc003evo.3	-28303	ENSG00000181744	DIPK2A	divergent protein kinase domain 2A
1780	chr3	152136628	152136779	152	*	Intron (uc003ezh.3/4154, intron 3 of 9)	3	152132730	152183569	50840	1	4154	uc010hvp.3	3898	ENSG00000152601	MBNL1	muscleblind like splicing regulator 1
1781	chr3	152791807	152791958	152	*	Distal Intergenic	3	152880029	152886263	6235	1	5912	uc003ezr.3	-88071	ENSG00000181467	RAP2B	RAP2B, member of RAS oncogene family
1782	chr3	154958044	154958216	173	*	Distal Intergenic	3	155008021	155011489	3469	2	100507537	uc003fah.2	53273	ENSG00000240045	STRIT1	small transmembrane regulator of ion transport 1
1783	chr3	155588037	155588328	292	*	Promoter (<=1kb)	3	155588325	155655520	67196	1	8833	uc003faq.3	0	ENSG00000163655	GMPS	guanine monophosphate synthase
1784	chr3	156365999	156366166	168	*	Distal Intergenic	3	156392205	156424557	32353	1	25976	uc003fav.3	-26039	ENSG00000163659	TIPARP	TCDD inducible poly(ADP-ribose) polymerase
1785	chr3	158221498	158221766	269	*	Intron (uc003fbt.4/51319, intron 7 of 9)	3	158288953	158324249	35297	1	4291	uc003fbx.3	-67187	ENSG00000178053	MLF1	myeloid leukemia factor 1
1786	chr3	159422861	159423031	171	*	Intron (uc003fcq.2/100505385, intron 4 of 10)	3	159481930	159612500	130571	1	100505385	uc010hvz.1	-58899	ENSG00000283154	IQCJ-SCHIP1	IQCJ-SCHIP1 readthrough
1787	chr3	159749382	159749574	193	*	Intron (uc003fcw.1/uc003fcw.1, intron 3 of 9)	3	159706623	159713806	7184	1	3592	uc003fcx.3	42759	ENSG00000168811	IL12A	interleukin 12A
1788	chr3	160939100	160939273	174	*	Promoter (<=1kb)	3	160939099	160971320	32222	1	51068	uc003fec.3	1	ENSG00000169251	NMD3	NMD3 ribosome export adaptor
1789	chr3	161876665	161876824	160	*	Distal Intergenic	3	161214596	161221730	7135	1	131149	uc011bpb.2	662069	ENSG00000182447	OTOL1	otolin 1
1790	chr3	164119600	164119770	171	*	Distal Intergenic	3	164696686	164796283	99598	2	6476	uc003fei.3	676513	ENSG00000090402	SI	sucrase-isomaltase
1791	chr3	165366533	165366684	152	*	Distal Intergenic	3	165490692	165555253	64562	2	590	uc003fem.4	188569	ENSG00000114200	BCHE	butyrylcholinesterase
1792	chr3	165437807	165437989	183	*	Distal Intergenic	3	165490692	165555253	64562	2	590	uc003fem.4	117264	ENSG00000114200	BCHE	butyrylcholinesterase
1793	chr3	168647407	168647723	317	*	Distal Intergenic	3	168530083	168548374	18292	1	93556	uc003ffh.4	117324	NA	EGFEM1P	EGF like and EMI domain containing 1, pseudogene
1794	chr3	169836091	169836242	152	*	Intron (uc010hws.1/80012, intron 9 of 14)	3	169805368	169899516	94149	2	80012	uc010hws.1	63274	ENSG00000173889	PHC3	polyhomeotic homolog 3
1795	chr3	173292696	173292929	234	*	Intron (uc003fio.1/22871, intron 2 of 6)	3	173302477	173997440	694964	1	22871	uc010hww.1	-9548	ENSG00000169760	NLGN1	neuroligin 1
1796	chr3	173676369	173676617	249	*	Intron (uc003fio.1/22871, intron 4 of 6)	3	173322069	174001116	679048	1	22871	uc021xhm.1	354300	ENSG00000169760	NLGN1	neuroligin 1
1797	chr3	176171510	176171766	257	*	Distal Intergenic	3	176738542	176914266	175725	2	79718	uc003fiw.4	742500	ENSG00000177565	TBL1XR1	transducin beta like 1 X-linked receptor 1
1798	chr3	181412716	181413092	377	*	Intron (uc003fkv.4/347689, intron 5 of 7)	3	181429712	181432223	2512	1	6657	uc003fkx.3	-16620	ENSG00000181449	SOX2	SRY-box 2
1799	chr3	182438491	182438743	253	*	Distal Intergenic	3	182511291	182554412	43122	1	23200	uc003fla.3	-72548	ENSG00000058063	ATP11B	ATPase phospholipid transporting 11B (putative)
1800	chr3	186338492	186338693	202	*	Exon (uc003fqk.4/197, exon 7 of 7)	3	186330850	186339107	8258	1	197	uc003fqk.4	7642	ENSG00000145192	AHSG	alpha 2-HS glycoprotein
1801	chr3	186385492	186385643	152	*	Promoter (1-2kb)	3	186383798	186396023	12226	1	3273	uc003fqq.3	1694	ENSG00000113905	HRG	histidine rich glycoprotein
1802	chr3	186739696	186739958	263	*	Promoter (<=1kb)	3	186739665	186796341	56677	1	6480	uc003frd.3	31	ENSG00000073849	ST6GAL1	ST6 beta-galactoside alpha-2,6-sialyltransferase 1
1803	chr3	188947510	188947662	153	*	Intron (uc003frv.2/285386, intron 8 of 10)	3	188956475	188958383	1909	2	100874027	uc031scu.1	10721	ENSG00000230115	TPRG1-AS2	TPRG1 antisense RNA 2
1804	chr3	193532361	193532559	199	*	Distal Intergenic	3	193710883	193712027	1145	2	100128023	uc011bss.2	179468	NA	DPPA2P3	developmental pluripotency associated 2 pseudogene 3
1805	chr3	195421016	195421170	155	*	Distal Intergenic	3	195426272	195426368	97	1	693155	uc021xjf.1	-5102	ENSG00000207650	MIR570	microRNA 570
1806	chr3	197443977	197444160	184	*	Intron (uc003fyc.2/9711, intron 2 of 19)	3	197403088	197428735	25648	2	9711	uc003fye.1	-15242	ENSG00000145016	RUBCN	rubicon autophagy regulator
1807	chr3	197518191	197518392	202	*	Promoter (<=1kb)	3	197518145	197611043	92899	1	84859	uc011bun.1	46	ENSG00000186001	LRCH3	leucine rich repeats and calponin homology domain containing 3
1808	chr4	323876	324027	152	*	Distal Intergenic	4	331596	352339	20744	1	7700	uc003fzz.2	-7569	ENSG00000131127	ZNF141	zinc finger protein 141
1809	chr4	389468	389642	175	*	Distal Intergenic	4	331596	377760	46165	1	7700	uc003gab.3	57872	ENSG00000131127	ZNF141	zinc finger protein 141
1810	chr4	1283850	1284039	190	*	Promoter (<=1kb)	4	1283672	1333925	50254	1	10296	uc011bvb.2	178	ENSG00000090316	MAEA	macrophage erythroblast attacher
1811	chr4	2047349	2047500	152	*	Distal Intergenic	4	2043777	2045697	1921	1	401115	uc003gep.3	3572	ENSG00000243449	C4orf48	chromosome 4 open reading frame 48
1812	chr4	2374071	2374230	160	*	Intron (uc003gex.2/57732, intron 1 of 12)	4	2330306	2366604	36299	2	57732	uc003gey.4	-7467	ENSG00000159733	ZFYVE28	zinc finger FYVE-type containing 28
1813	chr4	3017664	3017833	170	*	Intron (uc003ggn.1/2868, intron 8 of 15)	4	2965343	3042474	77132	1	2868	uc003ggq.1	52321	ENSG00000125388	GRK4	G protein-coupled receptor kinase 4
1814	chr4	3043306	3043465	160	*	Distal Intergenic	4	3064973	3076241	11269	2	100750326	uc021xku.1	32776	NA	HTT-AS	HTT antisense RNA
1815	chr4	3583883	3584034	152	*	Intron (uc003ghj.2/285492, intron 1 of 2)	4	3578596	3592712	14117	1	285492	uc003ghj.2	5287	NA	LINC00955	long intergenic non-protein coding RNA 955
1816	chr4	5193743	5193912	170	*	Intron (uc003gih.1/55351, intron 3 of 11)	4	5053527	5502725	449199	1	55351	uc010ida.1	140216	ENSG00000152953	STK32B	serine/threonine kinase 32B
1817	chr4	6168906	6169187	282	*	Intron (uc010idb.1/152789, intron 1 of 20)	4	6055482	6196346	140865	2	152789	uc003giu.4	27159	ENSG00000152969	JAKMIP1	janus kinase and microtubule interacting protein 1
1818	chr4	7757174	7757325	152	*	Promoter (1-2kb)	4	7755817	7780654	24838	1	84740	uc003gkd.4	1357	ENSG00000272620	AFAP1-AS1	AFAP1 antisense RNA 1
1819	chr4	7936335	7936487	153	*	Intron (uc003gkg.1/60312, intron 1 of 16)	4	7760440	7941653	181214	2	60312	uc003gkg.1	5166	ENSG00000196526	AFAP1	actin filament associated protein 1
1820	chr4	8604324	8604536	213	*	Intron (uc003gll.3/8532, intron 4 of 12)	4	8594387	8621488	27102	1	8532	uc003glo.3	9937	ENSG00000109625	CPZ	carboxypeptidase Z
1821	chr4	9851998	9852265	268	*	Intron (uc003gmc.3/56606, intron 10 of 11)	4	9783258	9785633	2376	1	1816	uc003gmb.4	68740	ENSG00000169676	DRD5	dopamine receptor D5
1822	chr4	16228696	16228847	152	*	Promoter (<=1kb)	4	16228286	16259810	31525	1	202020	uc011bxg.1	410	ENSG00000263327	TAPT1-AS1	TAPT1 antisense RNA 1 (head to head)
1823	chr4	17175477	17175628	152	*	Intron (uc003gpc.3/uc003gpc.3, intron 4 of 5)	4	16503169	16900424	397256	2	9079	uc010iee.3	-275053	ENSG00000169744	LDB2	LIM domain binding 2
1824	chr4	17234469	17234620	152	*	Distal Intergenic	4	17461884	17513857	51974	2	5860	uc021xmo.1	279237	ENSG00000151552	QDPR	quinoid dihydropteridine reductase
1825	chr4	18490721	18491142	422	*	Distal Intergenic	4	17882218	18023483	141266	2	254251	uc021xmr.1	-467238	ENSG00000178177	LCORL	ligand dependent nuclear receptor corepressor like
1826	chr4	19252061	19252281	221	*	Distal Intergenic	4	20255235	20620788	365554	1	9353	uc003gpr.1	-1002954	ENSG00000145147	SLIT2	slit guidance ligand 2
1827	chr4	21950154	21950305	152	*	Promoter (<=1kb)	4	20730239	21950374	1220136	2	80333	uc003gqi.1	69	ENSG00000185774	KCNIP4	potassium voltage-gated channel interacting protein 4
1828	chr4	38326760	38327164	405	*	Distal Intergenic	4	38121575	38140796	19222	1	23216	uc003gtd.3	205185	ENSG00000065882	TBC1D1	TBC1 domain family member 1
1829	chr4	42174384	42174537	154	*	Distal Intergenic	4	42112870	42154895	42026	2	389206	uc003gwn.3	-19489	ENSG00000188848	BEND4	BEN domain containing 4
1830	chr4	42251708	42251859	152	*	Distal Intergenic	4	42112870	42154895	42026	2	389206	uc003gwn.3	-96813	ENSG00000188848	BEND4	BEN domain containing 4
1831	chr4	44680690	44680841	152	*	Promoter (<=1kb)	4	44680433	44702697	22265	1	60558	uc003gww.4	257	ENSG00000151806	GUF1	GUF1 homolog, GTPase
1832	chr4	49121036	49121296	261	*	Distal Intergenic	4	48988659	49064095	75437	1	80157	uc011bzl.2	132377	ENSG00000109182	CWH43	cell wall biogenesis 43 C-terminal homolog
1833	chr4	53548619	53548770	152	*	Distal Intergenic	4	53457127	53525502	68376	2	64854	uc011bzs.2	-23117	ENSG00000109189	USP46	ubiquitin specific peptidase 46
1834	chr4	53701213	53701364	152	*	Distal Intergenic	4	53728495	53733002	4508	1	65997	uc003gzt.3	-27131	ENSG00000128045	RASL11B	RAS like family 11 member B
1835	chr4	54011050	54011274	225	*	Intron (uc003gzu.3/152579, intron 5 of 8)	4	53739151	54232242	493092	2	152579	uc003gzu.3	220968	ENSG00000184178	SCFD2	sec1 family domain containing 2
1836	chr4	54886842	54886993	152	*	Intron (uc003haa.3/5156, intron 12 of 23)	4	54851666	54853449	1784	2	402176	uc011bzv.3	-33393	NA	RPL21P44	ribosomal protein L21 pseudogene 44
1837	chr4	54935355	54935506	152	*	Intron (uc003haa.3/5156, intron 12 of 23)	4	54875958	54930815	54858	2	26511	uc003haj.2	-4540	ENSG00000109220	CHIC2	cysteine rich hydrophobic domain 2
1838	chr4	57623587	57623738	152	*	Distal Intergenic	4	57676026	57687639	11614	2	6691	uc031sej.1	63901	ENSG00000128040	SPINK2	serine peptidase inhibitor, Kazal type 2
1839	chr4	60101384	60101535	152	*	Distal Intergenic	4	62066974	62599272	532299	1	23284	uc010ihg.1	-1965439	ENSG00000150471	ADGRL3	adhesion G protein-coupled receptor L3
1840	chr4	60285574	60285868	295	*	Distal Intergenic	4	62066974	62599272	532299	1	23284	uc010ihg.1	-1781106	ENSG00000150471	ADGRL3	adhesion G protein-coupled receptor L3
1841	chr4	60382737	60382889	153	*	Distal Intergenic	4	62066974	62599272	532299	1	23284	uc010ihg.1	-1684085	ENSG00000150471	ADGRL3	adhesion G protein-coupled receptor L3
1842	chr4	60813227	60813378	152	*	Distal Intergenic	4	62066974	62599272	532299	1	23284	uc010ihg.1	-1253596	ENSG00000150471	ADGRL3	adhesion G protein-coupled receptor L3
1843	chr4	61308946	61309097	152	*	Distal Intergenic	4	62066974	62599272	532299	1	23284	uc010ihg.1	-757877	ENSG00000150471	ADGRL3	adhesion G protein-coupled receptor L3
1844	chr4	63454481	63454684	204	*	Distal Intergenic	4	62775278	62938168	162891	1	23284	uc003hct.3	679203	ENSG00000150471	ADGRL3	adhesion G protein-coupled receptor L3
1845	chr4	63571912	63572063	152	*	Distal Intergenic	4	62775278	62938168	162891	1	23284	uc003hct.3	796634	ENSG00000150471	ADGRL3	adhesion G protein-coupled receptor L3
1846	chr4	64808576	64808734	159	*	Distal Intergenic	4	65144177	65147277	3101	2	253017	uc010ihi.3	338543	ENSG00000205678	TECRL	trans-2,3-enoyl-CoA reductase like
1847	chr4	71472166	71472378	213	*	Exon (uc003hfl.3/258, exon 13 of 13)	4	71457975	71473004	15030	1	258	uc003hfl.3	14191	ENSG00000178522	AMBN	ameloblastin
1848	chr4	71482582	71482733	152	*	Distal Intergenic	4	71494461	71512536	18076	1	10117	uc011caw.1	-11728	ENSG00000132464	ENAM	enamelin
1849	chr4	74992693	74992878	186	*	Promoter (1-2kb)	4	74991157	75107916	116760	1	441024	uc011cbj.2	1536	ENSG00000163738	MTHFD2L	methylenetetrahydrofolate dehydrogenase (NADP+ dependent) 2 like
1850	chr4	75003983	75004168	186	*	Intron (uc003hhn.1/441024, intron 3 of 6)	4	74991157	75107916	116760	1	441024	uc011cbj.2	12826	ENSG00000163738	MTHFD2L	methylenetetrahydrofolate dehydrogenase (NADP+ dependent) 2 like
1851	chr4	75209536	75209687	152	*	Distal Intergenic	4	75230860	75247703	16844	1	2069	uc003hid.3	-21173	ENSG00000124882	EREG	epiregulin
1852	chr4	77864071	77864259	189	*	Distal Intergenic	4	77870895	77952123	81229	1	55752	uc010ijh.1	-6636	ENSG00000138758	SEPTIN11	septin 11
1853	chr4	78629605	78629756	152	*	Distal Intergenic	4	78647159	78678105	30947	2	246175	uc003hkt.1	48349	ENSG00000138767	CNOT6L	CCR4-NOT transcription complex subunit 6 like
1854	chr4	79237611	79237762	152	*	Intron (uc003hkw.3/80144, intron 16 of 41)	4	79207546	79240807	33262	1	80144	uc003hla.1	30065	ENSG00000138759	FRAS1	Fraser extracellular matrix complex subunit 1
1855	chr4	79630132	79630294	163	*	Distal Intergenic	4	79567148	79605655	38508	1	100505702	uc021xpk.1	62984	NA	LINC01094	long intergenic non-protein coding RNA 1094
1856	chr4	80581531	80581870	340	*	Distal Intergenic	4	80748625	80784401	35777	1	118425	uc003hlw.4	-166755	ENSG00000251321	PCAT4	prostate cancer associated transcript 4
1857	chr4	81256989	81257140	152	*	Promoter (<=1kb)	4	81256874	81884910	628037	1	255119	uc010ijp.3	115	ENSG00000197826	CFAP299	cilia and flagella associated protein 299
1858	chr4	82052279	82052437	159	*	Intron (uc011ccf.1/5593, intron 10 of 14)	4	82009837	82075311	65475	2	5593	uc011ccf.1	22874	ENSG00000138669	PRKG2	protein kinase cGMP-dependent 2
1859	chr4	83191058	83191300	243	*	Distal Intergenic	4	83274467	83292737	18271	2	3184	uc003hml.1	101437	ENSG00000138668	HNRNPD	heterogeneous nuclear ribonucleoprotein D
1860	chr4	83351530	83351806	277	*	Promoter (<=1kb)	4	83351726	83382244	30519	1	58478	uc003hmv.3	0	ENSG00000145293	ENOPH1	enolase-phosphatase 1
1861	chr4	84375582	84375733	152	*	Promoter (1-2kb)	4	84374305	84376944	2640	2	113510	uc003hoo.1	1211	ENSG00000163312	HELQ	helicase, POLQ like
1862	chr4	84914145	84914296	152	*	Intron (uc010ikd.2/uc010ikd.2, intron 3 of 5)	4	84457470	84527027	69558	1	84803	uc003hox.4	456675	ENSG00000138678	GPAT3	glycerol-3-phosphate acyltransferase 3
1863	chr4	87342777	87342928	152	*	Intron (uc003hpt.3/5602, intron 1 of 13)	4	86936276	87374283	438008	2	5602	uc003hpt.3	31355	ENSG00000109339	MAPK10	mitogen-activated protein kinase 10
1864	chr4	91329218	91329369	152	*	Intron (uc010ikv.2/401145, intron 4 of 9)	4	91156182	91703154	546973	1	401145	uc003hsw.3	173036	ENSG00000184305	CCSER1	coiled-coil serine rich protein 1
1865	chr4	96123721	96123994	274	*	Exon (uc003hto.3/8633, exon 12 of 16)	4	96025506	96079601	54096	1	658	uc003htn.4	98215	ENSG00000138696	BMPR1B	bone morphogenetic protein receptor type 1B
1866	chr4	97091332	97091581	250	*	Distal Intergenic	4	96761239	96762625	1387	1	5161	uc003htr.4	330093	ENSG00000163114	PDHA2	pyruvate dehydrogenase E1 alpha 2 subunit
1867	chr4	102029668	102029826	159	*	Intron (uc003hvs.2/5530, intron 2 of 12)	4	101944587	102268628	324042	2	5530	uc003hvs.2	238802	ENSG00000138814	PPP3CA	protein phosphatase 3 catalytic subunit alpha
1868	chr4	103238047	103238198	152	*	Intron (uc011ceo.1/64116, intron 2 of 10)	4	103182821	103245469	62649	2	64116	uc003hwa.1	7271	ENSG00000138821	SLC39A8	solute carrier family 39 member 8
1869	chr4	103755624	103755839	216	*	Intron (uc003hws.1/uc003hws.1, intron 1 of 1)	4	103717133	103749307	32175	2	7323	uc003hwp.3	-6317	ENSG00000109332	UBE2D3	ubiquitin conjugating enzyme E2 D3
1870	chr4	104164665	104164926	262	*	Distal Intergenic	4	104026963	104119566	92604	2	1062	uc003hxc.1	-45099	ENSG00000138778	CENPE	centromere protein E
1871	chr4	106031323	106031496	174	*	Distal Intergenic	4	106067032	106163928	96897	1	54790	uc021xqk.1	-35536	ENSG00000168769	TET2	tet methylcytosine dioxygenase 2
1872	chr4	109514927	109515100	174	*	Intron (uc003hyy.2/285456, intron 1 of 3)	4	109459346	109541613	82268	2	285456	uc003hyy.2	26513	ENSG00000234492	RPL34-AS1	RPL34 antisense RNA 1 (head to head)
1873	chr4	110181792	110181943	152	*	Intron (uc003hzd.4/84570, intron 3 of 35)	4	109733860	110223231	489372	2	84570	uc021xqo.1	41288	ENSG00000188517	COL25A1	collagen type XXV alpha 1 chain
1874	chr4	112763214	112763387	174	*	Distal Intergenic	4	113066553	113110237	43685	1	132720	uc003iah.2	-303166	ENSG00000174749	FAM241A	family with sequence similarity 241 member A
1875	chr4	112960046	112960217	172	*	Distal Intergenic	4	113066553	113110237	43685	1	132720	uc003iah.2	-106336	ENSG00000174749	FAM241A	family with sequence similarity 241 member A
1876	chr4	118174070	118174300	231	*	Distal Intergenic	4	118004710	118006736	2027	2	133022	uc003ibv.4	-167334	ENSG00000174599	TRAM1L1	translocation associated membrane protein 1 like 1
1877	chr4	119380308	119380459	152	*	Distal Intergenic	4	119437495	119475359	37865	1	645455	uc003icb.3	-57036	NA	CEP170P1	centrosomal protein 170 pseudogene 1
1878	chr4	119513564	119513715	152	*	Intron (uc003icc.1/uc003icc.1, intron 1 of 9)	4	119437495	119475359	37865	1	645455	uc003icb.3	76069	NA	CEP170P1	centrosomal protein 170 pseudogene 1
1879	chr4	121663077	121663289	213	*	Intron (uc003idn.3/11107, intron 14 of 15)	4	121615929	121844013	228085	2	11107	uc003idn.3	180724	ENSG00000138738	PRDM5	PR/SET domain 5
1880	chr4	122134584	122134769	186	*	Intron (uc011cgj.2/79931, intron 2 of 12)	4	122052564	122137782	85219	2	79931	uc011cgj.2	3013	ENSG00000050730	TNIP3	TNFAIP3 interacting protein 3
1881	chr4	124756217	124756395	179	*	Intron (uc011cgn.1/285419, intron 3 of 4)	4	124695419	124786730	91312	1	285419	uc003ifd.3	60798	ENSG00000249464	LINC01091	long intergenic non-protein coding RNA 1091
1882	chr4	125848394	125848592	199	*	Distal Intergenic	4	125585204	125633887	48684	2	57182	uc011cgo.2	-214507	ENSG00000151458	ANKRD50	ankyrin repeat domain 50
1883	chr4	126237525	126237750	226	*	Promoter (<=1kb)	4	126237567	126414087	176521	1	79633	uc003ifj.4	0	ENSG00000196159	FAT4	FAT atypical cadherin 4
1884	chr4	127843481	127843633	153	*	Distal Intergenic	4	128554087	128637934	83848	1	27152	uc003ifk.2	-710454	ENSG00000164066	INTU	inturned planar cell polarity protein
1885	chr4	128141279	128141430	152	*	Distal Intergenic	4	128554087	128637934	83848	1	27152	uc003ifk.2	-412657	ENSG00000164066	INTU	inturned planar cell polarity protein
1886	chr4	128982664	128983096	433	*	Promoter (<=1kb)	4	128982503	129132289	149787	1	55132	uc003iga.3	161	ENSG00000138709	LARP1B	La ribonucleoprotein domain family member 1B
1887	chr4	129324861	129325036	176	*	Distal Intergenic	4	129190392	129209984	19593	2	10424	uc003igg.3	-114877	ENSG00000164040	PGRMC2	progesterone receptor membrane component 2
1888	chr4	129622769	129622939	171	*	Distal Intergenic	4	129730779	129785787	55009	1	79960	uc003igj.3	-107840	ENSG00000077684	JADE1	jade family PHD finger 1
1889	chr4	130035447	130035636	190	*	Distal Intergenic	4	130017282	130033843	16562	1	132321	uc010iod.3	18165	ENSG00000151470	C4orf33	chromosome 4 open reading frame 33
1890	chr4	131704007	131704158	152	*	Distal Intergenic	4	130017282	130033843	16562	1	132321	uc010iod.3	1686725	ENSG00000151470	C4orf33	chromosome 4 open reading frame 33
1891	chr4	133805831	133805982	152	*	Distal Intergenic	4	134070470	134074404	3935	1	57575	uc003igz.3	-264488	ENSG00000138650	PCDH10	protocadherin 10
1892	chr4	137250369	137250520	152	*	Distal Intergenic	4	138440074	138453629	13556	2	54510	uc003ihe.4	1203109	ENSG00000189184	PCDH18	protocadherin 18
1893	chr4	139187585	139187736	152	*	Distal Intergenic	4	139085248	139163503	78256	2	23657	uc021xrw.1	-24082	ENSG00000151012	SLC7A11	solute carrier family 7 member 11
1894	chr4	140083375	140083557	183	*	Distal Intergenic	4	139978871	140060651	81781	2	1998	uc003ihp.1	-22724	ENSG00000109381	ELF2	E74 like ETS transcription factor 2
1895	chr4	140230248	140230433	186	*	Intron (uc003ihu.1/80155, intron 1 of 19)	4	140211071	140223705	12635	2	4717	uc021xsd.1	-6543	ENSG00000109390	NDUFC1	NADH:ubiquinone oxidoreductase subunit C1
1896	chr4	140818801	140818976	176	*	Intron (uc011chd.1/55534, intron 1 of 3)	4	140586922	140661899	74978	1	4258	uc021xsf.1	231879	ENSG00000085871	MGST2	microsomal glutathione S-transferase 2
1897	chr4	142134695	142135016	322	*	Distal Intergenic	4	142142049	142155850	13802	1	27309	uc003iiq.4	-7033	ENSG00000109445	ZNF330	zinc finger protein 330
1898	chr4	144515018	144515169	152	*	Intron (uc021xsj.1/166752, intron 6 of 7)	4	144480625	144482613	1989	1	441046	uc011chr.3	34393	ENSG00000236296	GUSBP5	GUSB pseudogene 5
1899	chr4	145326784	145326935	152	*	Distal Intergenic	4	145567148	145581180	14033	1	64399	uc003ijr.2	-240213	ENSG00000164161	HHIP	hedgehog interacting protein
1900	chr4	148528730	148528881	152	*	Distal Intergenic	4	148538539	148556672	18134	1	55751	uc003ila.4	-9658	ENSG00000164168	TMEM184C	transmembrane protein 184C
1901	chr4	150952176	150952331	156	*	Distal Intergenic	4	150999426	151178608	179183	1	166614	uc003ilm.4	-47095	ENSG00000170390	DCLK2	doublecortin like kinase 2
1902	chr4	152112795	152113052	258	*	Intron (uc003ime.2/152503, intron 2 of 19)	4	152041433	152096826	55394	2	152503	uc003imc.2	-15969	ENSG00000109686	SH3D19	SH3 domain containing 19
1903	chr4	152433469	152433620	152	*	Intron (uc003imj.2/729830, intron 3 of 13)	4	152330398	152584784	254387	1	729830	uc003imj.2	103071	ENSG00000164142	FAM160A1	family with sequence similarity 160 member A1
1904	chr4	152518492	152518829	338	*	Intron (uc003imj.2/729830, intron 7 of 13)	4	152591809	152597040	5232	2	5188	uc003imk.3	78211	ENSG00000059691	GATB	glutamyl-tRNA amidotransferase subunit B
1905	chr4	153764815	153764966	152	*	Intron (uc003imz.3/27236, intron 2 of 8)	4	153701112	153833063	131952	1	27236	uc011cij.2	63703	ENSG00000164144	ARFIP1	ADP ribosylation factor interacting protein 1
1906	chr4	154580141	154580298	158	*	Distal Intergenic	4	154605441	154609140	3700	1	7097	uc003inn.1	-25143	ENSG00000137462	TLR2	toll like receptor 2
1907	chr4	158436118	158436269	152	*	Distal Intergenic	4	158493642	158497303	3662	1	340017	uc003ipn.3	-57373	ENSG00000234111	LINC02433	long intergenic non-protein coding RNA 2433
1908	chr4	158707087	158707238	152	*	Distal Intergenic	4	158493642	158497303	3662	1	340017	uc003ipn.3	213445	ENSG00000234111	LINC02433	long intergenic non-protein coding RNA 2433
1909	chr4	160848954	160849142	189	*	Distal Intergenic	4	160188998	160281301	92304	1	9693	uc003iqg.4	659956	ENSG00000109756	RAPGEF2	Rap guanine nucleotide exchange factor 2
1910	chr4	161668053	161668207	155	*	Distal Intergenic	4	162305044	163085186	780143	2	56884	uc003iqh.4	1416979	ENSG00000168843	FSTL5	follistatin like 5
1911	chr4	162609425	162609576	152	*	Intron (uc003iqh.4/56884, intron 6 of 15)	4	162305044	163085186	780143	2	56884	uc003iqh.4	475610	ENSG00000168843	FSTL5	follistatin like 5
1912	chr4	162714072	162714320	249	*	Intron (uc003iqh.4/56884, intron 4 of 15)	4	162305044	163085186	780143	2	56884	uc003iqh.4	370866	ENSG00000168843	FSTL5	follistatin like 5
1913	chr4	167903015	167903168	154	*	Intron (uc021xuf.1/50859, intron 4 of 10)	4	167654536	168155324	500789	2	50859	uc021xuf.1	252156	ENSG00000196104	SPOCK3	SPARC (osteonectin), cwcv and kazal like domains proteoglycan 3
1914	chr4	168999065	168999216	152	*	Distal Intergenic	4	169013688	169108893	95206	1	11199	uc003irm.3	-14472	ENSG00000109511	ANXA10	annexin A10
1915	chr4	171075865	171076016	152	*	Distal Intergenic	4	170981373	171011372	30000	2	51166	uc003ist.3	-64493	ENSG00000109576	AADAT	aminoadipate aminotransferase
1916	chr4	171737256	171737407	152	*	Distal Intergenic	4	171961753	171980311	18559	1	100506122	uc003isu.2	-224346	ENSG00000248872	LINC02431	long intergenic non-protein coding RNA 2431
1917	chr4	172939956	172940188	233	*	Intron (uc003isv.3/442117, intron 2 of 12)	4	172734575	173961558	1226984	1	442117	uc003isv.3	205381	ENSG00000174473	GALNTL6	polypeptide N-acetylgalactosaminyltransferase like 6
1918	chr4	180326750	180326973	224	*	Distal Intergenic	4	178649911	178911904	261994	1	285501	uc010iru.3	1676839	ENSG00000231171	LINC01098	long intergenic non-protein coding RNA 1098
1919	chr4	180979124	180979376	253	*	Distal Intergenic	4	181985243	182080302	95060	2	728081	uc003iuz.3	1100926	ENSG00000248197	LINC00290	long intergenic non-protein coding RNA 290
1920	chr4	182635317	182635595	279	*	Distal Intergenic	4	183065140	183271469	206330	1	55714	uc010irv.1	-429545	ENSG00000218336	TENM3	teneurin transmembrane protein 3
1921	chr4	183065646	183065832	187	*	Promoter (<=1kb)	4	183060159	183065668	5510	2	90768	uc003ivc.2	0	NA	TENM3-AS1	TENM3 antisense RNA 1
1922	chr4	187214121	187214390	270	*	Intron (uc003izb.2/285441, intron 1 of 3)	4	187187118	187210835	23718	1	2160	uc003iza.1	27003	ENSG00000088926	F11	coagulation factor XI
1923	chr4	187687060	187687211	152	*	Distal Intergenic	4	187627717	187647850	20134	2	2195	uc010iso.1	-39210	ENSG00000083857	FAT1	FAT atypical cadherin 1
1924	chr4	189463687	189463838	152	*	Intron (uc021xvn.1/401164, intron 4 of 4)	4	189376732	189523062	146331	1	401164	uc021xvn.1	86955	ENSG00000249378	LINC01060	long intergenic non-protein coding RNA 1060
1925	chr4_gl000193_random	34782	35106	325	*	Distal Intergenic	29	73408	85550	12143	2	441058	uc003izy.3	50444	NA	LINC01667	long intergenic non-protein coding RNA 1667
1926	chr4_gl000193_random	106390	107092	703	*	Distal Intergenic	29	49163	88375	39213	2	441058	uc003izx.3	-18015	NA	LINC01667	long intergenic non-protein coding RNA 1667
1927	chr5	3693483	3693634	152	*	Distal Intergenic	5	3596168	3601517	5350	1	79192	uc003jde.3	97315	ENSG00000170549	IRX1	iroquois homeobox 1
1928	chr5	3888577	3888728	152	*	Distal Intergenic	5	3596168	3601517	5350	1	79192	uc003jde.3	292409	ENSG00000170549	IRX1	iroquois homeobox 1
1929	chr5	6432278	6432456	179	*	Distal Intergenic	5	6448736	6496834	48099	1	134111	uc003jdp.4	-16280	ENSG00000215218	UBE2QL1	ubiquitin conjugating enzyme E2 Q family like 1
1930	chr5	8473354	8473505	152	*	Distal Intergenic	5	8461038	8461112	75	1	100616142	uc021xwk.1	12316	ENSG00000284000	MIR4458	microRNA 4458
1931	chr5	9197176	9197380	205	*	Exon (uc003jek.2/9037, exon 10 of 23)	5	9053928	9054007	80	2	100616326	uc021xwl.1	-143169	ENSG00000266415	MIR4636	microRNA 4636
1932	chr5	10697995	10698146	152	*	Intron (uc003jez.4/1611, intron 2 of 3)	5	10679342	10761387	82046	2	1611	uc003jez.4	63241	ENSG00000112977	DAP	death associated protein
1933	chr5	11082876	11083027	152	*	Exon (uc011cmx.1/1501, exon 11 of 17)	5	10971952	11385341	413390	2	1501	uc011cmx.1	302314	ENSG00000169862	CTNND2	catenin delta 2
1934	chr5	11329289	11329453	165	*	Intron (uc011cmx.1/1501, intron 3 of 16)	5	10971952	11385341	413390	2	1501	uc011cmx.1	55888	ENSG00000169862	CTNND2	catenin delta 2
1935	chr5	14352000	14352468	469	*	Intron (uc003jff.3/7204, intron 11 of 56)	5	14293121	14489274	196154	1	7204	uc003jfh.1	58879	ENSG00000038382	TRIO	trio Rho guanine nucleotide exchange factor
1936	chr5	16469754	16469905	152	*	Distal Intergenic	5	16451628	16465894	14267	2	90441	uc003jfq.3	-3860	ENSG00000173545	ZNF622	zinc finger protein 622
1937	chr5	16512212	16512387	176	*	Intron (uc003jfs.3/54463, intron 3 of 8)	5	16473147	16509107	35961	2	54463	uc003jfr.3	-3105	ENSG00000154153	RETREG1	reticulophagy regulator 1
1938	chr5	16750574	16750725	152	*	Intron (uc010itx.3/4651, intron 9 of 30)	5	16662016	16742337	80322	2	4651	uc011cne.2	-8237	ENSG00000145555	MYO10	myosin X
1939	chr5	19758318	19758562	245	*	Intron (uc021xwu.1/1016, intron 3 of 12)	5	19473155	19886381	413227	2	1016	uc021xwu.1	127819	ENSG00000145526	CDH18	cadherin 18
1940	chr5	19820270	19820459	190	*	Intron (uc021xwu.1/1016, intron 3 of 12)	5	19473155	19886381	413227	2	1016	uc021xwu.1	65922	ENSG00000145526	CDH18	cadherin 18
1941	chr5	21559337	21559488	152	*	Intron (uc003jgh.5/728411, intron 4 of 4)	5	21459589	21589481	129893	1	728411	uc003jgh.5	99748	ENSG00000183666	GUSBP1	GUSB pseudogene 1
1942	chr5	25033259	25033410	152	*	Distal Intergenic	5	24835389	24840692	5304	2	340107	uc021xwy.1	-192567	ENSG00000248908	LINC02239	long intergenic non-protein coding RNA 2239
1943	chr5	25038235	25038386	152	*	Distal Intergenic	5	24835389	24840692	5304	2	340107	uc021xwy.1	-197543	ENSG00000248908	LINC02239	long intergenic non-protein coding RNA 2239
1944	chr5	31915318	31915486	169	*	Intron (uc003jhl.3/23037, intron 2 of 24)	5	31936208	31936265	58	2	100422874	uc021xxb.1	20779	ENSG00000266243	MIR4279	microRNA 4279
1945	chr5	36690690	36690841	152	*	Distal Intergenic	5	36608431	36688436	80006	1	6507	uc010iuy.3	82259	ENSG00000079215	SLC1A3	solute carrier family 1 member 3
1946	chr5	38615974	38616125	152	*	Intron (uc003jlj.3/uc003jlj.3, intron 2 of 8)	5	38475065	38595507	120443	2	3977	uc003jli.2	-20467	ENSG00000113594	LIFR	LIF receptor subunit alpha
1947	chr5	38810599	38810750	152	*	Distal Intergenic	5	38845960	38886759	40800	1	9180	uc003jlm.2	-35210	ENSG00000145623	OSMR	oncostatin M receptor
1948	chr5	40700385	40700719	335	*	Distal Intergenic	5	40680032	40693837	13806	1	5734	uc003jlz.3	20353	ENSG00000171522	PTGER4	prostaglandin E receptor 4
1949	chr5	40968836	40968987	152	*	Intron (uc011cpn.1/730, intron 13 of 16)	5	40909599	40983042	73444	1	730	uc003jmh.3	59237	ENSG00000112936	C7	complement C7
1950	chr5	52509868	52510019	152	*	Distal Intergenic	5	52405687	52410952	5266	1	257396	uc003jpb.2	104181	ENSG00000247796	LOC257396	uncharacterized LOC257396
1951	chr5	52555403	52555600	198	*	Distal Intergenic	5	52405687	52410952	5266	1	257396	uc003jpb.2	149716	ENSG00000247796	LOC257396	uncharacterized LOC257396
1952	chr5	54462556	54462707	152	*	3' UTR	5	54466360	54466450	91	2	554213	uc011cqh.2	3743	ENSG00000198983	MIR449A	microRNA 449a
1953	chr5	54919076	54919227	152	*	Downstream (2-3kb)	5	54921673	54988881	67209	2	153129	uc003jqd.3	69654	ENSG00000177058	SLC38A9	solute carrier family 38 member 9
1954	chr5	55631056	55631302	247	*	Distal Intergenic	5	55395507	55529186	133680	2	79722	uc003jqu.3	-101870	ENSG00000164512	ANKRD55	ankyrin repeat domain 55
1955	chr5	56476006	56476176	171	*	Intron (uc003jrh.4/65056, intron 2 of 11)	5	56471275	56560506	89232	1	65056	uc003jrj.4	4731	ENSG00000062194	GPBP1	GC-rich promoter binding protein 1
1956	chr5	56973477	56973628	152	*	Distal Intergenic	5	56775843	56778636	2794	2	345651	uc003jrm.3	-194841	ENSG00000169067	ACTBL2	actin beta like 2
1957	chr5	57057285	57057450	166	*	Distal Intergenic	5	56775843	56778636	2794	2	345651	uc003jrm.3	-278649	ENSG00000169067	ACTBL2	actin beta like 2
1958	chr5	57673106	57673257	152	*	Distal Intergenic	5	57753916	57755189	1274	2	10769	uc011cql.1	81932	ENSG00000145632	PLK2	polo like kinase 2
1959	chr5	61635858	61636009	152	*	Intron (uc003jsx.4/3796, intron 2 of 20)	5	61643875	61683011	39137	1	3796	uc010iwq.3	-7866	ENSG00000068796	KIF2A	kinesin family member 2A
1960	chr5	61699295	61699541	247	*	Promoter (<=1kb)	5	61684351	61699728	15378	2	27292	uc003jta.3	187	ENSG00000086189	DIMT1	DIMT1 rRNA methyltransferase and ribosome maturation factor
1961	chr5	62694285	62694436	152	*	Distal Intergenic	5	63255875	63258119	2245	2	3350	uc011cqt.3	563683	ENSG00000178394	HTR1A	5-hydroxytryptamine receptor 1A
1962	chr5	65790340	65790491	152	*	Distal Intergenic	5	65892176	66282351	390176	1	375449	uc003jur.4	-101685	ENSG00000069020	MAST4	microtubule associated serine/threonine kinase family member 4
1963	chr5	68363888	68364039	152	*	Distal Intergenic	5	68389776	68400567	10792	1	64924	uc003jvg.3	-25737	ENSG00000145740	SLC30A5	solute carrier family 30 member 5
1964	chr5	68463060	68463211	152	*	Promoter (<=1kb)	5	68462837	68474070	11234	1	891	uc031sjm.1	223	ENSG00000134057	CCNB1	cyclin B1
1965	chr5	70907688	70907853	166	*	Intron (uc010iyv.1/64087, intron 6 of 10)	5	70898333	70932538	34206	1	64087	uc003kbu.1	9355	ENSG00000131844	MCCC2	methylcrotonoyl-CoA carboxylase 2
1966	chr5	76954888	76955039	152	*	Distal Intergenic	5	76924537	76934522	9986	2	23440	uc003kfg.3	-20366	ENSG00000171540	OTP	orthopedia homeobox
1967	chr5	77203052	77203203	152	*	Distal Intergenic	5	76987074	77072185	85112	2	6902	uc003kfi.1	-130867	ENSG00000171530	TBCA	tubulin folding cofactor A
1968	chr5	78993042	78993295	254	*	Intron (uc003kgc.3/202333, intron 1 of 12)	5	78985659	79096049	110391	1	202333	uc003kgc.3	7383	ENSG00000164309	CMYA5	cardiomyopathy associated 5
1969	chr5	79054097	79054248	152	*	Intron (uc003kgc.3/202333, intron 6 of 12)	5	78985659	79096049	110391	1	202333	uc003kgc.3	68438	ENSG00000164309	CMYA5	cardiomyopathy associated 5
1970	chr5	79081801	79081993	193	*	Intron (uc003kgc.3/202333, intron 9 of 12)	5	78985659	79096049	110391	1	202333	uc003kgc.3	96142	ENSG00000164309	CMYA5	cardiomyopathy associated 5
1971	chr5	79963189	79963344	156	*	Intron (uc003kgz.4/4437, intron 3 of 23)	5	79922045	79950800	28756	2	1719	uc011ctm.2	-12389	ENSG00000228716	DHFR	dihydrofolate reductase
1972	chr5	80931555	80931706	152	*	Intron (uc003kho.4/23635, intron 3 of 16)	5	80713179	81047072	333894	2	23635	uc003kho.4	115366	ENSG00000145687	SSBP2	single stranded DNA binding protein 2
1973	chr5	83029299	83029494	196	*	Distal Intergenic	5	82934017	83016896	82880	2	1404	uc003kin.3	-12403	ENSG00000145681	HAPLN1	hyaluronan and proteoglycan link protein 1
1974	chr5	86693095	86693253	159	*	Intron (uc003kiy.1/902, intron 3 of 5)	5	86687311	86704003	16693	2	902	uc003kiy.1	10750	ENSG00000134480	CCNH	cyclin H
1975	chr5	88424116	88424267	152	*	Distal Intergenic	5	88014058	88199922	185865	2	4208	uc003kjm.3	-224194	ENSG00000081189	MEF2C	myocyte enhancer factor 2C
1976	chr5	88652662	88652813	152	*	Distal Intergenic	5	88014058	88199922	185865	2	4208	uc003kjm.3	-452740	ENSG00000081189	MEF2C	myocyte enhancer factor 2C
1977	chr5	89678095	89678252	158	*	Distal Intergenic	5	89689529	89705603	16075	2	1070	uc003kjo.3	27351	ENSG00000153140	CETN3	centrin 3
1978	chr5	90410001	90410211	211	*	Intron (uc003kjt.4/84059, intron 87 of 89)	5	90195079	90460033	264955	1	84059	uc003kjx.3	214922	ENSG00000164199	ADGRV1	adhesion G protein-coupled receptor V1
1979	chr5	91046349	91046520	172	*	Distal Intergenic	5	90664541	90679149	14609	2	57561	uc003kjz.2	-367200	ENSG00000113369	ARRDC3	arrestin domain containing 3
1980	chr5	92510096	92510264	169	*	Distal Intergenic	5	92745065	92899169	154105	2	441094	uc003kkc.2	388905	ENSG00000237187	NR2F1-AS1	NR2F1 antisense RNA 1
1981	chr5	92818094	92818292	199	*	Intron (uc003kkc.2/441094, intron 4 of 5)	5	92745065	92899169	154105	2	441094	uc003kkc.2	80877	ENSG00000237187	NR2F1-AS1	NR2F1 antisense RNA 1
1982	chr5	94762891	94763042	152	*	Intron (uc003kla.1/153643, intron 5 of 9)	5	94728498	94786144	57647	1	153643	uc010jbe.1	34393	ENSG00000153347	FAM81B	family with sequence similarity 81 member B
1983	chr5	95246362	95246513	152	*	Intron (uc003klr.4/22936, intron 4 of 11)	5	95220802	95297775	76974	2	22936	uc003klr.4	51262	ENSG00000118985	ELL2	elongation factor for RNA polymerase II 2
1984	chr5	95322588	95322776	189	*	Distal Intergenic	5	95220802	95297775	76974	2	22936	uc003klr.4	-24813	ENSG00000118985	ELL2	elongation factor for RNA polymerase II 2
1985	chr5	96259176	96259327	152	*	Intron (uc003kmo.1/uc003kmo.1, intron 1 of 3)	5	96271346	96365115	93770	1	4012	uc003kmv.1	-12019	ENSG00000113441	LNPEP	leucyl and cystinyl aminopeptidase
1986	chr5	96400468	96400619	152	*	Distal Intergenic	5	96427574	96478520	50947	2	167410	uc003kmy.4	77901	ENSG00000145721	LIX1	limb and CNS expressed 1
1987	chr5	96636843	96637056	214	*	Distal Intergenic	5	96502450	96519005	16556	2	55781	uc003kna.3	-117838	ENSG00000058729	RIOK2	RIO kinase 2
1988	chr5	98687600	98687751	152	*	Distal Intergenic	5	98264838	98266713	1876	1	100289230	uc021ybw.1	422762	NA	LOC100289230	uncharacterized LOC100289230
1989	chr5	100130541	100130766	226	*	Distal Intergenic	5	100142639	100238987	96349	2	7903	uc003knk.3	108221	ENSG00000113532	ST8SIA4	ST8 alpha-N-acetyl-neuraminide alpha-2,8-sialyltransferase 4
1990	chr5	101413663	101413819	157	*	Distal Intergenic	5	101569692	101632253	62562	2	353189	uc003knm.3	218434	ENSG00000173930	SLCO4C1	solute carrier organic anion transporter family member 4C1
1991	chr5	102769888	102770049	162	*	Distal Intergenic	5	102884556	102898490	13935	2	83594	uc003koi.3	128441	ENSG00000112874	NUDT12	nudix hydrolase 12
1992	chr5	103172111	103172262	152	*	Distal Intergenic	5	102895106	102898490	3385	2	83594	uc010jbq.1	-273621	ENSG00000112874	NUDT12	nudix hydrolase 12
1993	chr5	105034040	105034191	152	*	Distal Intergenic	5	104435175	104435799	625	1	9366	uc003kok.3	598865	ENSG00000232159	RAB9BP1	RAB9B, member RAS oncogene family pseudogene 1
1994	chr5	107055172	107055373	202	*	Distal Intergenic	5	106762677	107006596	243920	2	1946	uc010jbr.1	-48576	ENSG00000184349	EFNA5	ephrin A5
1995	chr5	109744042	109744193	152	*	Intron (uc003kov.1/642987, intron 2 of 8)	5	109624934	109765804	140871	2	642987	uc003kov.1	21611	ENSG00000186952	TMEM232	transmembrane protein 232
1996	chr5	111550247	111550398	152	*	Intron (uc003kpp.1/64097, intron 1 of 13)	5	111478138	111564411	86274	2	64097	uc003kpp.1	14013	ENSG00000129595	EPB41L4A	erythrocyte membrane protein band 4.1 like 4A
1997	chr5	112648966	112649204	239	*	Intron (uc003kqk.4/4163, intron 2 of 18)	5	112406791	112630612	223822	2	4163	uc010jcd.1	-18354	ENSG00000171444	MCC	MCC regulator of WNT signaling pathway
1998	chr5	115097352	115097519	168	*	Distal Intergenic	5	115140430	115152405	11976	2	1036	uc003krg.3	54886	ENSG00000129596	CDO1	cysteine dioxygenase type 1
1999	chr5	115191026	115191177	152	*	Intron (uc003krk.3/1176, intron 2 of 6)	5	115177619	115249778	72160	1	1176	uc003krl.3	13407	ENSG00000177879	AP3S1	adaptor related protein complex 3 subunit sigma 1
[truncated: 796 more rows]

## Sheet: E1_annotation
seqnames	start	end	width	strand	annotation	geneChr	geneStart	geneEnd	geneLength	geneStrand	geneId	transcriptId	distanceToTSS	ENSEMBL	SYMBOL	GENENAME	Column1
1	chr1	802484	802654	171	*	Downstream (<1kb)	1	803451	812182	8732	2	284593	uc001abt.4	9528	ENSG00000230368	FAM41C	family with sequence similarity 41 member C
2	chr1	804939	805143	205	*	Intron (uc001abt.4/284593, intron 2 of 2)	1	803451	812182	8732	2	284593	uc001abt.4	7039	ENSG00000230368	FAM41C	family with sequence similarity 41 member C
3	chr1	1005849	1006041	193	*	Downstream (1-2kb)	1	1007126	1009687	2562	2	401934	uc021oen.1	3646	ENSG00000237330	RNF223	ring finger protein 223
4	chr1	1007514	1007782	269	*	Promoter (1-2kb)	1	1007126	1009687	2562	2	401934	uc021oen.1	1905	ENSG00000237330	RNF223	ring finger protein 223
5	chr1	1014781	1014950	170	*	Downstream (2-3kb)	1	1007126	1009687	2562	2	401934	uc021oen.1	-5094	ENSG00000237330	RNF223	ring finger protein 223
6	chr1	1037078	1037229	152	*	Intron (uc001acr.2/54991, intron 1 of 11)	1	1017198	1027554	10357	2	54991	uc001acn.2	-9524	ENSG00000131591	C1orf159	chromosome 1 open reading frame 159
7	chr1	1040157	1040386	230	*	Intron (uc001acr.2/54991, intron 1 of 11)	1	1017198	1051736	34539	2	54991	uc001acr.2	11350	ENSG00000131591	C1orf159	chromosome 1 open reading frame 159
8	chr1	1111724	1111875	152	*	Promoter (2-3kb)	1	1109286	1133313	24028	1	254173	uc010nyg.1	2438	ENSG00000162571	TTLL10	tubulin tyrosine ligase like 10
9	chr1	1165046	1165217	172	*	Promoter (2-3kb)	1	1152288	1167447	15160	2	51150	uc001adh.4	2230	ENSG00000078808	SDF4	stromal cell derived factor 4
10	chr1	1257363	1257514	152	*	Promoter (2-3kb)	1	1246965	1260067	13103	2	54973	uc001aee.2	2553	ENSG00000127054	INTS11	integrator complex subunit 11
11	chr1	1283206	1283409	204	*	Promoter (1-2kb)	1	1270658	1284492	13835	2	1855	uc001aer.4	1083	ENSG00000107404	DVL1	dishevelled segment polarity protein 1
12	chr1	1289423	1289652	230	*	Exon (uc001aew.3/54587, exon 7 of 10)	1	1288071	1293915	5845	2	54587	uc001aew.3	4263	ENSG00000162576	MXRA8	matrix remodeling associated 8
13	chr1	1316267	1316510	244	*	Distal Intergenic	1	1309110	1310818	1709	2	54998	uc001afc.2	-5449	ENSG00000175756	AURKAIP1	aurora kinase A interacting protein 1
14	chr1	1335069	1335220	152	*	Promoter (<=1kb)	1	1334912	1337426	2515	1	148413	uc009vkd.3	157	ENSG00000224870	MRPL20-AS1	MRPL20 antisense RNA 1
15	chr1	1347120	1347400	281	*	Distal Intergenic	1	1340413	1342693	2281	2	55052	uc010nyn.1	-4427	ENSG00000242485	MRPL20	mitochondrial ribosomal protein L20
16	chr1	1507228	1507390	163	*	Promoter (2-3kb)	1	1477053	1510262	33210	2	29101	uc001agd.3	2872	ENSG00000160075	SSU72	SSU72 homolog, RNA polymerase II CTD phosphatase
17	chr1	1507869	1508027	159	*	Promoter (2-3kb)	1	1477053	1510262	33210	2	29101	uc001agd.3	2235	ENSG00000160075	SSU72	SSU72 homolog, RNA polymerase II CTD phosphatase
18	chr1	1533941	1534110	170	*	Promoter (1-2kb)	1	1533388	1535476	2089	2	643988	uc021oes.1	1366	ENSG00000228594	FNDC10	fibronectin type III domain containing 10
19	chr1	1585940	1586091	152	*	Intron (uc001ags.1/984, intron 2 of 15)	1	1577747	1580625	2879	2	984	uc010nyr.1	-5315	ENSG00000248333	CDK11B	cyclin dependent kinase 11B
20	chr1	1587183	1587336	154	*	Intron (uc001ags.1/984, intron 2 of 15)	1	1577747	1580625	2879	2	984	uc010nyr.1	-6558	ENSG00000248333	CDK11B	cyclin dependent kinase 11B
21	chr1	1623916	1624072	157	*	Promoter (<=1kb)	1	1590988	1624243	33256	2	728661	uc009vkl.2	171	ENSG00000189339	SLC35E2B	solute carrier family 35 member E2B
22	chr1	1625308	1625543	236	*	Promoter (1-2kb)	1	1601877	1624243	22367	2	728661	uc009vkn.2	-1065	ENSG00000189339	SLC35E2B	solute carrier family 35 member E2B
23	chr1	1710210	1710425	216	*	Promoter (<=1kb)	1	1682671	1710297	27627	2	65220	uc001aid.4	0	ENSG00000008130	NADK	NAD kinase
24	chr1	1761842	1761993	152	*	Intron (uc001aif.3/2782, intron 2 of 11)	1	1682671	1711508	28838	2	65220	uc001aie.3	-50334	ENSG00000008130	NADK	NAD kinase
25	chr1	1837881	1838032	152	*	Distal Intergenic	1	1846266	1848733	2468	1	163688	uc001aih.1	-8234	ENSG00000169885	CALML6	calmodulin like 6
26	chr1	1840497	1840785	289	*	Distal Intergenic	1	1846266	1848733	2468	1	163688	uc001aih.1	-5481	ENSG00000169885	CALML6	calmodulin like 6
27	chr1	1852283	1852645	363	*	Promoter (1-2kb)	1	1849029	1850740	1712	2	339456	uc001aij.2	-1543	ENSG00000178821	TMEM52	transmembrane protein 52
28	chr1	1861233	1861384	152	*	Distal Intergenic	1	1849029	1850740	1712	2	339456	uc001aij.2	-10493	ENSG00000178821	TMEM52	transmembrane protein 52
29	chr1	1916161	1916329	169	*	3' UTR	1	1886586	1922414	35829	2	85452	uc009vkz.1	6085	ENSG00000142609	CFAP74	cilia and flagella associated protein 74
30	chr1	1940889	1941040	152	*	Distal Intergenic	1	1915110	1935276	20167	2	85452	uc001ain.1	-5613	ENSG00000142609	CFAP74	cilia and flagella associated protein 74
31	chr1	1967528	1967679	152	*	Distal Intergenic	1	1981909	2116834	134926	1	5590	uc001aiq.3	-14230	ENSG00000067606	PRKCZ	protein kinase C zeta
32	chr1	1983133	1983284	152	*	Promoter (1-2kb)	1	1981909	2116834	134926	1	5590	uc001aiq.3	1224	ENSG00000067606	PRKCZ	protein kinase C zeta
33	chr1	2055964	2056246	283	*	Intron (uc001aiq.3/5590, intron 4 of 17)	1	2036155	2116834	80680	1	5590	uc001ais.3	19809	ENSG00000067606	PRKCZ	protein kinase C zeta
34	chr1	2255774	2255925	152	*	Intron (uc001ajb.1/79906, intron 12 of 13)	1	2281853	2284100	2248	2	100129534	uc001ajc.3	28175	ENSG00000269896	LOC100129534	small nuclear ribonucleoprotein polypeptide N pseudogene
35	chr1	2300273	2300424	152	*	Intron (uc001ajb.1/79906, intron 8 of 13)	1	2281853	2284100	2248	2	100129534	uc001ajc.3	-16173	ENSG00000269896	LOC100129534	small nuclear ribonucleoprotein polypeptide N pseudogene
36	chr1	2383458	2383707	250	*	Distal Intergenic	1	2407754	2436964	29211	1	9651	uc001aji.1	-24047	ENSG00000149527	PLCH2	phospholipase C eta 2
37	chr1	2406434	2406585	152	*	Promoter (1-2kb)	1	2407754	2436964	29211	1	9651	uc001aji.1	-1169	ENSG00000149527	PLCH2	phospholipase C eta 2
38	chr1	2427447	2427600	154	*	Promoter (2-3kb)	1	2430183	2436964	6782	1	9651	uc001ajl.1	-2583	ENSG00000149527	PLCH2	phospholipase C eta 2
39	chr1	2493042	2493334	293	*	3' UTR	1	2486163	2488450	2288	2	100133445	uc021oev.1	-4592	NA	NA	NA
40	chr1	2904506	2904659	154	*	Distal Intergenic	1	2938046	2939467	1422	1	140625	uc001ajz.3	-33387	ENSG00000169717	ACTRT2	actin related protein T2
41	chr1	3112776	3112948	173	*	Intron (uc001akc.3/63976, intron 2 of 16)	1	3044539	3044599	61	1	100422968	uc021oez.1	68237	ENSG00000283572	MIR4251	microRNA 4251
42	chr1	3136448	3136599	152	*	Intron (uc001akc.3/63976, intron 2 of 16)	1	3044539	3044599	61	1	100422968	uc021oez.1	91909	ENSG00000283572	MIR4251	microRNA 4251
43	chr1	3337390	3337541	152	*	Intron (uc001akc.3/63976, intron 12 of 16)	1	3371147	3397677	26531	1	27237	uc001akg.4	-33606	ENSG00000130762	ARHGEF16	Rho guanine nucleotide exchange factor 16
44	chr1	3362011	3362162	152	*	Distal Intergenic	1	3371147	3397677	26531	1	27237	uc001akg.4	-8985	ENSG00000130762	ARHGEF16	Rho guanine nucleotide exchange factor 16
45	chr1	3386534	3386812	279	*	Promoter (1-2kb)	1	3388171	3391021	2851	1	27237	uc009vli.1	-1359	ENSG00000130762	ARHGEF16	Rho guanine nucleotide exchange factor 16
46	chr1	3477283	3477497	215	*	Promoter (<=1kb)	1	3477260	3477354	95	2	693135	uc021ofa.1	0	ENSG00000207776	MIR551A	microRNA 551a
47	chr1	3774059	3774275	217	*	Promoter (<=1kb)	1	3773845	3801993	28149	1	1677	uc010nzn.2	214	ENSG00000169598	DFFB	DNA fragmentation factor subunit beta
48	chr1	3796656	3796830	175	*	Intron (uc001alb.3/1677, intron 6 of 6)	1	3805697	3816857	11161	2	339448	uc001alf.3	20027	ENSG00000198912	C1orf174	chromosome 1 open reading frame 174
49	chr1	4210893	4211044	152	*	Distal Intergenic	1	4000672	4012643	11972	1	728716	uc001ali.2	210221	NA	LINC01346	long intergenic non-protein coding RNA 1346
50	chr1	4268404	4268555	152	*	Distal Intergenic	1	4472111	4484744	12634	1	284661	uc001alj.2	-203556	ENSG00000235054	LINC01777	long intergenic non-protein coding RNA 1777
51	chr1	4296516	4296667	152	*	Distal Intergenic	1	4472111	4484744	12634	1	284661	uc001alj.2	-175444	ENSG00000235054	LINC01777	long intergenic non-protein coding RNA 1777
52	chr1	4360636	4360787	152	*	Distal Intergenic	1	4472111	4484744	12634	1	284661	uc001alj.2	-111324	ENSG00000235054	LINC01777	long intergenic non-protein coding RNA 1777
53	chr1	4368765	4369134	370	*	Distal Intergenic	1	4472111	4484744	12634	1	284661	uc001alj.2	-102977	ENSG00000235054	LINC01777	long intergenic non-protein coding RNA 1777
54	chr1	4412231	4412405	175	*	Distal Intergenic	1	4472111	4484744	12634	1	284661	uc001alj.2	-59706	ENSG00000235054	LINC01777	long intergenic non-protein coding RNA 1777
55	chr1	4414077	4414228	152	*	Distal Intergenic	1	4472111	4484744	12634	1	284661	uc001alj.2	-57883	ENSG00000235054	LINC01777	long intergenic non-protein coding RNA 1777
56	chr1	4483382	4483533	152	*	Exon (uc001alj.2/284661, exon 5 of 6)	1	4472111	4484744	12634	1	284661	uc001alj.2	11271	ENSG00000235054	LINC01777	long intergenic non-protein coding RNA 1777
57	chr1	4493209	4493360	152	*	Distal Intergenic	1	4472111	4484744	12634	1	284661	uc001alj.2	21098	ENSG00000235054	LINC01777	long intergenic non-protein coding RNA 1777
58	chr1	4531290	4531479	190	*	Distal Intergenic	1	4472111	4484744	12634	1	284661	uc001alj.2	59179	ENSG00000235054	LINC01777	long intergenic non-protein coding RNA 1777
59	chr1	4573592	4573743	152	*	Distal Intergenic	1	4472111	4484744	12634	1	284661	uc001alj.2	101481	ENSG00000235054	LINC01777	long intergenic non-protein coding RNA 1777
60	chr1	4726247	4726398	152	*	Intron (uc001alm.1/55966, intron 1 of 5)	1	4715105	4843851	128747	1	55966	uc001aln.3	11142	ENSG00000196581	AJAP1	adherens junctions associated protein 1
61	chr1	4752256	4752407	152	*	Intron (uc001alm.1/55966, intron 1 of 5)	1	4715105	4843851	128747	1	55966	uc001aln.3	37151	ENSG00000196581	AJAP1	adherens junctions associated protein 1
62	chr1	4888671	4889003	333	*	Distal Intergenic	1	4715105	4843851	128747	1	55966	uc001aln.3	173566	ENSG00000196581	AJAP1	adherens junctions associated protein 1
63	chr1	4954445	4954627	183	*	Distal Intergenic	1	4715105	4843851	128747	1	55966	uc001aln.3	239340	ENSG00000196581	AJAP1	adherens junctions associated protein 1
64	chr1	4960566	4960717	152	*	Distal Intergenic	1	4715105	4843851	128747	1	55966	uc001aln.3	245461	ENSG00000196581	AJAP1	adherens junctions associated protein 1
65	chr1	4968836	4968988	153	*	Distal Intergenic	1	4715105	4843851	128747	1	55966	uc001aln.3	253731	ENSG00000196581	AJAP1	adherens junctions associated protein 1
66	chr1	5046132	5046283	152	*	Distal Intergenic	1	4715105	4843851	128747	1	55966	uc001aln.3	331027	ENSG00000196581	AJAP1	adherens junctions associated protein 1
67	chr1	5061444	5061595	152	*	Distal Intergenic	1	4715105	4843851	128747	1	55966	uc001aln.3	346339	ENSG00000196581	AJAP1	adherens junctions associated protein 1
68	chr1	5438055	5438280	226	*	Distal Intergenic	1	5624131	5624203	73	1	100616489	uc021ofm.1	-185851	NA	NA	NA
69	chr1	5874341	5874492	152	*	Distal Intergenic	1	5922732	5922801	70	2	100616421	uc021ofn.1	48309	ENSG00000264101	MIR4689	microRNA 4689
70	chr1	6036279	6036430	152	*	Intron (uc001alq.2/261734, intron 3 of 29)	1	6052358	6161253	108896	1	8514	uc009vlv.2	-15928	ENSG00000069424	KCNAB2	potassium voltage-gated channel subfamily A regulatory beta subunit 2
71	chr1	6037319	6037470	152	*	Intron (uc001alq.2/261734, intron 3 of 29)	1	6052358	6161253	108896	1	8514	uc009vlv.2	-14888	ENSG00000069424	KCNAB2	potassium voltage-gated channel subfamily A regulatory beta subunit 2
72	chr1	6215496	6215673	178	*	Exon (uc001amb.2/26038, exon 4 of 42)	1	6181165	6206931	25767	2	26038	uc001amc.1	-8565	ENSG00000116254	CHD5	chromodomain helicase DNA binding protein 5
73	chr1	6222829	6222980	152	*	Intron (uc001amb.2/26038, intron 2 of 41)	1	6181165	6206931	25767	2	26038	uc001amc.1	-15898	ENSG00000116254	CHD5	chromodomain helicase DNA binding protein 5
74	chr1	6232012	6232179	168	*	Intron (uc001amb.2/26038, intron 1 of 41)	1	6161847	6240194	78348	2	26038	uc001amb.2	8015	ENSG00000116254	CHD5	chromodomain helicase DNA binding protein 5
75	chr1	6305990	6306324	335	*	Promoter (1-2kb)	1	6304252	6305638	1387	1	390992	uc009vly.2	1738	ENSG00000173673	HES3	hes family bHLH transcription factor 3
76	chr1	6448517	6448668	152	*	Promoter (2-3kb)	1	6324332	6445883	121552	2	11332	uc001ams.3	-2634	ENSG00000097021	ACOT7	acyl-CoA thioesterase 7
77	chr1	6528535	6528686	152	*	Promoter (2-3kb)	1	6524171	6526255	2085	2	8718	uc001ani.1	-2280	ENSG00000215788	TNFRSF25	TNF receptor superfamily member 25
78	chr1	6572508	6572783	276	*	Intron (uc001anp.2/57449, intron 1 of 21)	1	6526152	6580121	53970	2	57449	uc001anp.2	7338	ENSG00000171680	PLEKHG5	pleckstrin homology and RhoGEF domain containing G5
79	chr1	6640191	6640342	152	*	Promoter (<=1kb)	1	6640069	6649340	9272	1	3104	uc009vmd.2	122	ENSG00000204859	ZBTB48	zinc finger and BTB domain containing 48
80	chr1	6705103	6705254	152	*	Exon (uc001aof.2/55735, exon 9 of 16)	1	6685210	6695646	10437	1	90326	uc001aoe.2	19893	ENSG00000041988	THAP3	THAP domain containing 3
81	chr1	6709536	6709689	154	*	Intron (uc001aof.2/55735, intron 7 of 15)	1	6685210	6695646	10437	1	90326	uc001aoe.2	24326	ENSG00000041988	THAP3	THAP domain containing 3
82	chr1	6721598	6721865	268	*	Intron (uc001aof.2/55735, intron 4 of 15)	1	6685210	6695646	10437	1	90326	uc001aoe.2	36388	ENSG00000041988	THAP3	THAP domain containing 3
83	chr1	6848675	6848839	165	*	Intron (uc001aoh.3/23261, intron 1 of 3)	1	6845384	7829766	984383	1	23261	uc001aoi.3	3291	ENSG00000171735	CAMTA1	calmodulin binding transcription activator 1
84	chr1	6899790	6899941	152	*	Intron (uc001aoh.3/23261, intron 3 of 3)	1	6845384	7829766	984383	1	23261	uc001aoi.3	54406	ENSG00000171735	CAMTA1	calmodulin binding transcription activator 1
85	chr1	7000354	7000625	272	*	Intron (uc001aoi.3/23261, intron 3 of 22)	1	6845384	7829766	984383	1	23261	uc001aoi.3	154970	ENSG00000171735	CAMTA1	calmodulin binding transcription activator 1
86	chr1	7018184	7018372	189	*	Intron (uc001aoi.3/23261, intron 3 of 22)	1	6845384	7829766	984383	1	23261	uc001aoi.3	172800	ENSG00000171735	CAMTA1	calmodulin binding transcription activator 1
87	chr1	7025391	7025542	152	*	Intron (uc001aoi.3/23261, intron 3 of 22)	1	6845384	7829766	984383	1	23261	uc001aoi.3	180007	ENSG00000171735	CAMTA1	calmodulin binding transcription activator 1
88	chr1	7025806	7025957	152	*	Intron (uc001aoi.3/23261, intron 3 of 22)	1	6845384	7829766	984383	1	23261	uc001aoi.3	180422	ENSG00000171735	CAMTA1	calmodulin binding transcription activator 1
89	chr1	7058505	7058656	152	*	Intron (uc001aoi.3/23261, intron 3 of 22)	1	6845384	7829766	984383	1	23261	uc001aoi.3	213121	ENSG00000171735	CAMTA1	calmodulin binding transcription activator 1
90	chr1	7087590	7087741	152	*	Intron (uc001aoi.3/23261, intron 3 of 22)	1	6845384	7829766	984383	1	23261	uc001aoi.3	242206	ENSG00000171735	CAMTA1	calmodulin binding transcription activator 1
91	chr1	7306545	7306696	152	*	Intron (uc001aoi.3/23261, intron 4 of 22)	1	7732054	7805082	73029	1	23261	uc010nzv.1	-425358	ENSG00000171735	CAMTA1	calmodulin binding transcription activator 1
92	chr1	7452465	7452753	289	*	Intron (uc001aoi.3/23261, intron 5 of 22)	1	7732054	7805082	73029	1	23261	uc010nzv.1	-279301	ENSG00000171735	CAMTA1	calmodulin binding transcription activator 1
93	chr1	7462274	7462650	377	*	Intron (uc001aoi.3/23261, intron 5 of 22)	1	7732054	7805082	73029	1	23261	uc010nzv.1	-269404	ENSG00000171735	CAMTA1	calmodulin binding transcription activator 1
94	chr1	7527443	7527671	229	*	Intron (uc001aoi.3/23261, intron 5 of 22)	1	7732054	7805082	73029	1	23261	uc010nzv.1	-204383	ENSG00000171735	CAMTA1	calmodulin binding transcription activator 1
95	chr1	7560503	7560654	152	*	Intron (uc001aoi.3/23261, intron 6 of 22)	1	7732054	7805082	73029	1	23261	uc010nzv.1	-171400	ENSG00000171735	CAMTA1	calmodulin binding transcription activator 1
96	chr1	7702986	7703144	159	*	Intron (uc001aoi.3/23261, intron 7 of 22)	1	7732054	7805082	73029	1	23261	uc010nzv.1	-28910	ENSG00000171735	CAMTA1	calmodulin binding transcription activator 1
97	chr1	7774427	7774614	188	*	Intron (uc001aoi.3/23261, intron 11 of 22)	1	7796404	7829766	33363	1	23261	uc001aoj.3	-21790	ENSG00000171735	CAMTA1	calmodulin binding transcription activator 1
98	chr1	7783889	7784157	269	*	Intron (uc001aoi.3/23261, intron 11 of 22)	1	7796404	7829766	33363	1	23261	uc001aoj.3	-12247	ENSG00000171735	CAMTA1	calmodulin binding transcription activator 1
99	chr1	7836968	7837132	165	*	Intron (uc001aol.3/9341, intron 2 of 4)	1	7831329	7841492	10164	1	9341	uc001aol.3	5639	ENSG00000049245	VAMP3	vesicle associated membrane protein 3
100	chr1	7870557	7870708	152	*	Exon (uc009vmg.1/8863, exon 13 of 19)	1	7844714	7905237	60524	1	8863	uc010nzw.2	25843	ENSG00000049246	PER3	period circadian regulator 3
101	chr1	7934578	7934729	152	*	Intron (uc001aoq.3/10911, intron 1 of 7)	1	7907672	7913565	5894	2	10911	uc001aos.3	-21013	ENSG00000049247	UTS2	urotensin 2
102	chr1	7970347	7970498	152	*	Promoter (2-3kb)	1	7903143	7973294	70152	2	10911	uc001aoq.3	2796	ENSG00000049247	UTS2	urotensin 2
103	chr1	7994189	7994468	280	*	Intron (uc001aot.3/3604, intron 7 of 8)	1	7975931	8003225	27295	2	3604	uc001aot.3	8757	ENSG00000049249	TNFRSF9	TNF receptor superfamily member 9
104	chr1	7999133	7999284	152	*	Intron (uc001aot.3/3604, intron 3 of 8)	1	7975931	8003225	27295	2	3604	uc001aot.3	3941	ENSG00000049249	TNFRSF9	TNF receptor superfamily member 9
105	chr1	8086278	8086524	247	*	Promoter (<=1kb)	1	8071779	8086393	14615	2	54206	uc001aoz.3	0	ENSG00000116285	ERRFI1	ERBB receptor feedback inhibitor 1
106	chr1	8100295	8100595	301	*	Distal Intergenic	1	8071779	8086393	14615	2	54206	uc001aoz.3	-13902	ENSG00000116285	ERRFI1	ERBB receptor feedback inhibitor 1
107	chr1	8105426	8105577	152	*	Distal Intergenic	1	8071779	8086393	14615	2	54206	uc001aoz.3	-19033	ENSG00000116285	ERRFI1	ERBB receptor feedback inhibitor 1
108	chr1	8122455	8122606	152	*	Distal Intergenic	1	8071779	8086393	14615	2	54206	uc001aoz.3	-36062	ENSG00000116285	ERRFI1	ERBB receptor feedback inhibitor 1
109	chr1	8191665	8191816	152	*	Distal Intergenic	1	8071779	8086393	14615	2	54206	uc001aoz.3	-105272	ENSG00000116285	ERRFI1	ERBB receptor feedback inhibitor 1
110	chr1	8195513	8195664	152	*	Distal Intergenic	1	8071779	8086393	14615	2	54206	uc001aoz.3	-109120	ENSG00000116285	ERRFI1	ERBB receptor feedback inhibitor 1
111	chr1	8230795	8230946	152	*	Distal Intergenic	1	8071779	8086393	14615	2	54206	uc001aoz.3	-144402	ENSG00000116285	ERRFI1	ERBB receptor feedback inhibitor 1
112	chr1	8233512	8233663	152	*	Distal Intergenic	1	8071779	8086393	14615	2	54206	uc001aoz.3	-147119	ENSG00000116285	ERRFI1	ERBB receptor feedback inhibitor 1
113	chr1	8276959	8277110	152	*	Distal Intergenic	1	8384390	8404227	19838	1	50651	uc001apb.3	-107280	ENSG00000162426	SLC45A1	solute carrier family 45 member 1
114	chr1	8282966	8283117	152	*	Distal Intergenic	1	8384390	8404227	19838	1	50651	uc001apb.3	-101273	ENSG00000162426	SLC45A1	solute carrier family 45 member 1
115	chr1	8336342	8336493	152	*	Distal Intergenic	1	8384390	8404227	19838	1	50651	uc001apb.3	-47897	ENSG00000162426	SLC45A1	solute carrier family 45 member 1
116	chr1	8419855	8420019	165	*	Exon (uc001apd.3/473, exon 9 of 13)	1	8390198	8404227	14030	1	50651	uc001apc.3	29657	ENSG00000162426	SLC45A1	solute carrier family 45 member 1
117	chr1	8455370	8455521	152	*	Intron (uc001apd.3/473, intron 2 of 12)	1	8412464	8483747	71284	2	473	uc001apd.3	28226	ENSG00000142599	RERE	arginine-glutamic acid dipeptide repeats
118	chr1	8464868	8465019	152	*	Intron (uc001apd.3/473, intron 2 of 12)	1	8412464	8483747	71284	2	473	uc001apd.3	18728	ENSG00000142599	RERE	arginine-glutamic acid dipeptide repeats
119	chr1	8472034	8472185	152	*	Intron (uc001apd.3/473, intron 2 of 12)	1	8412464	8483747	71284	2	473	uc001apd.3	11562	ENSG00000142599	RERE	arginine-glutamic acid dipeptide repeats
120	chr1	8486204	8486369	166	*	Promoter (2-3kb)	1	8412464	8483747	71284	2	473	uc001apd.3	-2457	ENSG00000142599	RERE	arginine-glutamic acid dipeptide repeats
121	chr1	8501286	8501437	152	*	Intron (uc001ape.3/473, intron 12 of 23)	1	8412464	8483747	71284	2	473	uc001apd.3	-17539	ENSG00000142599	RERE	arginine-glutamic acid dipeptide repeats
122	chr1	8567174	8567325	152	*	Intron (uc001ape.3/473, intron 9 of 23)	1	8420172	8585844	165673	2	473	uc010nzx.1	18519	ENSG00000142599	RERE	arginine-glutamic acid dipeptide repeats
123	chr1	8613429	8613580	152	*	Intron (uc001ape.3/473, intron 7 of 23)	1	8420172	8585844	165673	2	473	uc010nzx.1	-27585	ENSG00000142599	RERE	arginine-glutamic acid dipeptide repeats
124	chr1	8648950	8649302	353	*	Intron (uc001ape.3/473, intron 5 of 23)	1	8420172	8585844	165673	2	473	uc010nzx.1	-63106	ENSG00000142599	RERE	arginine-glutamic acid dipeptide repeats
125	chr1	8668860	8669011	152	*	Intron (uc001ape.3/473, intron 5 of 23)	1	8420172	8585844	165673	2	473	uc010nzx.1	-83016	ENSG00000142599	RERE	arginine-glutamic acid dipeptide repeats
126	chr1	8793465	8793623	159	*	Intron (uc001ape.3/473, intron 2 of 23)	1	8525030	8813897	288868	2	473	uc001aph.1	20274	ENSG00000142599	RERE	arginine-glutamic acid dipeptide repeats
127	chr1	8798786	8799008	223	*	Intron (uc001ape.3/473, intron 2 of 23)	1	8525030	8813897	288868	2	473	uc001aph.1	14889	ENSG00000142599	RERE	arginine-glutamic acid dipeptide repeats
128	chr1	8818245	8818396	152	*	Intron (uc001ape.3/473, intron 2 of 23)	1	8525030	8813897	288868	2	473	uc001aph.1	-4348	ENSG00000142599	RERE	arginine-glutamic acid dipeptide repeats
129	chr1	8879091	8879242	152	*	Promoter (1-2kb)	1	8412464	8877699	465236	2	473	uc001apf.3	-1392	ENSG00000142599	RERE	arginine-glutamic acid dipeptide repeats
130	chr1	8883682	8883833	152	*	Distal Intergenic	1	8412464	8877699	465236	2	473	uc001apf.3	-5983	ENSG00000142599	RERE	arginine-glutamic acid dipeptide repeats
131	chr1	8899120	8899310	191	*	Distal Intergenic	1	8412464	8877699	465236	2	473	uc001apf.3	-21421	ENSG00000142599	RERE	arginine-glutamic acid dipeptide repeats
132	chr1	8993980	8994131	152	*	Distal Intergenic	1	9005893	9012710	6818	1	765	uc021ofu.2	-11762	ENSG00000131686	CA6	carbonic anhydrase 6
133	chr1	9017221	9017612	392	*	Exon (uc031plc.1/765, exon 3 of 8)	1	9005893	9035148	29256	1	765	uc031pld.1	11328	ENSG00000131686	CA6	carbonic anhydrase 6
134	chr1	9022926	9023257	332	*	Intron (uc031plc.1/765, intron 5 of 7)	1	9005893	9035148	29256	1	765	uc031pld.1	17033	ENSG00000131686	CA6	carbonic anhydrase 6
135	chr1	9064593	9064748	156	*	Intron (uc009vmo.1/155184, intron 11 of 11)	1	9063359	9086404	23046	2	155184	uc009vmo.1	21656	ENSG00000197241	SLC2A7	solute carrier family 2 member 7
136	chr1	9108921	9109182	262	*	Promoter (<=1kb)	1	9097005	9109319	12315	2	6518	uc010nzy.2	137	ENSG00000142583	SLC2A5	solute carrier family 2 member 5
137	chr1	9153154	9153305	152	*	Distal Intergenic	1	9117507	9148510	31004	2	6518	uc021ofv.1	-4644	ENSG00000142583	SLC2A5	solute carrier family 2 member 5
138	chr1	9180418	9180695	278	*	Intron (uc001apq.1/80045, intron 1 of 3)	1	9164476	9189229	24754	2	80045	uc001apq.1	8534	ENSG00000180758	GPR157	G protein-coupled receptor 157
139	chr1	9216276	9216455	180	*	Intron (uc009vmq.3/uc009vmq.3, intron 1 of 1)	1	9211727	9211836	110	2	407040	uc021ofw.1	-4440	ENSG00000284357	MIR34A	microRNA 34a
140	chr1	9222357	9222508	152	*	Intron (uc009vmq.3/uc009vmq.3, intron 1 of 1)	1	9211727	9211836	110	2	407040	uc021ofw.1	-10521	ENSG00000284357	MIR34A	microRNA 34a
141	chr1	9270744	9270942	199	*	Distal Intergenic	1	9294863	9331394	36532	1	9563	uc001apt.3	-23921	ENSG00000049239	H6PD	hexose-6-phosphate dehydrogenase/glucose 1-dehydrogenase
142	chr1	9386357	9386609	253	*	Intron (uc010oae.2/80176, intron 1 of 2)	1	9415766	9429590	13825	1	80176	uc001apv.3	-29157	ENSG00000171621	SPSB1	splA/ryanodine receptor domain and SOCS box containing 1
143	chr1	9435968	9436119	152	*	Distal Intergenic	1	9415766	9429590	13825	1	80176	uc001apv.3	20202	ENSG00000171621	SPSB1	splA/ryanodine receptor domain and SOCS box containing 1
144	chr1	9436631	9436782	152	*	Distal Intergenic	1	9415766	9429590	13825	1	80176	uc001apv.3	20865	ENSG00000171621	SPSB1	splA/ryanodine receptor domain and SOCS box containing 1
145	chr1	9606831	9607266	436	*	Intron (uc001apw.3/84275, intron 1 of 6)	1	9599528	9642831	43304	1	84275	uc001apw.3	7303	ENSG00000171612	SLC25A33	solute carrier family 25 member 33
146	chr1	9675339	9675623	285	*	Distal Intergenic	1	9656917	9674935	18019	1	199953	uc021ofz.1	18422	ENSG00000188807	TMEM201	transmembrane protein 201
147	chr1	9687955	9688133	179	*	Distal Intergenic	1	9711790	9775827	64038	1	5293	uc001aqa.2	-23657	ENSG00000171608	PIK3CD	phosphatidylinositol-4,5-bisphosphate 3-kinase catalytic subunit delta
148	chr1	9733944	9734095	152	*	Intron (uc001aqa.2/5293, intron 1 of 3)	1	9751525	9789172	37648	1	5293	uc010oaf.2	-17430	ENSG00000171608	PIK3CD	phosphatidylinositol-4,5-bisphosphate 3-kinase catalytic subunit delta
149	chr1	9742671	9742993	323	*	Intron (uc001aqa.2/5293, intron 1 of 3)	1	9751525	9789172	37648	1	5293	uc010oaf.2	-8532	ENSG00000171608	PIK3CD	phosphatidylinositol-4,5-bisphosphate 3-kinase catalytic subunit delta
150	chr1	9919389	9919665	277	*	Intron (uc001aqk.1/56998, intron 5 of 5)	1	9789079	9884550	95472	2	22883	uc010oag.2	-34839	ENSG00000171603	CLSTN1	calsyntenin 1
151	chr1	9981765	9981916	152	*	Distal Intergenic	1	9908334	9970316	61983	2	56998	uc001aql.1	-11449	ENSG00000178585	CTNNBIP1	catenin beta interacting protein 1
152	chr1	9984051	9984230	180	*	Distal Intergenic	1	9908334	9970316	61983	2	56998	uc001aql.1	-13735	ENSG00000178585	CTNNBIP1	catenin beta interacting protein 1
153	chr1	10105900	10106131	232	*	Intron (uc001aqr.4/10277, intron 1 of 26)	1	10093041	10241296	148256	1	10277	uc021ogc.1	12859	ENSG00000130939	UBE4B	ubiquitination factor E4B
154	chr1	10249430	10249631	202	*	Distal Intergenic	1	10231014	10241296	10283	1	10277	uc001aqu.3	18416	ENSG00000130939	UBE4B	ubiquitination factor E4B
155	chr1	10278191	10278342	152	*	Intron (uc009vmt.3/23095, intron 1 of 10)	1	10271674	10441661	169988	1	23095	uc001aqx.4	6517	ENSG00000054523	KIF1B	kinesin family member 1B
156	chr1	10315093	10315244	152	*	Intron (uc009vmt.3/23095, intron 2 of 10)	1	10292308	10441655	149348	1	23095	uc001arb.3	22785	ENSG00000054523	KIF1B	kinesin family member 1B
157	chr1	10325452	10325616	165	*	Intron (uc009vmt.3/23095, intron 5 of 10)	1	10292308	10441655	149348	1	23095	uc001arb.3	33144	ENSG00000054523	KIF1B	kinesin family member 1B
158	chr1	10344435	10344586	152	*	Intron (uc001aqv.4/23095, intron 13 of 20)	1	10292308	10441655	149348	1	23095	uc001arb.3	52127	ENSG00000054523	KIF1B	kinesin family member 1B
159	chr1	10386200	10386351	152	*	Exon (uc001aqw.4/23095, exon 25 of 47)	1	10459085	10480201	21117	1	5226	uc001arc.3	-72734	ENSG00000142657	PGD	phosphogluconate dehydrogenase
160	chr1	10495195	10495346	152	*	Intron (uc001are.3/378708, intron 3 of 4)	1	10490804	10512060	21257	1	100526739	uc021ogg.1	4391	ENSG00000251503	CENPS-CORT	CENPS-CORT readthrough
161	chr1	10534551	10534702	152	*	Promoter (<=1kb)	1	10535003	10580067	45065	1	5195	uc001arl.3	-301	ENSG00000142655	PEX14	peroxisomal biogenesis factor 14
162	chr1	10539002	10539153	152	*	Intron (uc001arl.3/5195, intron 1 of 2)	1	10535003	10690815	155813	1	5195	uc010oan.2	3999	ENSG00000142655	PEX14	peroxisomal biogenesis factor 14
163	chr1	10581345	10581496	152	*	Intron (uc001arm.1/5195, intron 2 of 3)	1	10588312	10690815	102504	1	5195	uc009vmw.3	-6816	ENSG00000142655	PEX14	peroxisomal biogenesis factor 14
164	chr1	10603370	10603521	152	*	Intron (uc001arm.1/5195, intron 2 of 3)	1	10588312	10690815	102504	1	5195	uc009vmw.3	15058	ENSG00000142655	PEX14	peroxisomal biogenesis factor 14
165	chr1	10662860	10663011	152	*	Intron (uc009vmu.1/5195, intron 3 of 4)	1	10718064	10721455	3392	2	54897	uc001arq.1	58444	ENSG00000130940	CASZ1	castor zinc finger 1
166	chr1	10694959	10695278	320	*	Downstream (1-2kb)	1	10718064	10721455	3392	2	54897	uc001arq.1	26177	ENSG00000130940	CASZ1	castor zinc finger 1
167	chr1	10736297	10736448	152	*	Intron (uc001aro.4/54897, intron 4 of 20)	1	10718064	10721455	3392	2	54897	uc001arq.1	-14842	ENSG00000130940	CASZ1	castor zinc finger 1
168	chr1	10737155	10737351	197	*	Intron (uc001aro.4/54897, intron 4 of 20)	1	10718064	10721455	3392	2	54897	uc001arq.1	-15700	ENSG00000130940	CASZ1	castor zinc finger 1
169	chr1	10784942	10785095	154	*	Intron (uc001aro.4/54897, intron 2 of 20)	1	10713041	10754507	41467	2	54897	uc009vmx.2	-30435	ENSG00000130940	CASZ1	castor zinc finger 1
170	chr1	10816531	10816689	159	*	Intron (uc001aro.4/54897, intron 2 of 20)	1	10696666	10856733	160068	2	54897	uc001aro.4	40044	ENSG00000130940	CASZ1	castor zinc finger 1
171	chr1	10937354	10937505	152	*	Distal Intergenic	1	10707263	10856733	149471	2	54897	uc001arp.2	-80621	ENSG00000130940	CASZ1	castor zinc finger 1
172	chr1	10986677	10986828	152	*	Distal Intergenic	1	11006530	11024328	17799	2	148345	uc001arr.2	37500	ENSG00000175262	C1orf127	chromosome 1 open reading frame 127
173	chr1	11041877	11042180	304	*	Promoter (<=1kb)	1	11006530	11042094	35565	2	148345	uc010oao.2	0	ENSG00000175262	C1orf127	chromosome 1 open reading frame 127
174	chr1	11098152	11098303	152	*	Intron (uc001aru.3/10747, intron 6 of 10)	1	11086580	11107296	20717	2	10747	uc001aru.3	8993	ENSG00000009724	MASP2	mannan binding lectin serine peptidase 2
175	chr1	11193094	11193270	177	*	Promoter (1-2kb)	1	11166588	11191615	25028	2	2475	uc001asc.3	-1479	ENSG00000198793	MTOR	mechanistic target of rapamycin kinase
176	chr1	11196251	11196448	198	*	Intron (uc001asd.3/2475, intron 36 of 57)	1	11166588	11191615	25028	2	2475	uc001asc.3	-4636	ENSG00000198793	MTOR	mechanistic target of rapamycin kinase
177	chr1	11269360	11269511	152	*	Exon (uc001asd.3/2475, exon 25 of 58)	1	11249346	11256038	6693	1	10218	uc001ase.4	20014	ENSG00000171819	ANGPTL7	angiopoietin like 7
178	chr1	11299506	11299657	152	*	Intron (uc001asd.3/2475, intron 11 of 57)	1	11166588	11322608	156021	2	2475	uc001asd.3	22951	ENSG00000198793	MTOR	mechanistic target of rapamycin kinase
179	chr1	11314366	11314550	185	*	Intron (uc001asd.3/2475, intron 5 of 57)	1	11166588	11322608	156021	2	2475	uc001asd.3	8058	ENSG00000198793	MTOR	mechanistic target of rapamycin kinase
180	chr1	11448268	11448419	152	*	Distal Intergenic	1	11539295	11541938	2644	1	57540	uc009vmz.1	-90876	ENSG00000204624	DISP3	dispatched RND transporter family member 3
181	chr1	11473209	11473360	152	*	Distal Intergenic	1	11539295	11541938	2644	1	57540	uc009vmz.1	-65935	ENSG00000204624	DISP3	dispatched RND transporter family member 3
182	chr1	11477808	11477959	152	*	Distal Intergenic	1	11539295	11541938	2644	1	57540	uc009vmz.1	-61336	ENSG00000204624	DISP3	dispatched RND transporter family member 3
183	chr1	11480812	11480963	152	*	Distal Intergenic	1	11539295	11541938	2644	1	57540	uc009vmz.1	-58332	ENSG00000204624	DISP3	dispatched RND transporter family member 3
184	chr1	11708204	11708366	163	*	Downstream (<1kb)	1	11709144	11714401	5258	2	26232	uc009vnb.1	6035	ENSG00000116661	FBXO2	F-box protein 2
185	chr1	11735513	11735664	152	*	Intron (uc001asp.3/10459, intron 7 of 8)	1	11734537	11741495	6959	2	10459	uc001asp.3	5831	ENSG00000116670	MAD2L2	mitotic arrest deficient 2 like 2
186	chr1	11785676	11785842	167	*	3' UTR	1	11796142	11810828	14687	1	57085	uc001ast.3	-10300	ENSG00000177674	AGTRAP	angiotensin II receptor associated protein
187	chr1	11849757	11849908	152	*	3' UTR	1	11845787	11856547	10761	2	4524	uc031plg.1	6639	ENSG00000177000	MTHFR	methylenetetrahydrofolate reductase
188	chr1	11899835	11899986	152	*	Promoter (<=1kb)	1	11900376	11907674	7299	1	100379251	uc010oav.1	-390	NA	NPPA-AS1	NPPA antisense RNA 1
189	chr1	11975180	11975351	172	*	Distal Intergenic	1	11979645	11986485	6841	2	90231	uc001atk.3	11134	ENSG00000116685	KIAA2013	KIAA2013
190	chr1	12046473	12046624	152	*	Intron (uc001atn.4/9927, intron 2 of 18)	1	12040238	12073572	33335	1	9927	uc009vni.3	6235	ENSG00000116688	MFN2	mitofusin 2
191	chr1	12107678	12107886	209	*	Distal Intergenic	1	12123434	12204264	80831	1	943	uc001atq.3	-15548	ENSG00000120949	TNFRSF8	TNF receptor superfamily member 8
192	chr1	12127477	12127631	155	*	Intron (uc001atq.3/943, intron 1 of 14)	1	12123434	12204264	80831	1	943	uc010obc.2	4043	ENSG00000120949	TNFRSF8	TNF receptor superfamily member 8
193	chr1	12198466	12198618	153	*	Exon (uc001atq.3/943, exon 14 of 15)	1	12185958	12204264	18307	1	943	uc001ats.3	12508	ENSG00000120949	TNFRSF8	TNF receptor superfamily member 8
194	chr1	12222525	12222754	230	*	Distal Intergenic	1	12227060	12269277	42218	1	7133	uc001att.3	-4306	ENSG00000028137	TNFRSF1B	TNF receptor superfamily member 1B
195	chr1	12227435	12227586	152	*	Promoter (<=1kb)	1	12227060	12269277	42218	1	7133	uc009vnk.3	375	ENSG00000028137	TNFRSF1B	TNF receptor superfamily member 1B
196	chr1	12245152	12245303	152	*	Intron (uc001att.3/7133, intron 1 of 9)	1	12251762	12251839	78	1	100616438	uc021ogi.1	-6459	ENSG00000263676	MIR4632	microRNA 4632
197	chr1	12545309	12545460	152	*	Intron (uc001atv.3/55187, intron 67 of 69)	1	12567300	12567451	152	1	677882	uc001atz.1	-21840	ENSG00000266079	SNORA59B	small nucleolar RNA, H/ACA box 59B
198	chr1	12580409	12580632	224	*	Distal Intergenic	1	12567300	12567451	152	1	677882	uc001atz.1	13109	ENSG00000266079	SNORA59B	small nucleolar RNA, H/ACA box 59B
199	chr1	12587631	12587782	152	*	Distal Intergenic	1	12567300	12567451	152	1	677882	uc001atz.1	20331	ENSG00000266079	SNORA59B	small nucleolar RNA, H/ACA box 59B
200	chr1	12597434	12597585	152	*	Distal Intergenic	1	12567300	12567451	152	1	677882	uc001atz.1	30134	ENSG00000266079	SNORA59B	small nucleolar RNA, H/ACA box 59B
201	chr1	12600497	12600780	284	*	Distal Intergenic	1	12567300	12567451	152	1	677882	uc001atz.1	33197	ENSG00000266079	SNORA59B	small nucleolar RNA, H/ACA box 59B
202	chr1	12601049	12601200	152	*	Distal Intergenic	1	12567300	12567451	152	1	677882	uc001atz.1	33749	ENSG00000266079	SNORA59B	small nucleolar RNA, H/ACA box 59B
203	chr1	12671015	12671171	157	*	Intron (uc001aub.3/9249, intron 1 of 5)	1	12627939	12676788	48850	2	9249	uc001aub.3	5617	ENSG00000162496	DHRS3	dehydrogenase/reductase 3
204	chr1	12716081	12716347	267	*	Intron (uc001auf.3/343066, intron 2 of 3)	1	12704566	12727097	22532	1	343066	uc001auf.3	11515	ENSG00000204518	AADACL4	arylacetamide deacetylase like 4
205	chr1	12745362	12745513	152	*	Distal Intergenic	1	12776118	12788726	12609	1	126767	uc001aug.1	-30605	ENSG00000188984	AADACL3	arylacetamide deacetylase like 3
206	chr1	12786518	12786669	152	*	3' UTR	1	12776118	12788726	12609	1	126767	uc009vnn.1	10400	ENSG00000188984	AADACL3	arylacetamide deacetylase like 3
207	chr1	12896461	12896724	264	*	Distal Intergenic	1	12884468	12891264	6797	2	440560	uc001auk.2	-5197	ENSG00000239810	PRAMEF11	PRAME family member 11
208	chr1	13872616	13872767	152	*	Distal Intergenic	1	13801445	13840242	38798	2	126755	uc001avb.3	-32374	ENSG00000162494	LRRC38	leucine rich repeat containing 38
209	chr1	13910125	13910432	308	*	Promoter (<=1kb)	1	13910252	13944452	34201	1	10630	uc001avc.3	0	ENSG00000162493	PDPN	podoplanin
210	chr1	14216470	14216621	152	*	Distal Intergenic	1	14075856	14151574	75719	1	7799	uc009vof.3	140614	ENSG00000116731	PRDM2	PR/SET domain 2
211	chr1	14293943	14294094	152	*	Distal Intergenic	1	14075856	14151574	75719	1	7799	uc009vof.3	218087	ENSG00000116731	PRDM2	PR/SET domain 2
212	chr1	14451400	14451551	152	*	Distal Intergenic	1	14075856	14151574	75719	1	7799	uc009vof.3	375544	ENSG00000116731	PRDM2	PR/SET domain 2
213	chr1	14623952	14624119	168	*	Distal Intergenic	1	14925213	15394651	469439	1	23254	uc009vog.1	-301094	ENSG00000189337	KAZN	kazrin, periplakin interacting protein
214	chr1	14658531	14658717	187	*	Distal Intergenic	1	14925213	15394651	469439	1	23254	uc009vog.1	-266496	ENSG00000189337	KAZN	kazrin, periplakin interacting protein
215	chr1	14696576	14696727	152	*	Distal Intergenic	1	14925213	15394651	469439	1	23254	uc009vog.1	-228486	ENSG00000189337	KAZN	kazrin, periplakin interacting protein
216	chr1	14757273	14757424	152	*	Distal Intergenic	1	14925213	15394651	469439	1	23254	uc009vog.1	-167789	ENSG00000189337	KAZN	kazrin, periplakin interacting protein
217	chr1	14770962	14771137	176	*	Distal Intergenic	1	14925213	15394651	469439	1	23254	uc009vog.1	-154076	ENSG00000189337	KAZN	kazrin, periplakin interacting protein
218	chr1	14821716	14821867	152	*	Distal Intergenic	1	14925213	15394651	469439	1	23254	uc009vog.1	-103346	ENSG00000189337	KAZN	kazrin, periplakin interacting protein
219	chr1	14845772	14845923	152	*	Distal Intergenic	1	14925213	15394651	469439	1	23254	uc009vog.1	-79290	ENSG00000189337	KAZN	kazrin, periplakin interacting protein
220	chr1	14930259	14930410	152	*	Intron (uc009vog.1/23254, intron 1 of 7)	1	14925213	15444544	519332	1	23254	uc001avm.4	5046	ENSG00000189337	KAZN	kazrin, periplakin interacting protein
221	chr1	14989721	14989872	152	*	Intron (uc009vog.1/23254, intron 1 of 7)	1	14925213	15444544	519332	1	23254	uc001avm.4	64508	ENSG00000189337	KAZN	kazrin, periplakin interacting protein
222	chr1	14991497	14991648	152	*	Intron (uc009vog.1/23254, intron 1 of 7)	1	14925213	15444544	519332	1	23254	uc001avm.4	66284	ENSG00000189337	KAZN	kazrin, periplakin interacting protein
223	chr1	15047286	15047437	152	*	Intron (uc009vog.1/23254, intron 1 of 7)	1	14925213	15444544	519332	1	23254	uc001avm.4	122073	ENSG00000189337	KAZN	kazrin, periplakin interacting protein
224	chr1	15121633	15121809	177	*	Intron (uc009vog.1/23254, intron 1 of 7)	1	15250625	15394651	144027	1	23254	uc001avo.2	-128816	ENSG00000189337	KAZN	kazrin, periplakin interacting protein
225	chr1	15150265	15150466	202	*	Intron (uc009vog.1/23254, intron 1 of 7)	1	15250625	15394651	144027	1	23254	uc001avo.2	-100159	ENSG00000189337	KAZN	kazrin, periplakin interacting protein
226	chr1	15180601	15180752	152	*	Intron (uc009vog.1/23254, intron 1 of 7)	1	15250625	15394651	144027	1	23254	uc001avo.2	-69873	ENSG00000189337	KAZN	kazrin, periplakin interacting protein
227	chr1	15240139	15240290	152	*	Intron (uc009vog.1/23254, intron 1 of 7)	1	15250625	15394651	144027	1	23254	uc001avo.2	-10335	ENSG00000189337	KAZN	kazrin, periplakin interacting protein
228	chr1	15245833	15245994	162	*	Intron (uc009vog.1/23254, intron 1 of 7)	1	15250625	15394651	144027	1	23254	uc001avo.2	-4631	ENSG00000189337	KAZN	kazrin, periplakin interacting protein
229	chr1	15247602	15247753	152	*	Promoter (2-3kb)	1	15250625	15394651	144027	1	23254	uc001avo.2	-2872	ENSG00000189337	KAZN	kazrin, periplakin interacting protein
230	chr1	15262804	15262955	152	*	Intron (uc009vog.1/23254, intron 1 of 7)	1	15256296	15394651	138356	1	23254	uc001avp.2	6508	ENSG00000189337	KAZN	kazrin, periplakin interacting protein
231	chr1	15265964	15266179	216	*	Intron (uc009vog.1/23254, intron 1 of 7)	1	15272415	15394651	122237	1	23254	uc001avq.2	-6236	ENSG00000189337	KAZN	kazrin, periplakin interacting protein
232	chr1	15342554	15342705	152	*	Intron (uc009vog.1/23254, intron 2 of 7)	1	15287180	15394651	107472	1	23254	uc001avr.2	55374	ENSG00000189337	KAZN	kazrin, periplakin interacting protein
233	chr1	15428278	15428437	160	*	Promoter (<=1kb)	1	15427704	15444544	16841	1	23254	uc001avs.4	574	ENSG00000189337	KAZN	kazrin, periplakin interacting protein
234	chr1	15517384	15517667	284	*	Intron (uc001avw.4/55092, intron 1 of 3)	1	15480229	15546974	66746	1	55092	uc001avy.3	37155	ENSG00000171729	TMEM51	transmembrane protein 51
235	chr1	15563360	15563511	152	*	Distal Intergenic	1	15573768	15672019	98252	1	114827	uc001awa.1	-10257	ENSG00000142621	FHAD1	forkhead associated phosphopeptide binding domain 1
236	chr1	15565723	15566000	278	*	Distal Intergenic	1	15573768	15672019	98252	1	114827	uc001awa.1	-7768	ENSG00000142621	FHAD1	forkhead associated phosphopeptide binding domain 1
237	chr1	15566915	15567066	152	*	Distal Intergenic	1	15573768	15672019	98252	1	114827	uc001awa.1	-6702	ENSG00000142621	FHAD1	forkhead associated phosphopeptide binding domain 1
238	chr1	15567445	15567688	244	*	Distal Intergenic	1	15573768	15672019	98252	1	114827	uc001awa.1	-6080	ENSG00000142621	FHAD1	forkhead associated phosphopeptide binding domain 1
239	chr1	15597295	15597446	152	*	Intron (uc001awa.1/114827, intron 2 of 15)	1	15573768	15724622	150855	1	114827	uc001awb.2	23527	ENSG00000142621	FHAD1	forkhead associated phosphopeptide binding domain 1
240	chr1	15655861	15656012	152	*	Exon (uc001awa.1/114827, exon 12 of 16)	1	15668232	15711054	42823	1	114827	uc001awd.1	-12220	ENSG00000142621	FHAD1	forkhead associated phosphopeptide binding domain 1
241	chr1	15664110	15664261	152	*	Intron (uc001awa.1/114827, intron 12 of 15)	1	15668232	15711054	42823	1	114827	uc001awd.1	-3971	ENSG00000142621	FHAD1	forkhead associated phosphopeptide binding domain 1
242	chr1	15664910	15665061	152	*	Intron (uc001awa.1/114827, intron 12 of 15)	1	15668232	15711054	42823	1	114827	uc001awd.1	-3171	ENSG00000142621	FHAD1	forkhead associated phosphopeptide binding domain 1
243	chr1	15773515	15773666	152	*	Distal Intergenic	1	15764938	15773153	8216	1	11330	uc001awj.1	8577	ENSG00000162438	CTRC	chymotrypsin C
244	chr1	15780523	15780725	203	*	Promoter (2-3kb)	1	15783223	15798586	15364	1	63036	uc001awk.3	-2498	ENSG00000142615	CELA2A	chymotrypsin like elastase 2A
245	chr1	15788076	15788286	211	*	Exon (uc001awk.3/63036, exon 3 of 8)	1	15783223	15798586	15364	1	63036	uc001awk.3	4853	ENSG00000142615	CELA2A	chymotrypsin like elastase 2A
246	chr1	15819958	15820109	152	*	3' UTR	1	15802596	15817895	15300	1	51032	uc001awl.3	17362	ENSG00000215704	CELA2B	chymotrypsin like elastase 2B
247	chr1	15840522	15840696	175	*	Intron (uc001awm.2/842, intron 2 of 7)	1	15817324	15850940	33617	2	842	uc001awm.2	10244	ENSG00000132906	CASP9	caspase 9
248	chr1	15844658	15844918	261	*	5' UTR	1	15817324	15850940	33617	2	842	uc001awm.2	6022	ENSG00000132906	CASP9	caspase 9
249	chr1	15902635	15902786	152	*	Intron (uc001awu.3/23341, intron 13 of 13)	1	15898194	15911605	13412	2	79814	uc001awv.2	8819	ENSG00000116771	AGMAT	agmatinase
250	chr1	15904858	15905009	152	*	Intron (uc001awu.3/23341, intron 13 of 13)	1	15898194	15911605	13412	2	79814	uc001awv.2	6596	ENSG00000116771	AGMAT	agmatinase
251	chr1	15916262	15916519	258	*	Intron (uc001awu.3/23341, intron 13 of 13)	1	15898194	15911605	13412	2	79814	uc001awv.2	-4657	ENSG00000116771	AGMAT	agmatinase
252	chr1	16060160	16060320	161	*	Promoter (2-3kb)	1	16062809	16067884	5076	1	284723	uc001axb.1	-2489	ENSG00000162461	SLC25A34	solute carrier family 25 member 34
253	chr1	16075160	16075311	152	*	Distal Intergenic	1	16068987	16074292	5306	1	388595	uc001axc.4	6173	ENSG00000162460	TMEM82	transmembrane protein 82
254	chr1	16150870	16151024	155	*	Distal Intergenic	1	16133657	16134194	538	2	440567	uc009vol.1	-16676	ENSG00000233954	UQCRHL	ubiquinol-cytochrome c reductase hinge protein like
255	chr1	16164010	16164161	152	*	Intron (uc001axj.2/729614, intron 1 of 1)	1	16174359	16266950	92592	1	23013	uc001axk.1	-10198	ENSG00000065526	SPEN	spen family transcriptional repressor
256	chr1	16214292	16214568	277	*	Intron (uc001axk.1/23013, intron 3 of 14)	1	16200610	16266950	66341	1	23013	uc010obp.1	13682	ENSG00000065526	SPEN	spen family transcriptional repressor
257	chr1	16279756	16279992	237	*	Intron (uc001axl.4/7709, intron 2 of 15)	1	16268364	16302627	34264	2	7709	uc001axl.4	22635	ENSG00000116809	ZBTB17	zinc finger and BTB domain containing 17
258	chr1	16316951	16317372	422	*	Distal Intergenic	1	16330731	16333184	2454	1	149563	uc001axn.3	-13359	ENSG00000183888	SRARP	steroid receptor associated and regulated protein
259	chr1	16332137	16332288	152	*	Promoter (1-2kb)	1	16330731	16333184	2454	1	149563	uc001axn.3	1406	ENSG00000183888	SRARP	steroid receptor associated and regulated protein
260	chr1	16341245	16341482	238	*	3' UTR	1	16340523	16345285	4763	2	27129	uc001axo.2	3803	ENSG00000173641	HSPB7	heat shock protein family B (small) member 7
261	chr1	16353279	16353691	413	*	Promoter (1-2kb)	1	16355007	16357169	2163	1	1187	uc010obx.1	-1316	ENSG00000186510	CLCNKA	chloride voltage-gated channel Ka
262	chr1	16443101	16443252	152	*	Distal Intergenic	1	16450832	16482582	31751	2	1969	uc001aya.2	39330	ENSG00000142627	EPHA2	EPH receptor A2
263	chr1	16508365	16508624	260	*	Distal Intergenic	1	16524599	16533705	9107	2	128272	uc009voo.2	25081	ENSG00000142632	ARHGEF19	Rho guanine nucleotide exchange factor 19
264	chr1	16596739	16596890	152	*	Intron (uc001ayf.3/54455, intron 5 of 10)	1	16558182	16563659	5478	2	79363	uc001ayd.3	-33080	ENSG00000132881	CPLANE2	ciliogenesis and planar polarity effector 2
265	chr1	16670055	16670217	163	*	Intron (uc001ayg.3/54455, intron 1 of 9)	1	16576559	16678948	102390	2	54455	uc001ayg.3	8731	ENSG00000037637	FBXO42	F-box protein 42
266	chr1	16738470	16738621	152	*	Intron (uc001ayl.1/374955, intron 5 of 16)	1	16722176	16763919	41744	2	374955	uc001ayl.1	25298	ENSG00000187144	SPATA21	spermatogenesis associated 21
267	chr1	16774625	16775044	420	*	Exon (uc001ayo.3/55707, exon 4 of 8)	1	16782290	16786584	4295	1	55707	uc021ogo.1	-7246	ENSG00000157191	NECAP2	NECAP endocytosis associated 2
268	chr1	16785275	16785426	152	*	Promoter (2-3kb)	1	16782290	16786584	4295	1	55707	uc021ogo.1	2985	ENSG00000157191	NECAP2	NECAP endocytosis associated 2
269	chr1	16871589	16871828	240	*	Distal Intergenic	1	16875409	16875482	74	1	100500876	uc021ogu.1	-3581	ENSG00000263811	MIR3675	microRNA 3675
270	chr1	16893124	16893289	166	*	Intron (uc001ayw.4/55672, intron 25 of 28)	1	16875409	16875482	74	1	100500876	uc021ogu.1	17715	ENSG00000263811	MIR3675	microRNA 3675
271	chr1	16893577	16893775	199	*	3' UTR	1	16875409	16875482	74	1	100500876	uc021ogu.1	18168	ENSG00000263811	MIR3675	microRNA 3675
272	chr1	16895130	16895281	152	*	Intron (uc001ayw.4/55672, intron 23 of 28)	1	16892903	16913756	20854	2	55672	uc001ayz.1	18475	ENSG00000219481	NBPF1	NBPF member 1
273	chr1	16919878	16920029	152	*	Promoter (1-2kb)	1	16893674	16918808	25135	2	55672	uc010oce.1	-1070	ENSG00000219481	NBPF1	NBPF member 1
274	chr1	16921668	16921829	162	*	Promoter (2-3kb)	1	16893674	16918808	25135	2	55672	uc010oce.1	-2860	ENSG00000219481	NBPF1	NBPF member 1
275	chr1	16947518	16947731	214	*	Intron (uc010ocf.2/84809, intron 2 of 3)	1	16944751	16952994	8244	2	84809	uc010ocf.2	5263	ENSG00000215908	CROCCP2	CROCC pseudogene 2
276	chr1	16950425	16950629	205	*	Promoter (2-3kb)	1	16944751	16952994	8244	2	84809	uc010ocf.2	2365	ENSG00000215908	CROCCP2	CROCC pseudogene 2
277	chr1	16957799	16957950	152	*	Promoter (<=1kb)	1	16944751	16957604	12854	2	84809	uc009vov.2	-195	ENSG00000215908	CROCCP2	CROCC pseudogene 2
278	chr1	17248181	17248394	214	*	Promoter (<=1kb)	1	17248445	17299474	51030	1	9696	uc001azt.2	-51	ENSG00000058453	CROCC	ciliary rootlet coiled-coil, rootletin
279	chr1	17261998	17262268	271	*	Intron (uc009voy.1/9696, intron 3 of 8)	1	17266389	17299474	33086	1	9696	uc001azu.2	-4121	ENSG00000058453	CROCC	ciliary rootlet coiled-coil, rootletin
280	chr1	17276770	17276921	152	*	Intron (uc001azt.2/9696, intron 19 of 36)	1	17266389	17299474	33086	1	9696	uc001azu.2	10381	ENSG00000058453	CROCC	ciliary rootlet coiled-coil, rootletin
281	chr1	17546918	17547236	319	*	Intron (uc001bah.1/29943, intron 1 of 15)	1	17559776	17572501	12726	1	29943	uc010oco.1	-12540	ENSG00000142623	PADI1	peptidyl arginine deiminase 1
282	chr1	17671901	17672052	152	*	Intron (uc009vpc.2/23569, intron 8 of 9)	1	17698741	17728195	29455	1	353238	uc001bak.1	-26689	ENSG00000276747	PADI6	peptidyl arginine deiminase 6
283	chr1	17681663	17681814	152	*	Intron (uc001baj.2/23569, intron 11 of 15)	1	17698741	17728195	29455	1	353238	uc001bak.1	-16927	ENSG00000276747	PADI6	peptidyl arginine deiminase 6
284	chr1	17708405	17708556	152	*	Exon (uc001bak.1/353238, exon 6 of 17)	1	17698741	17728195	29455	1	353238	uc001bak.1	9664	ENSG00000276747	PADI6	peptidyl arginine deiminase 6
285	chr1	17761372	17761536	165	*	Intron (uc001bal.3/55920, intron 1 of 11)	1	17733251	17765059	31809	2	55920	uc001bal.3	3523	ENSG00000179051	RCC2	regulator of chromosome condensation 2
286	chr1	17848954	17849105	152	*	Promoter (2-3kb)	1	17846827	17909697	62871	1	55160	uc031pli.1	2127	ENSG00000074964	ARHGEF10L	Rho guanine nucleotide exchange factor 10 like
287	chr1	17858388	17858541	154	*	Intron (uc031pli.1/55160, intron 1 of 1)	1	17866330	18016673	150344	1	55160	uc009vpe.1	-7789	ENSG00000074964	ARHGEF10L	Rho guanine nucleotide exchange factor 10 like
288	chr1	17934398	17934733	336	*	5' UTR	1	17941583	18024370	82788	1	55160	uc001baq.3	-6850	ENSG00000074964	ARHGEF10L	Rho guanine nucleotide exchange factor 10 like
289	chr1	18058041	18058259	219	*	Distal Intergenic	1	18081808	18153558	71751	1	81569	uc001bat.3	-23549	ENSG00000117148	ACTL8	actin like 8
290	chr1	18203429	18203580	152	*	Distal Intergenic	1	18081808	18153558	71751	1	81569	uc001bat.3	121621	ENSG00000117148	ACTL8	actin like 8
291	chr1	18241229	18241398	170	*	Distal Intergenic	1	18081808	18153558	71751	1	81569	uc001bat.3	159421	ENSG00000117148	ACTL8	actin like 8
292	chr1	18326213	18326365	153	*	Distal Intergenic	1	18434240	18704977	270738	1	84966	uc001bau.2	-107875	ENSG00000117154	IGSF21	immunoglobin superfamily member 21
293	chr1	18394198	18394349	152	*	Distal Intergenic	1	18434240	18704977	270738	1	84966	uc001bau.2	-39891	ENSG00000117154	IGSF21	immunoglobin superfamily member 21
294	chr1	18409105	18409256	152	*	Distal Intergenic	1	18434240	18704977	270738	1	84966	uc001bau.2	-24984	ENSG00000117154	IGSF21	immunoglobin superfamily member 21
295	chr1	18510231	18510382	152	*	Intron (uc001bau.2/84966, intron 1 of 9)	1	18434240	18704977	270738	1	84966	uc001bau.2	75991	ENSG00000117154	IGSF21	immunoglobin superfamily member 21
296	chr1	18531037	18531188	152	*	Intron (uc001bau.2/84966, intron 1 of 9)	1	18434240	18704977	270738	1	84966	uc001bau.2	96797	ENSG00000117154	IGSF21	immunoglobin superfamily member 21
297	chr1	18706658	18706809	152	*	Distal Intergenic	1	18687861	18704977	17117	1	84966	uc001bav.2	18797	ENSG00000117154	IGSF21	immunoglobin superfamily member 21
298	chr1	18720979	18721130	152	*	Distal Intergenic	1	18687861	18704977	17117	1	84966	uc001bav.2	33118	ENSG00000117154	IGSF21	immunoglobin superfamily member 21
299	chr1	18725618	18725829	212	*	Distal Intergenic	1	18687861	18704977	17117	1	84966	uc001bav.2	37757	ENSG00000117154	IGSF21	immunoglobin superfamily member 21
300	chr1	18982188	18982339	152	*	Intron (uc001bay.3/5081, intron 4 of 7)	1	18957500	19075360	117861	1	5081	uc010oct.2	24688	ENSG00000009709	PAX7	paired box 7
301	chr1	19039386	19039579	194	*	Intron (uc001bay.3/5081, intron 7 of 7)	1	18957500	19075360	117861	1	5081	uc010oct.2	81886	ENSG00000009709	PAX7	paired box 7
302	chr1	19071387	19071570	184	*	3' UTR	1	18957500	19075360	117861	1	5081	uc010oct.2	113887	ENSG00000009709	PAX7	paired box 7
303	chr1	19374000	19374152	153	*	Distal Intergenic	1	19401000	19408140	7141	2	23352	uc001bbf.3	33988	ENSG00000127481	UBR4	ubiquitin protein ligase E3 component n-recognin 4
304	chr1	19392669	19392823	155	*	Distal Intergenic	1	19401000	19408140	7141	2	23352	uc001bbf.3	15317	ENSG00000127481	UBR4	ubiquitin protein ligase E3 component n-recognin 4
305	chr1	19454199	19454350	152	*	Exon (uc001bbi.3/23352, exon 63 of 106)	1	19438134	19444474	6341	2	23352	uc001bbj.1	-9725	ENSG00000127481	UBR4	ubiquitin protein ligase E3 component n-recognin 4
306	chr1	19455360	19455511	152	*	Exon (uc001bbi.3/23352, exon 61 of 106)	1	19438134	19444474	6341	2	23352	uc001bbj.1	-10886	ENSG00000127481	UBR4	ubiquitin protein ligase E3 component n-recognin 4
307	chr1	19465031	19465182	152	*	Intron (uc001bbi.3/23352, intron 59 of 105)	1	19447683	19478353	30671	2	23352	uc001bbk.1	13171	ENSG00000127481	UBR4	ubiquitin protein ligase E3 component n-recognin 4
308	chr1	19466053	19466204	152	*	Intron (uc001bbi.3/23352, intron 58 of 105)	1	19447683	19478353	30671	2	23352	uc001bbk.1	12149	ENSG00000127481	UBR4	ubiquitin protein ligase E3 component n-recognin 4
309	chr1	19508945	19509096	152	*	Intron (uc001bbi.3/23352, intron 17 of 105)	1	19477418	19505714	28297	2	23352	uc001bbm.1	-3231	ENSG00000127481	UBR4	ubiquitin protein ligase E3 component n-recognin 4
310	chr1	19628336	19628487	152	*	Downstream (<1kb)	1	19619741	19622230	2490	2	100506730	uc021ohp.1	-6106	NA	LOC100506730	uncharacterized LOC100506730
311	chr1	19711570	19711741	172	*	Intron (uc010ocz.2/832, intron 3 of 8)	1	19638740	19658922	20183	1	54896	uc021ohq.1	72830	ENSG00000040487	PQLC2	PQ loop repeat containing 2
312	chr1	19716035	19716250	216	*	Intron (uc010ocz.2/832, intron 2 of 8)	1	19638740	19658922	20183	1	54896	uc021ohq.1	77295	ENSG00000040487	PQLC2	PQ loop repeat containing 2
313	chr1	19751605	19751804	200	*	Intron (uc010ocz.2/832, intron 1 of 8)	1	19665267	19811201	145935	2	832	uc010ocz.2	59397	ENSG00000077549	CAPZB	capping actin protein of muscle Z-line subunit beta
314	chr1	19877913	19878078	166	*	Distal Intergenic	1	19923471	19984949	61479	1	100532736	uc009vpl.2	-45393	ENSG00000158747	MICOS10-NBL1	MICOS10-NBL1 readthrough
315	chr1	19891810	19892004	195	*	Distal Intergenic	1	19923471	19984949	61479	1	100532736	uc009vpl.2	-31467	ENSG00000158747	MICOS10-NBL1	MICOS10-NBL1 readthrough
316	chr1	19954521	19954672	152	*	3' UTR	1	19969723	19984949	15227	1	4681	uc001bcj.2	-15051	ENSG00000158747	NBL1	NBL1, DAN family BMP antagonist
317	chr1	20113568	20113745	178	*	5' UTR	1	20008735	20125837	117103	2	255104	uc001bco.1	12092	ENSG00000162542	TMCO4	transmembrane and coiled-coil domains 4
318	chr1	20151655	20151845	191	*	Distal Intergenic	1	20140522	20141771	1250	2	54546	uc001bcr.3	-9884	ENSG00000178828	RNF186	ring finger protein 186
319	chr1	20159913	20160207	295	*	Distal Intergenic	1	20140522	20141771	1250	2	54546	uc001bcr.3	-18142	ENSG00000178828	RNF186	ring finger protein 186
320	chr1	20203143	20203294	152	*	Distal Intergenic	1	20208888	20239437	30550	1	23252	uc001bcs.4	-5594	ENSG00000169914	OTUD3	OTU deubiquitinase 3
321	chr1	20419309	20419460	152	*	Distal Intergenic	1	20396701	20418394	21694	1	5322	uc001bcy.3	22608	ENSG00000127472	PLA2G5	phospholipase A2 group V
322	chr1	20509920	20510120	201	*	Promoter (2-3kb)	1	20512578	20519942	7365	1	127733	uc001bdb.3	-2458	ENSG00000162543	UBXN10	UBX domain protein 10
323	chr1	20529740	20529891	152	*	Distal Intergenic	1	20512578	20519942	7365	1	127733	uc001bdb.3	17162	ENSG00000162543	UBXN10	UBX domain protein 10
324	chr1	20622446	20622774	329	*	Intron (uc001bdd.2/127731, intron 1 of 14)	1	20617412	20681387	63976	1	127731	uc010odc.1	5034	ENSG00000158816	VWA5B1	von Willebrand factor A domain containing 5B1
325	chr1	20631820	20632137	318	*	Intron (uc001bdd.2/127731, intron 1 of 14)	1	20617412	20681387	63976	1	127731	uc010odc.1	14408	ENSG00000158816	VWA5B1	von Willebrand factor A domain containing 5B1
326	chr1	20642772	20642923	152	*	Intron (uc001bdd.2/127731, intron 4 of 14)	1	20659259	20681387	22129	1	127731	uc001bde.3	-16336	ENSG00000158816	VWA5B1	von Willebrand factor A domain containing 5B1
327	chr1	20654156	20654321	166	*	Intron (uc001bdd.2/127731, intron 8 of 14)	1	20659259	20681387	22129	1	127731	uc001bde.3	-4938	ENSG00000158816	VWA5B1	von Willebrand factor A domain containing 5B1
328	chr1	20724601	20724752	152	*	Intron (uc009vpu.2/339505, intron 1 of 3)	1	20686294	20732187	45894	2	339505	uc009vpu.2	7435	NA	LINC01141	long intergenic non-protein coding RNA 1141
329	chr1	20727932	20728163	232	*	Intron (uc009vpu.2/339505, intron 1 of 3)	1	20686294	20732187	45894	2	339505	uc009vpu.2	4024	NA	LINC01141	long intergenic non-protein coding RNA 1141
330	chr1	20801605	20801756	152	*	Distal Intergenic	1	20808884	20812728	3845	2	55450	uc001bdh.3	10972	ENSG00000162545	CAMK2N1	calcium/calmodulin dependent protein kinase II inhibitor 1
331	chr1	20859757	20859908	152	*	Distal Intergenic	1	20878932	20881513	2582	1	163933	uc001bdj.3	-19024	ENSG00000183114	FAM43B	family with sequence similarity 43 member B
332	chr1	20880868	20881314	447	*	Promoter (1-2kb)	1	20878932	20881513	2582	1	163933	uc001bdj.3	1936	ENSG00000183114	FAM43B	family with sequence similarity 43 member B
333	chr1	20883789	20884161	373	*	Distal Intergenic	1	20878932	20881513	2582	1	163933	uc001bdj.3	4857	ENSG00000183114	FAM43B	family with sequence similarity 43 member B
334	chr1	20897456	20897607	152	*	Distal Intergenic	1	20915444	20945400	29957	1	978	uc001bdk.3	-17837	ENSG00000158825	CDA	cytidine deaminase
335	chr1	20988668	20989045	378	*	Promoter (<=1kb)	1	20978260	20988037	9778	2	1650	uc010ode.1	-631	ENSG00000244038	DDOST	dolichyl-diphosphooligosaccharide--protein glycosyltransferase non-catalytic subunit
336	chr1	21050277	21050428	152	*	Intron (uc001bdt.1/400745, intron 6 of 8)	1	20990507	21044317	53811	2	57576	uc001bds.4	-5960	ENSG00000117245	KIF17	kinesin family member 17
337	chr1	21089346	21089499	154	*	Promoter (2-3kb)	1	21069171	21092024	22854	2	50809	uc010odf.1	2525	ENSG00000127483	HP1BP3	heterochromatin protein 1 binding protein 3
338	chr1	21146158	21146527	370	*	Intron (uc010odi.2/8672, intron 22 of 25)	1	21080551	21113799	33249	2	50809	uc001bea.2	-32359	ENSG00000127483	HP1BP3	heterochromatin protein 1 binding protein 3
339	chr1	21219188	21219339	152	*	Exon (uc001bef.3/8672, exon 16 of 35)	1	21132785	21299592	166808	2	8672	uc010odi.2	80253	ENSG00000075151	EIF4G3	eukaryotic translation initiation factor 4 gamma 3
340	chr1	21254180	21254331	152	*	Intron (uc010odi.2/8672, intron 3 of 25)	1	21132785	21299592	166808	2	8672	uc010odi.2	45261	ENSG00000075151	EIF4G3	eukaryotic translation initiation factor 4 gamma 3
[truncated: 15,643 more rows]

## Sheet: Overlap
706 elements included exclusively in "WT HEK293":					6565 elements included exclusively in "E1 HEK293":						304 elements included exclusively in "MGG8TPC":						211 common elements in "MGG8TPC", "WT HEK293" and "E1 HEK293":
[truncated: 6,565 more rows]

[truncated: 1 more sheets: GO]
