# Supplementary material for: Characterization of SALL2 Gene Isoforms and Targets Across Cell Types Reveals Highly Conserved Networks
Source: Front Genet. 2021 Feb 22;12:613808. doi: 10.3389/fgene.2021.613808 (PMC7937961; doi:10.3389/fgene.2021.613808)
Supplement: Supplementary Table 5 — Overlap of Novel TSS evoked by SALL2 overexpression in MGG8TPC cells, captured by H3K27ac ChIP-seq against differentially expressed genes upon Sall2 loss in Mouse embryonic fibroblasts (GSE123168) and SALL2 peaks in MGG8TPC. The SALL2 and PODXL correlation across tissues were obtained with MiPanda server. [file Table_5.xlsx]

## Sheet: Overlap
48 elements included exclusively in "Novel TSS H3K27a":	12 common elements in "Novel TSS H3K27a" and "MGG8TPC_peaks":	2 common elements in "Novel TSS H3K27a", "MGG8TPC_peaks" and "RNAseq GSE123168":
MAN1C1	SOX6	PODXL
BMP8B	GAB2	NRARP
COL9A2	SOX8
TDRKH	GAS7
C1ORF61	SATB2
BCAN	COL9A3
ILDR2	OLIG1
CELF2	SCRG1
H19	PDE6A
RCOR2	HEY2
PLEKHB1	MTUS1
GRASP	PMP2
ASCL1
RFX4	7 common elements in "Novel TSS H3K27a" and "RNAseq GSE123168":
SCARB1	FXYD6
MDGA2	CSPG4
DKFZP434L187	ACSBG1
LOC145663	NCAN
IGDCC3	CD200
RLBP1	APOD
ABAT	GPM6B
GPR56
CHST6	16 common elements in "MGG8TPC_peaks" and "RNAseq GSE123168":
RPRML	LGR4
NGFR	OSCAR
DLL3	TNFAIP6
HES6	TTC28
INSM1	EPHA3
ACSS1	PLOD2
LOC100127888	CP
NKAIN4	SOX2
KCNQ2	VCAN
MCHR1	DSP
SEMA3B	RPS10
MAP6D1	SLC35F1
MDFI	TXLNB
COL9A1	THSD7A
PPP1R14C	SEMA3A
TRIL	KCND2
COBL
VGF
NCALD
ARC
DMRT2
PTPRD
FREM1
PHYHD1
ARHGEF9

## Sheet: SALL2_PODXL_correlation
	Spearman		Pearson
	rho	pval	rho	pval
blood	0.855	4.33e-177	0.995	0
esophagus	0.621	5.13e-87	0.637	8.16e-93
colorectal	0.652	4.12e-53	0.625	1.06e-47
testis	0.613	5.94e-22	0.755	4.74e-38
stomach	0.643	1.48e-29	0.609	7.72e-26
vagina	0.806	1.75e-23	0.808	1.29e-23
brain	-0.18	1.13e-11	-0.246	8.22e-21
head_neck	0.668	4.29e-16	0.708	1.19e-18
liver	0.476	6.72e-12	0.57	2.04e-17
skin	0.342	1.04e-19	0.314	1.04e-16
adipose	0.28	1.68e-12	0.281	1.42e-12
breast	0.383	4.84e-13	0.343	1.35e-10
nerve	0.332	4.44e-10	0.318	2.73e-09
small_bowel	0.508	3.5e-08	0.451	1.52e-06
lung	-0.272	1.03e-09	-0.199	9.54e-06
pancreas	0.323	3.58e-06	0.288	4.08e-05
muscle	0.175	0.000129	0.186	4.71e-05
blood_vessel	0.127	0.000527	-0.139	0.000137
biliary	0.783	0.0103	0.869	0.00165
pituitary	0.297	0.000792	0.268	0.00258
bladder_urothelial	0.377	0.0397	0.482	0.00686
uterus	0.105	0.264	0.217	0.0206
cervix	0.516	0.0569	0.561	0.0355
spleen	0.158	0.0881	0.184	0.0459
adrenal	-0.022	0.783	-0.124	0.117
prostate	0.06	0.438	0.113	0.14
thyroid	-0.073	0.141	0.042	0.392
fallopian_tube	0.107	0.818	0.248	0.587
kidney	-0.019	0.127	0.036	0.643
heart	-0.063	0.167	-0.02	0.666
ovary	-0.037	0.707	-0.028	0.774
sarcoma	-1	1	-1	1
thymus	-1	1	-1	1
